# Supplementary material for: Crystal structure of tris­(2-di­cyclo­hexyl­phosphino-2′,6′-dimeth­oxy-1,1′-biphenyl-κP)-μ-oxoethenyl­idene-triangulo-trigold(I) bis­(tri­fluoro­methane­sulfon­yl)imide
Source: Acta Crystallogr E Crystallogr Commun. 2021 Apr 16;77(Pt 5):537–41. doi: 10.1107/S2056989021003844 (PMC8100268; doi:10.1107/S2056989021003844)
Supplement: Supplementary file 1 [file e-77-00537-sup1.cif]

##############################################################################
#                                                                            #
# This CIF contains the data in a paper accepted for publication in          #
# Acta Crystallographica Section E. It conforms to the requirements of       #
# Notes for Authors for Acta Crystallographica Section E, and has been       #
# peer reviewed under the auspices of the IUCr Commission on Journals.       #
#                                                                            #
# Full details of the Crystallographic Information File format               #
# are given in the paper "The Crystallographic Information File (CIF):       #
# a New Standard Archive File for Crystallography" by S. R. Hall, F. H.      #
# Allen and I. D. Brown [Acta Cryst. (1991), A47, 655-685].                  #
#                                                                            #
# The current version of the core CIF dictionary is obtainable from          #
# ftp://ftp.iucr.org/pub/cif_core.dic.                                       #
#                                                                            #
# Software is freely available for graphical display of the structure(s)     #
# in this CIF. For information consult the CIF software page                 #
# http://www.iucr.org/resources/cif/software.                                #
#                                                                            #
# This file may be used for bona fide research purposes within the           #
# scientific community so long as proper attribution is given to the journal # 
# article from which it was obtained.                                        #
#                                                                            #
##############################################################################
data_I
_audit_creation_method
;
Olex2 1.5-alpha
(compiled 2021.03.11 svn.rd6aaa9fc for OlexSys, GUI svn.r6285)
;
_journal_date_recd_electronic     2021-03-15
_journal_date_accepted     2021-04-09
_journal_name_full     'Acta Crystallographica, Section E'
_journal_year     2021
_journal_volume     77
_journal_issue      5
_journal_page_first     537
_journal_page_last     541
_journal_paper_category     GM
_journal_paper_doi     10.1107/S2056989021003844
_journal_coeditor_code     YZ2006
_publ_contact_author_name     'Carolyn E. Anderson'
_publ_contact_author_address
;
Department of Chemistry and Biochemistry
1726 Knollcrest Circle SE
Grand Rapids, MI 49546
USA
;
_publ_contact_author_email     'cea3@calvin.edu'
_publ_contact_author_fax     ?
_publ_contact_author_phone     ?
_publ_section_title
;\
Crystal structure of
tris(2-dicyclohexylphosphino-2',6'-dimethoxy-1,1'-biphenyl-\k<i>P</i>)-\m-\
oxoethenylidene-<i>triangulo</i>-trigold(I)
bis(trifluoromethanesulfonyl)imide
;
_publ_section_title_footnote     .
loop_
    _publ_author_name
    _publ_author_footnote
    _publ_author_address
    'Hartgerink, Colin T.' .
;
Department of Chemistry and Biochemistry
Calvin University
1726 Knollcrest Circle SE
Grand Rapids, MI 49546
USA
;
    'Staples, Richard J.' .
;
Center for Crystallographic Research
Department of Chemistry
Michigan State University
578 S. Shaw Lane
East Lansing, MI 48824
USA
;
    'Anderson, Carolyn E.' .
;
Department of Chemistry and Biochemistry
Calvin University
1726 Knollcrest Circle SE
Grand Rapids, MI 49546
USA
;
_publ_section_synopsis
;
The title compound contains a ketenylidene bridge that caps a tri-gold cluster.
This is the first reported tri-gold ketenylidene with atomic distances
indicative of bonding interaction between the gold atoms.
;
_chemical_name_systematic
;\
Tris(2-dicyclohexylphosphino-2',6'-dimethoxy-1,1'-biphenyl-\k<i>P</i>)-\
\m-oxoethenylidene-<i>triangulo</i>-trigold(I)
bis(trifluoromethanesulfonyl)imide
;
_chemical_name_common     ?
_chemical_formula_moiety     'C80 H105 Au3 O7 P3 +, C2 F6 N O4 S2 -'
_chemical_formula_sum     'C82 H105 Au3 F6 N O11 P3 S2'
_chemical_formula_iupac     '[Au3 (C2 O) (C26 H35 O2 P)3] (C2 F6 N O4 S2)'
_chemical_formula_weight     2142.59
_chemical_melting_point     ?
_space_group_crystal_system     monoclinic
_space_group_name_H-M_alt     'P 1 21/n 1'
_space_group_name_Hall     '-P 2yn'
loop_
    _space_group_symop_operation_xyz
    'x, y, z'
    '-x+1/2, y+1/2, -z+1/2'
    '-x, -y, -z'
    'x-1/2, -y-1/2, z-1/2'
_cell_length_a     24.0018(3)
_cell_length_b     12.48670(10)
_cell_length_c     28.4299(3)
_cell_angle_alpha     90
_cell_angle_beta     103.7669(8)
_cell_angle_gamma     90
_cell_volume     8275.75(15)
_cell_formula_units_Z     4
_cell_measurement_reflns_used     9988
_cell_measurement_theta_min     2.17
_cell_measurement_theta_max     70.12
_cell_measurement_temperature     173(2)
_exptl_crystal_description     needle
_exptl_crystal_colour     yellow
_exptl_crystal_size_max     0.2
_exptl_crystal_size_mid     0.049
_exptl_crystal_size_min     0.034
_exptl_crystal_density_diffrn     1.720
_exptl_crystal_density_meas     ?
_exptl_crystal_density_method     ?
_exptl_crystal_F_000     4240
loop_
    _exptl_crystal_face_index_h
    _exptl_crystal_face_index_k
    _exptl_crystal_face_index_l
    _exptl_crystal_face_perp_dist
    -1.00 0.00 -1.00 0.0150
    1.00 0.00 1.00 0.0160
    0.00 -1.00 -1.00 0.0800
    0.00 1.00 1.00 0.0650
    1.00 0.00 -1.00 0.0220
    -1.00 0.00 1.00 0.0200
_exptl_absorpt_coefficient_mu     11.418
_exptl_absorpt_correction_type     multi-scan
_exptl_absorpt_process_details
;
(SADABS; Bruker, 2013)
;
_exptl_absorpt_correction_T_min     0.3213
_exptl_absorpt_correction_T_max     0.7351
_exptl_special_details
;
Data was collected using a BRUKER CCD (charge coupled device) based
diffractometer equipped with an Oxford low-temperature apparatus operating at
173 K.  A suitable crystal was chosen and mounted on a nylon loop using
Paratone oil.  Data  were measured using omega scans of 0.5\% per frame
for 30 s. The total number of images were based on
results from the program COSMO where redundancy was expected to be 4 and
completeness to 0.83\%A to 100%. Cell parameters were
retrieved using APEX II software and refined using SAINT on all observed
reflections.Data reduction was performed using the SAINT software which
corrects for Lp. Scaling and absorption corrections were applied using SADABS6
multi-scan technique, supplied by George Sheldrick.  The structure was solved
by the direct method using the SHELXT program and refined by least squares
method on F2, SHELXL, incorporated in OLEX2.
;
_diffrn_ambient_temperature     173(2)
_diffrn_source     'sealed tube'
_diffrn_source_power     1.2
_diffrn_source_voltage     40.0
_diffrn_source_current     30.0
_diffrn_radiation_type     CuK\a
_diffrn_radiation_wavelength     1.54178
_diffrn_radiation_monochromator     graphite
_diffrn_measurement_device_type     'Bruker APEXII CCD'
_diffrn_measurement_method     '\w and \f'
_diffrn_detector_area_resol_mean     8.36
_diffrn_reflns_number     73587
_diffrn_reflns_av_R_equivalents     0.1099
_diffrn_reflns_av_unetI/netI     0.0786
_diffrn_reflns_theta_min     2.170
_diffrn_reflns_theta_max     70.125
_diffrn_reflns_theta_full     67.679
_diffrn_measured_fraction_theta_max     0.999
_diffrn_measured_fraction_theta_full     1.000
_diffrn_reflns_limit_h_min     -29
_diffrn_reflns_limit_h_max     28
_diffrn_reflns_limit_k_min     -15
_diffrn_reflns_limit_k_max     15
_diffrn_reflns_limit_l_min     -34
_diffrn_reflns_limit_l_max     34
_diffrn_standards_number     0
_refine_special_details
;
The structure was refined by Least Squares using version 2014/6 of
 XL (Sheldrick, 2008) incorporated in Olex2 (Dolomanov et al., 2009).
 All non-hydrogen atoms were refined anisotropically. Hydrogen atom positions
 were calculated geometrically and refined using the riding model.'
;
_reflns_number_total     15716
_reflns_number_gt     11064
_reflns_threshold_expression     'I > 2\s(I)'
_refine_ls_structure_factor_coef     Fsqd
_refine_ls_matrix_type     full
_refine_ls_R_factor_all     0.0817
_refine_ls_R_factor_gt     0.0483
_refine_ls_wR_factor_gt     0.1051
_refine_ls_wR_factor_ref     0.1202
_refine_ls_goodness_of_fit_ref     1.007
_refine_ls_restrained_S_all     1.007
_refine_ls_number_reflns     15716
_refine_ls_number_parameters     979
_refine_ls_number_restraints     0
_refine_ls_hydrogen_treatment     constr
_refine_ls_weighting_scheme     calc
_refine_ls_weighting_details
             'w=1/[\s^2^(Fo^2^)+(0.0447P)^2^+20.5744P] where P=(Fo^2^+2Fc^2^)/3'
_atom_sites_solution_hydrogens     geom
_atom_sites_solution_primary     dual
_atom_sites_solution_secondary     ?
_refine_ls_shift/su_max     0.001
_refine_ls_shift/su_mean     0.000
_refine_diff_density_max     1.766
_refine_diff_density_min     -0.954
_refine_ls_extinction_method     none
_refine_ls_extinction_coef     .
loop_
    _atom_type_symbol
    _atom_type_description
    _atom_type_scat_dispersion_real
    _atom_type_scat_dispersion_imag
    _atom_type_scat_source
    'C' 'C' 0.0181 0.0091
                         'International Tables Vol C Tables 4.2.6.8 and 6.1.1.4'
    'H' 'H' 0.0000 0.0000
                         'International Tables Vol C Tables 4.2.6.8 and 6.1.1.4'
    'Au' 'Au' -4.4197 7.2980
                         'International Tables Vol C Tables 4.2.6.8 and 6.1.1.4'
    'F' 'F' 0.0727 0.0534
                         'International Tables Vol C Tables 4.2.6.8 and 6.1.1.4'
    'N' 'N' 0.0311 0.0180
                         'International Tables Vol C Tables 4.2.6.8 and 6.1.1.4'
    'O' 'O' 0.0492 0.0322
                         'International Tables Vol C Tables 4.2.6.8 and 6.1.1.4'
    'P' 'P' 0.2955 0.4335
                         'International Tables Vol C Tables 4.2.6.8 and 6.1.1.4'
    'S' 'S' 0.3331 0.5567
                         'International Tables Vol C Tables 4.2.6.8 and 6.1.1.4'
_computing_data_collection
;
<i>COSMO</i> (Bruker, 2013)
;
_computing_cell_refinement
;
SAINT (Bruker, 2013)
;
_computing_data_reduction
;
SAINT (Bruker, 2013)
;
_computing_structure_solution
;
SHELXT (Sheldrick, 2015a)
;
_computing_structure_refinement
;
<i>SHELXL2018/3</i> (Sheldrick, 2015b)
;
_computing_molecular_graphics
;
Olex2 (Dolomanov <i>et al.</i>,  2009)
;
_computing_publication_material
;
Olex2 (Dolomanov <i>et al.</i>,  2009)
;
loop_
    _atom_site_type_symbol
    _atom_site_label
    _atom_site_fract_x
    _atom_site_fract_y
    _atom_site_fract_z
    _atom_site_U_iso_or_equiv
    _atom_site_adp_type
    _atom_site_calc_flag
    _atom_site_occupancy
    _atom_site_disorder_assembly
    _atom_site_disorder_group
    Au Au1 0.53937(2) 0.36171(3) 0.21151(2) 0.03027(9) Uani d 1 . .
    Au Au2 0.54502(2) 0.30927(3) 0.32634(2) 0.03393(9) Uani d 1 . .
    Au Au3 0.44934(2) 0.20237(3) 0.24086(2) 0.03374(9) Uani d 1 . .
    P P1 0.59759(9) 0.34972(16) 0.15898(8) 0.0314(4) Uani d 1 . .
    P P2 0.61858(10) 0.26651(18) 0.39059(8) 0.0368(5) Uani d 1 . .
    P P3 0.41808(10) 0.03219(17) 0.22248(8) 0.0364(5) Uani d 1 . .
    O O1 0.4258(3) 0.5067(5) 0.2643(2) 0.0507(16) Uani d 1 . .
    O O2 0.5926(3) 0.6146(5) 0.2136(2) 0.0412(14) Uani d 1 . .
    O O3 0.4780(3) 0.5587(5) 0.0590(2) 0.0425(14) Uani d 1 . .
    O O4 0.4879(4) 0.2011(9) 0.4500(5) 0.118(4) Uani d 1 . .
    O O5 0.5453(4) 0.5423(6) 0.4146(3) 0.071(2) Uani d 1 . .
    O O6 0.2659(3) 0.1195(5) 0.2662(2) 0.0518(17) Uani d 1 . .
    O O7 0.3411(3) 0.2431(6) 0.1389(3) 0.0555(18) Uani d 1 . .
    C C1 0.4875(3) 0.3511(6) 0.2611(3) 0.0274(16) Uani d 1 . .
    C C2 0.4552(4) 0.4319(7) 0.2631(3) 0.038(2) Uani d 1 . .
    C C3 0.6180(4) 0.4679(6) 0.1282(3) 0.0336(18) Uani d 1 . .
    C C4 0.6653(4) 0.4587(7) 0.1086(3) 0.0367(19) Uani d 1 . .
    H H4 0.688034 0.395750 0.115090 0.044 Uiso calc 1 . .
    C C5 0.6808(4) 0.5367(7) 0.0801(3) 0.043(2) Uani d 1 . .
    H H5 0.713897 0.527777 0.067595 0.052 Uiso calc 1 . .
    C C6 0.6482(4) 0.6270(8) 0.0698(3) 0.043(2) Uani d 1 . .
    H H6 0.657838 0.680655 0.049466 0.052 Uiso calc 1 . .
    C C7 0.6006(4) 0.6402(7) 0.0894(3) 0.040(2) Uani d 1 . .
    H H7 0.578703 0.704180 0.082893 0.048 Uiso calc 1 . .
    C C8 0.5845(3) 0.5616(6) 0.1184(3) 0.0330(18) Uani d 1 . .
    C C9 0.5331(3) 0.5833(6) 0.1374(3) 0.0340(18) Uani d 1 . .
    C C10 0.5377(4) 0.6131(6) 0.1857(3) 0.0339(18) Uani d 1 . .
    C C11 0.4892(4) 0.6375(7) 0.2022(3) 0.043(2) Uani d 1 . .
    H H11 0.492373 0.655634 0.235195 0.052 Uiso calc 1 . .
    C C12 0.4365(4) 0.6351(7) 0.1700(4) 0.046(2) Uani d 1 . .
    H H12 0.403331 0.652251 0.181156 0.055 Uiso calc 1 . .
    C C13 0.4304(4) 0.6090(7) 0.1224(4) 0.044(2) Uani d 1 . .
    H H13 0.393527 0.607929 0.100791 0.053 Uiso calc 1 . .
    C C14 0.4790(4) 0.5838(6) 0.1060(3) 0.0366(19) Uani d 1 . .
    C C15 0.6001(5) 0.6310(8) 0.2644(4) 0.058(3) Uani d 1 . .
    H H15A 0.584512 0.701133 0.270078 0.087 Uiso calc 1 . .
    H H15B 0.641006 0.628363 0.280373 0.087 Uiso calc 1 . .
    H H15C 0.579768 0.574788 0.277735 0.087 Uiso calc 1 . .
    C C16 0.4226(4) 0.5417(9) 0.0267(4) 0.056(3) Uani d 1 . .
    H H16A 0.427567 0.514674 -0.004380 0.083 Uiso calc 1 . .
    H H16B 0.401483 0.609579 0.021584 0.083 Uiso calc 1 . .
    H H16C 0.400999 0.489350 0.040980 0.083 Uiso calc 1 . .
    C C17 0.5643(4) 0.2573(7) 0.1096(3) 0.0347(18) Uani d 1 . .
    H H17 0.554779 0.190324 0.125365 0.042 Uiso calc 1 . .
    C C18 0.6013(4) 0.2237(7) 0.0751(3) 0.044(2) Uani d 1 . .
    H H18A 0.611749 0.287751 0.058530 0.053 Uiso calc 1 . .
    H H18B 0.637162 0.190220 0.093769 0.053 Uiso calc 1 . .
    C C19 0.5692(5) 0.1446(8) 0.0374(4) 0.057(3) Uani d 1 . .
    H H19A 0.593181 0.126978 0.014542 0.068 Uiso calc 1 . .
    H H19B 0.562425 0.077565 0.053808 0.068 Uiso calc 1 . .
    C C20 0.5121(5) 0.1897(9) 0.0094(4) 0.057(3) Uani d 1 . .
    H H20A 0.519205 0.251229 -0.010338 0.068 Uiso calc 1 . .
    H H20B 0.491462 0.134176 -0.013001 0.068 Uiso calc 1 . .
    C C21 0.4745(5) 0.2260(9) 0.0425(4) 0.057(3) Uani d 1 . .
    H H21A 0.462137 0.162899 0.058536 0.069 Uiso calc 1 . .
    H H21B 0.439727 0.261723 0.023096 0.069 Uiso calc 1 . .
    C C22 0.5074(4) 0.3038(7) 0.0810(4) 0.044(2) Uani d 1 . .
    H H22A 0.514978 0.370838 0.065036 0.053 Uiso calc 1 . .
    H H22B 0.483260 0.321855 0.103709 0.053 Uiso calc 1 . .
    C C23 0.6663(4) 0.2883(6) 0.1892(3) 0.0347(18) Uani d 1 . .
    H H23 0.687237 0.268777 0.163914 0.042 Uiso calc 1 . .
    C C24 0.6562(4) 0.1845(6) 0.2160(3) 0.041(2) Uani d 1 . .
    H H24A 0.636134 0.202298 0.241689 0.049 Uiso calc 1 . .
    H H24B 0.631552 0.134861 0.192923 0.049 Uiso calc 1 . .
    C C25 0.7139(4) 0.1300(7) 0.2387(4) 0.046(2) Uani d 1 . .
    H H25A 0.706969 0.065621 0.256844 0.056 Uiso calc 1 . .
    H H25B 0.732180 0.106649 0.212692 0.056 Uiso calc 1 . .
    C C26 0.7544(4) 0.2061(8) 0.2731(3) 0.043(2) Uani d 1 . .
    H H26A 0.738786 0.220874 0.301645 0.052 Uiso calc 1 . .
    H H26B 0.792276 0.171329 0.284525 0.052 Uiso calc 1 . .
    C C27 0.7619(4) 0.3117(8) 0.2480(4) 0.048(2) Uani d 1 . .
    H H27A 0.785333 0.361275 0.271920 0.058 Uiso calc 1 . .
    H H27B 0.782679 0.298093 0.222420 0.058 Uiso calc 1 . .
    C C28 0.7043(4) 0.3639(7) 0.2255(3) 0.0383(19) Uani d 1 . .
    H H28A 0.710730 0.430873 0.208902 0.046 Uiso calc 1 . .
    H H28B 0.684717 0.382670 0.251365 0.046 Uiso calc 1 . .
    C C29 0.6169(4) 0.3013(7) 0.4529(3) 0.040(2) Uani d 1 . .
    C C30 0.6664(4) 0.2764(8) 0.4899(4) 0.051(2) Uani d 1 . .
    H H30 0.696362 0.235542 0.482178 0.061 Uiso calc 1 . .
    C C31 0.6715(5) 0.3106(9) 0.5367(4) 0.058(3) Uani d 1 . .
    H H31 0.704642 0.293109 0.561268 0.069 Uiso calc 1 . .
    C C32 0.6277(5) 0.3712(9) 0.5478(4) 0.060(3) Uani d 1 . .
    H H32 0.631325 0.397685 0.579737 0.072 Uiso calc 1 . .
    C C33 0.5792(5) 0.3923(8) 0.5125(4) 0.058(3) Uani d 1 . .
    H H33 0.549451 0.433181 0.520603 0.069 Uiso calc 1 . .
    C C34 0.5723(4) 0.3561(8) 0.4655(4) 0.049(2) Uani d 1 . .
    C C35 0.5158(4) 0.3740(9) 0.4305(4) 0.052(3) Uani d 1 . .
    C C36 0.4742(5) 0.2971(11) 0.4246(5) 0.071(3) Uani d 1 . .
    C C37 0.4210(6) 0.3079(13) 0.3935(6) 0.090(5) Uani d 1 . .
    H H37 0.393316 0.252199 0.389193 0.108 Uiso calc 1 . .
    C C38 0.4098(5) 0.4049(13) 0.3686(5) 0.082(4) Uani d 1 . .
    H H38 0.373598 0.414986 0.346543 0.098 Uiso calc 1 . .
    C C39 0.4489(5) 0.4852(10) 0.3748(4) 0.061(3) Uani d 1 . .
    H H39 0.440122 0.551058 0.357920 0.073 Uiso calc 1 . .
    C C40 0.5020(4) 0.4694(10) 0.4064(4) 0.058(3) Uani d 1 . .
    C C41 0.4611(9) 0.1637(19) 0.4802(8) 0.178(11) Uani d 1 . .
    H H41A 0.454369 0.086915 0.474341 0.268 Uiso calc 1 . .
    H H41B 0.424264 0.200710 0.476118 0.268 Uiso calc 1 . .
    H H41C 0.484121 0.174786 0.513242 0.268 Uiso calc 1 . .
    C C42 0.5349(7) 0.6405(12) 0.3875(6) 0.106(5) Uani d 1 . .
    H H42A 0.531818 0.625531 0.353136 0.160 Uiso calc 1 . .
    H H42B 0.566778 0.690217 0.399398 0.160 Uiso calc 1 . .
    H H42C 0.499126 0.672768 0.391507 0.160 Uiso calc 1 . .
    C C43 0.6354(4) 0.1216(7) 0.3930(4) 0.043(2) Uani d 1 . .
    H H43 0.669434 0.108234 0.420426 0.052 Uiso calc 1 . .
    C C44 0.5838(4) 0.0590(7) 0.4024(4) 0.045(2) Uani d 1 . .
    H H44A 0.575897 0.082988 0.433312 0.054 Uiso calc 1 . .
    H H44B 0.549456 0.074185 0.376123 0.054 Uiso calc 1 . .
    C C45 0.5956(5) -0.0607(8) 0.4046(4) 0.053(3) Uani d 1 . .
    H H45A 0.628158 -0.076379 0.432397 0.064 Uiso calc 1 . .
    H H45B 0.561465 -0.099116 0.409858 0.064 Uiso calc 1 . .
    C C46 0.6095(5) -0.1007(7) 0.3584(4) 0.059(3) Uani d 1 . .
    H H46A 0.575521 -0.092007 0.331002 0.070 Uiso calc 1 . .
    H H46B 0.619145 -0.177892 0.361620 0.070 Uiso calc 1 . .
    C C47 0.6599(5) -0.0383(7) 0.3481(4) 0.055(3) Uani d 1 . .
    H H47A 0.667039 -0.062736 0.316940 0.066 Uiso calc 1 . .
    H H47B 0.694749 -0.053823 0.373861 0.066 Uiso calc 1 . .
    C C48 0.6493(5) 0.0829(7) 0.3458(4) 0.048(2) Uani d 1 . .
    H H48A 0.616908 0.099917 0.318028 0.057 Uiso calc 1 . .
    H H48B 0.683828 0.120460 0.340921 0.057 Uiso calc 1 . .
    C C49 0.6807(4) 0.3412(7) 0.3790(3) 0.042(2) Uani d 1 . .
    H H49 0.681878 0.324040 0.344894 0.051 Uiso calc 1 . .
    C C50 0.7410(4) 0.3146(8) 0.4104(4) 0.052(2) Uani d 1 . .
    H H50A 0.743247 0.334052 0.444534 0.062 Uiso calc 1 . .
    H H50B 0.748318 0.236771 0.408944 0.062 Uiso calc 1 . .
    C C51 0.7866(4) 0.3773(9) 0.3916(5) 0.061(3) Uani d 1 . .
    H H51A 0.825119 0.361399 0.412326 0.073 Uiso calc 1 . .
    H H51B 0.786035 0.353851 0.358255 0.073 Uiso calc 1 . .
    C C52 0.7760(4) 0.4959(8) 0.3918(4) 0.055(3) Uani d 1 . .
    H H52A 0.804607 0.533685 0.377895 0.066 Uiso calc 1 . .
    H H52B 0.780626 0.520844 0.425589 0.066 Uiso calc 1 . .
    C C53 0.7158(4) 0.5233(8) 0.3625(4) 0.056(3) Uani d 1 . .
    H H53A 0.712916 0.506597 0.327995 0.067 Uiso calc 1 . .
    H H53B 0.709109 0.601050 0.365162 0.067 Uiso calc 1 . .
    C C54 0.6692(4) 0.4610(7) 0.3799(4) 0.049(2) Uani d 1 . .
    H H54A 0.668976 0.483412 0.413288 0.059 Uiso calc 1 . .
    H H54B 0.631127 0.477376 0.358665 0.059 Uiso calc 1 . .
    C C55 0.3468(4) 0.0062(7) 0.1833(3) 0.0379(19) Uani d 1 . .
    C C56 0.3376(4) -0.0890(7) 0.1569(3) 0.043(2) Uani d 1 . .
    H H56 0.368843 -0.136941 0.158874 0.051 Uiso calc 1 . .
    C C57 0.2845(4) -0.1157(8) 0.1280(4) 0.048(2) Uani d 1 . .
    H H57 0.279522 -0.180323 0.109843 0.058 Uiso calc 1 . .
    C C58 0.2396(4) -0.0482(8) 0.1260(4) 0.052(3) Uani d 1 . .
    H H58 0.202989 -0.065319 0.106163 0.062 Uiso calc 1 . .
    C C59 0.2471(4) 0.0462(9) 0.1531(4) 0.051(2) Uani d 1 . .
    H H59 0.214942 0.090974 0.152273 0.061 Uiso calc 1 . .
    C C60 0.2999(4) 0.0761(7) 0.1808(3) 0.038(2) Uani d 1 . .
    C C61 0.3043(4) 0.1850(7) 0.2036(3) 0.040(2) Uani d 1 . .
    C C62 0.2853(4) 0.2068(7) 0.2452(3) 0.041(2) Uani d 1 . .
    C C63 0.2845(4) 0.3103(8) 0.2625(4) 0.052(2) Uani d 1 . .
    H H63 0.270172 0.324800 0.290286 0.063 Uiso calc 1 . .
    C C64 0.3049(4) 0.3914(8) 0.2387(4) 0.050(2) Uani d 1 . .
    H H64 0.305709 0.462204 0.251004 0.060 Uiso calc 1 . .
    C C65 0.3242(4) 0.3736(7) 0.1976(4) 0.051(2) Uani d 1 . .
    H H65 0.337491 0.431394 0.181520 0.061 Uiso calc 1 . .
    C C66 0.3239(4) 0.2710(7) 0.1802(4) 0.044(2) Uani d 1 . .
    C C67 0.2525(6) 0.1374(10) 0.3121(4) 0.070(3) Uani d 1 . .
    H H67A 0.218638 0.183715 0.307596 0.105 Uiso calc 1 . .
    H H67B 0.285073 0.172065 0.334161 0.105 Uiso calc 1 . .
    H H67C 0.244473 0.068721 0.325783 0.105 Uiso calc 1 . .
    C C68 0.3657(5) 0.3256(9) 0.1159(4) 0.068(3) Uani d 1 . .
    H H68A 0.376332 0.296503 0.087230 0.102 Uiso calc 1 . .
    H H68B 0.399909 0.353722 0.138478 0.102 Uiso calc 1 . .
    H H68C 0.337692 0.383396 0.106079 0.102 Uiso calc 1 . .
    C C69 0.4678(4) -0.0396(7) 0.1926(3) 0.041(2) Uani d 1 . .
    H H69 0.458485 -0.117645 0.192114 0.049 Uiso calc 1 . .
    C C70 0.5302(4) -0.0252(8) 0.2206(4) 0.056(3) Uani d 1 . .
    H H70A 0.534730 -0.049412 0.254429 0.067 Uiso calc 1 . .
    H H70B 0.540854 0.051437 0.221069 0.067 Uiso calc 1 . .
    C C71 0.5697(4) -0.0910(8) 0.1962(5) 0.071(4) Uani d 1 . .
    H H71A 0.610169 -0.077509 0.213111 0.085 Uiso calc 1 . .
    H H71B 0.561906 -0.168218 0.199365 0.085 Uiso calc 1 . .
    C C72 0.5613(5) -0.0634(8) 0.1429(5) 0.071(4) Uani d 1 . .
    H H72A 0.576272 0.009536 0.140059 0.085 Uiso calc 1 . .
    H H72B 0.583877 -0.113960 0.128011 0.085 Uiso calc 1 . .
    C C73 0.4995(5) -0.0681(9) 0.1153(5) 0.069(4) Uani d 1 . .
    H H73A 0.486483 -0.143518 0.112594 0.083 Uiso calc 1 . .
    H H73B 0.496094 -0.040098 0.082154 0.083 Uiso calc 1 . .
    C C74 0.4611(4) -0.0027(7) 0.1402(3) 0.048(2) Uani d 1 . .
    H H74A 0.420620 -0.010943 0.122242 0.057 Uiso calc 1 . .
    H H74B 0.471363 0.074001 0.139774 0.057 Uiso calc 1 . .
    C C75 0.4208(5) -0.0479(9) 0.2776(4) 0.057(3) Uani d 1 . .
    H H75 0.462643 -0.061847 0.290921 0.069 Uiso calc 1 . .
    C C76 0.3946(6) -0.1572(8) 0.2695(4) 0.061(3) Uani d 1 . .
    H H76A 0.413062 -0.196718 0.247087 0.073 Uiso calc 1 . .
    H H76B 0.353463 -0.149391 0.253436 0.073 Uiso calc 1 . .
    C C77 0.3998(8) -0.2226(10) 0.3145(5) 0.100(5) Uani d 1 . .
    H H77A 0.375486 -0.287293 0.306663 0.120 Uiso calc 1 . .
    H H77B 0.440066 -0.246404 0.326290 0.120 Uiso calc 1 . .
    C C78 0.3830(9) -0.1643(11) 0.3516(6) 0.131(8) Uani d 1 . .
    H H78A 0.391791 -0.208200 0.381419 0.157 Uiso calc 1 . .
    H H78B 0.340910 -0.154361 0.342031 0.157 Uiso calc 1 . .
    C C79 0.4115(8) -0.0526(13) 0.3637(5) 0.105(6) Uani d 1 . .
    H H79A 0.393233 -0.013570 0.386334 0.126 Uiso calc 1 . .
    H H79B 0.452864 -0.060859 0.379026 0.126 Uiso calc 1 . .
    C C80 0.4034(10) 0.0097(10) 0.3158(5) 0.127(8) Uani d 1 . .
    H H80A 0.362459 0.029214 0.304421 0.152 Uiso calc 1 . .
    H H80B 0.425722 0.077068 0.322131 0.152 Uiso calc 1 . .
    S S1A 0.24408(13) 0.2219(2) 0.52100(11) 0.0607(7) Uani d 1 . .
    S S2A 0.24474(12) 0.0341(3) 0.46694(11) 0.0639(7) Uani d 1 . .
    F F1A 0.3480(4) 0.2976(7) 0.5371(3) 0.112(3) Uani d 1 . .
    F F2A 0.2805(5) 0.4110(6) 0.5073(3) 0.110(3) Uani d 1 . .
    F F3A 0.3042(3) 0.2920(6) 0.4621(3) 0.086(2) Uani d 1 . .
    F F4A 0.3499(3) -0.0314(6) 0.4807(3) 0.081(2) Uani d 1 . .
    F F5A 0.2957(4) -0.0660(7) 0.4113(3) 0.092(2) Uani d 1 . .
    F F6A 0.3264(4) 0.0971(6) 0.4288(3) 0.095(3) Uani d 1 . .
    O O1A 0.1904(4) 0.2535(8) 0.4885(4) 0.096(3) Uani d 1 . .
    O O2A 0.2535(5) 0.2361(7) 0.5724(3) 0.092(3) Uani d 1 . .
    O O3A 0.2090(4) 0.0861(8) 0.4249(3) 0.086(3) Uani d 1 . .
    O O4A 0.2313(4) -0.0722(7) 0.4819(3) 0.085(3) Uani d 1 . .
    N N1A 0.2676(4) 0.1084(7) 0.5117(4) 0.065(3) Uani d 1 . .
    C C1A 0.2971(6) 0.3084(10) 0.5070(5) 0.068(3) Uani d 1 . .
    C C2A 0.3075(6) 0.0072(11) 0.4477(4) 0.073(4) Uani d 1 . .
loop_
    _atom_site_aniso_label
    _atom_site_aniso_U_11
    _atom_site_aniso_U_22
    _atom_site_aniso_U_33
    _atom_site_aniso_U_12
    _atom_site_aniso_U_13
    _atom_site_aniso_U_23
    Au1 0.03350(16) 0.02516(16) 0.03426(18) 0.00089(14) 0.01226(13) -0.00147(14)
    Au2 0.03692(18) 0.03095(17) 0.0360(2) 0.00151(15) 0.01285(14) -0.00129(14)
    Au3 0.03603(18) 0.02896(17) 0.0372(2) 0.00002(14) 0.01056(14) -0.00228(14)
    P1 0.0365(10) 0.0263(9) 0.0337(11) 0.0014(9) 0.0129(9) -0.0010(8)
    P2 0.0391(11) 0.0341(11) 0.0385(12) 0.0042(9) 0.0117(9) 0.0010(9)
    P3 0.0416(12) 0.0316(10) 0.0361(12) -0.0012(9) 0.0095(9) 0.0005(9)
    O1 0.057(4) 0.045(4) 0.053(4) 0.007(3) 0.017(3) 0.001(3)
    O2 0.045(3) 0.041(3) 0.037(3) 0.000(3) 0.006(3) -0.005(3)
    O3 0.043(3) 0.045(3) 0.038(4) 0.001(3) 0.005(3) 0.001(3)
    O4 0.074(7) 0.098(8) 0.201(13) -0.002(6) 0.070(8) 0.033(8)
    O5 0.078(6) 0.059(5) 0.070(5) 0.008(4) 0.006(4) 0.012(4)
    O6 0.064(4) 0.052(4) 0.046(4) -0.008(3) 0.025(3) -0.006(3)
    O7 0.061(4) 0.056(4) 0.057(4) 0.002(4) 0.028(4) 0.008(4)
    C1 0.027(4) 0.028(4) 0.025(4) -0.002(3) 0.004(3) 0.000(3)
    C2 0.040(5) 0.035(5) 0.043(5) -0.003(4) 0.017(4) 0.001(4)
    C3 0.041(5) 0.027(4) 0.033(5) -0.003(4) 0.009(4) 0.000(3)
    C4 0.039(5) 0.031(4) 0.041(5) 0.002(4) 0.011(4) -0.001(4)
    C5 0.043(5) 0.045(5) 0.045(5) -0.011(4) 0.017(4) 0.000(4)
    C6 0.044(5) 0.048(5) 0.040(5) -0.010(4) 0.013(4) 0.003(4)
    C7 0.048(5) 0.028(4) 0.041(5) -0.003(4) 0.005(4) -0.006(4)
    C8 0.035(4) 0.030(4) 0.032(4) -0.004(3) 0.005(3) -0.007(3)
    C9 0.033(4) 0.028(4) 0.043(5) 0.005(3) 0.013(4) 0.005(4)
    C10 0.044(5) 0.018(4) 0.042(5) 0.002(3) 0.013(4) 0.002(3)
    C11 0.058(6) 0.029(4) 0.045(5) 0.008(4) 0.018(4) 0.005(4)
    C12 0.046(5) 0.032(4) 0.069(7) 0.009(4) 0.030(5) 0.000(4)
    C13 0.034(5) 0.038(5) 0.059(6) 0.003(4) 0.006(4) 0.001(4)
    C14 0.040(5) 0.028(4) 0.040(5) -0.002(4) 0.006(4) 0.001(4)
    C15 0.074(7) 0.050(6) 0.048(6) -0.006(6) 0.009(5) -0.009(5)
    C16 0.051(6) 0.062(6) 0.050(6) -0.004(5) 0.006(5) 0.001(5)
    C17 0.044(5) 0.029(4) 0.035(5) -0.005(4) 0.017(4) -0.003(4)
    C18 0.060(6) 0.040(5) 0.039(5) 0.004(4) 0.023(4) -0.002(4)
    C19 0.081(8) 0.047(6) 0.047(6) -0.005(6) 0.025(5) -0.018(5)
    C20 0.066(7) 0.055(6) 0.049(6) -0.009(6) 0.012(5) -0.013(5)
    C21 0.055(6) 0.068(7) 0.047(6) -0.004(5) 0.010(5) -0.008(5)
    C22 0.037(5) 0.044(5) 0.052(6) 0.000(4) 0.011(4) -0.006(4)
    C23 0.037(4) 0.027(4) 0.044(5) 0.000(4) 0.018(4) 0.002(4)
    C24 0.055(5) 0.026(4) 0.042(5) -0.006(4) 0.011(4) -0.002(4)
    C25 0.045(5) 0.041(5) 0.055(6) 0.011(4) 0.016(4) 0.004(4)
    C26 0.036(5) 0.054(5) 0.041(5) 0.006(4) 0.013(4) 0.001(4)
    C27 0.036(5) 0.054(6) 0.052(6) 0.001(4) 0.008(4) 0.009(5)
    C28 0.040(5) 0.033(4) 0.039(5) 0.001(4) 0.005(4) 0.007(4)
    C29 0.045(5) 0.046(5) 0.031(5) -0.001(4) 0.010(4) 0.000(4)
    C30 0.056(6) 0.053(6) 0.046(6) 0.010(5) 0.019(5) -0.007(5)
    C31 0.067(7) 0.060(6) 0.048(6) 0.007(6) 0.018(5) -0.001(5)
    C32 0.075(8) 0.063(7) 0.045(6) 0.009(6) 0.017(5) -0.002(5)
    C33 0.065(7) 0.057(6) 0.056(7) 0.016(5) 0.024(5) -0.007(5)
    C34 0.058(6) 0.039(5) 0.054(6) 0.006(5) 0.024(5) -0.004(5)
    C35 0.051(6) 0.068(7) 0.041(6) 0.018(5) 0.019(4) -0.011(5)
    C36 0.050(6) 0.074(8) 0.095(10) 0.003(6) 0.031(6) -0.007(7)
    C37 0.057(8) 0.099(11) 0.121(13) -0.007(8) 0.035(8) -0.021(10)
    C38 0.046(7) 0.124(12) 0.076(9) 0.019(8) 0.017(6) -0.031(9)
    C39 0.048(6) 0.084(8) 0.055(7) 0.019(6) 0.022(5) -0.011(6)
    C40 0.044(6) 0.082(8) 0.051(6) 0.011(6) 0.015(5) -0.018(6)
    C41 0.16(2) 0.23(3) 0.18(2) 0.042(19) 0.101(19) 0.11(2)
    C42 0.099(11) 0.094(11) 0.114(13) 0.007(9) 0.001(10) 0.042(10)
    C43 0.045(5) 0.029(4) 0.057(6) 0.002(4) 0.015(4) -0.001(4)
    C44 0.043(5) 0.046(5) 0.048(6) 0.000(4) 0.015(4) 0.002(4)
    C45 0.067(7) 0.046(6) 0.049(6) -0.006(5) 0.019(5) 0.004(5)
    C46 0.083(8) 0.030(5) 0.061(7) 0.000(5) 0.014(6) 0.003(5)
    C47 0.077(7) 0.035(5) 0.059(7) 0.004(5) 0.027(6) -0.003(5)
    C48 0.068(7) 0.032(5) 0.052(6) 0.000(5) 0.030(5) 0.004(4)
    C49 0.048(5) 0.040(5) 0.043(5) -0.001(4) 0.021(4) -0.007(4)
    C50 0.039(5) 0.051(6) 0.067(7) 0.006(5) 0.018(5) 0.008(5)
    C51 0.037(5) 0.064(7) 0.081(8) -0.001(5) 0.013(5) 0.003(6)
    C52 0.047(6) 0.055(6) 0.066(7) -0.023(5) 0.017(5) -0.005(5)
    C53 0.058(6) 0.040(5) 0.072(7) -0.011(5) 0.019(5) -0.007(5)
    C54 0.052(6) 0.036(5) 0.060(7) -0.003(4) 0.016(5) 0.000(4)
    C55 0.040(5) 0.036(5) 0.039(5) -0.002(4) 0.012(4) 0.001(4)
    C56 0.045(5) 0.036(5) 0.048(6) -0.004(4) 0.014(4) -0.001(4)
    C57 0.047(5) 0.045(5) 0.054(6) -0.006(4) 0.016(5) -0.007(4)
    C58 0.050(6) 0.062(6) 0.045(6) -0.011(5) 0.013(5) -0.015(5)
    C59 0.036(5) 0.063(6) 0.052(6) 0.004(5) 0.009(4) -0.001(5)
    C60 0.043(5) 0.039(5) 0.036(5) -0.003(4) 0.018(4) 0.001(4)
    C61 0.031(4) 0.047(5) 0.042(5) -0.002(4) 0.009(4) -0.003(4)
    C62 0.033(4) 0.045(5) 0.046(5) -0.002(4) 0.013(4) -0.001(4)
    C63 0.052(6) 0.046(5) 0.061(7) 0.000(5) 0.020(5) -0.002(5)
    C64 0.051(6) 0.041(5) 0.056(6) 0.013(4) 0.009(5) -0.005(5)
    C65 0.043(5) 0.035(5) 0.073(7) 0.004(4) 0.010(5) 0.009(5)
    C66 0.040(5) 0.041(5) 0.051(6) -0.002(4) 0.014(4) 0.012(4)
    C67 0.091(9) 0.073(8) 0.054(7) -0.031(7) 0.032(6) -0.002(6)
    C68 0.081(8) 0.070(8) 0.062(7) 0.005(6) 0.036(6) 0.016(6)
    C69 0.043(5) 0.025(4) 0.055(6) 0.005(4) 0.011(4) -0.006(4)
    C70 0.040(5) 0.047(6) 0.075(8) 0.008(5) 0.005(5) 0.000(5)
    C71 0.042(6) 0.028(5) 0.147(13) 0.004(4) 0.031(7) 0.015(6)
    C72 0.083(9) 0.036(5) 0.111(11) -0.010(6) 0.059(8) -0.026(6)
    C73 0.074(8) 0.048(6) 0.099(10) -0.021(6) 0.048(7) -0.026(6)
    C74 0.051(6) 0.043(5) 0.051(6) 0.000(4) 0.015(5) -0.006(4)
    C75 0.063(7) 0.057(6) 0.049(6) -0.012(5) 0.007(5) 0.011(5)
    C76 0.095(9) 0.035(5) 0.060(7) -0.001(5) 0.033(6) 0.011(5)
    C77 0.164(17) 0.055(8) 0.088(11) 0.003(9) 0.045(11) 0.026(7)
    C78 0.24(2) 0.061(9) 0.136(15) 0.039(12) 0.134(17) 0.041(9)
    C79 0.173(17) 0.110(12) 0.054(8) 0.010(12) 0.068(10) 0.011(8)
    C80 0.28(3) 0.047(7) 0.090(11) 0.004(11) 0.108(14) 0.000(7)
    S1A 0.0655(17) 0.0536(15) 0.0668(19) 0.0006(13) 0.0234(14) -0.0011(13)
    S2A 0.0580(16) 0.0746(18) 0.0583(17) 0.0027(15) 0.0125(13) -0.0114(15)
    F1A 0.091(6) 0.132(7) 0.092(6) -0.038(5) -0.019(5) 0.025(5)
    F2A 0.175(9) 0.061(4) 0.113(7) -0.006(5) 0.070(7) 0.000(5)
    F3A 0.100(6) 0.092(5) 0.071(5) 0.003(5) 0.032(4) 0.013(4)
    F4A 0.075(5) 0.094(5) 0.070(5) 0.024(4) 0.008(4) -0.002(4)
    F5A 0.108(6) 0.103(6) 0.063(5) 0.015(5) 0.018(4) -0.026(4)
    F6A 0.114(7) 0.091(6) 0.095(6) -0.014(5) 0.055(5) 0.002(5)
    O1A 0.068(6) 0.091(7) 0.125(9) 0.025(5) 0.014(6) -0.010(6)
    O2A 0.144(9) 0.073(6) 0.073(6) -0.010(6) 0.055(6) -0.019(5)
    O3A 0.082(6) 0.110(7) 0.056(5) 0.033(5) -0.005(4) -0.008(5)
    O4A 0.115(8) 0.065(5) 0.086(6) -0.025(5) 0.049(6) -0.018(5)
    N1A 0.060(6) 0.064(6) 0.068(6) -0.004(5) 0.007(5) -0.014(5)
    C1A 0.075(8) 0.067(7) 0.060(8) -0.001(7) 0.008(6) -0.001(6)
    C2A 0.089(9) 0.074(8) 0.048(7) 0.007(7) 0.000(6) 0.004(6)
_geom_special_details
;
 All esds (except the esd in the dihedral angle between two l.s. planes)
 are estimated using the full covariance matrix.  The cell esds are taken
 into account individually in the estimation of esds in distances, angles
 and torsion angles; correlations between esds in cell parameters are only
 used when they are defined by crystal symmetry.  An approximate (isotropic)
 treatment of cell esds is used for estimating esds involving l.s. planes.
;
loop_
    _geom_bond_atom_site_label_1
    _geom_bond_atom_site_label_2
    _geom_bond_site_symmetry_2
    _geom_bond_distance
    _geom_bond_publ_flag
    Au1 Au2 . 3.3005(5) ?
    Au1 Au3 . 3.1909(5) ?
    Au1 P1 . 2.280(2) ?
    Au1 C1 . 2.094(8) ?
    Au2 Au3 . 3.2101(5) ?
    Au2 P2 . 2.281(2) ?
    Au2 C1 . 2.098(7) ?
    Au3 P3 . 2.273(2) ?
    Au3 C1 . 2.090(7) ?
    P1 C3 . 1.840(8) ?
    P1 C17 . 1.846(8) ?
    P1 C23 . 1.837(8) ?
    P2 C29 . 1.833(9) ?
    P2 C43 . 1.852(8) ?
    P2 C49 . 1.853(9) ?
    P3 C55 . 1.835(9) ?
    P3 C69 . 1.854(9) ?
    P3 C75 . 1.847(10) ?
    O1 C2 . 1.176(10) ?
    O2 C10 . 1.366(10) ?
    O2 C15 . 1.427(11) ?
    O3 C14 . 1.368(10) ?
    O3 C16 . 1.441(11) ?
    O4 C36 . 1.397(16) ?
    O4 C41 . 1.278(18) ?
    O5 C40 . 1.360(13) ?
    O5 C42 . 1.438(14) ?
    O6 C62 . 1.376(11) ?
    O6 C67 . 1.432(12) ?
    O7 C66 . 1.378(11) ?
    O7 C68 . 1.422(12) ?
    C1 C2 . 1.282(12) ?
    C3 C4 . 1.385(11) ?
    C3 C8 . 1.409(11) ?
    C4 H4 . 0.9500 ?
    C4 C5 . 1.373(12) ?
    C5 H5 . 0.9500 ?
    C5 C6 . 1.364(13) ?
    C6 H6 . 0.9500 ?
    C6 C7 . 1.394(12) ?
    C7 H7 . 0.9500 ?
    C7 C8 . 1.394(12) ?
    C8 C9 . 1.486(11) ?
    C9 C10 . 1.401(12) ?
    C9 C14 . 1.389(11) ?
    C10 C11 . 1.390(12) ?
    C11 H11 . 0.9500 ?
    C11 C12 . 1.374(13) ?
    C12 H12 . 0.9500 ?
    C12 C13 . 1.365(13) ?
    C13 H13 . 0.9500 ?
    C13 C14 . 1.390(12) ?
    C15 H15A . 0.9800 ?
    C15 H15B . 0.9800 ?
    C15 H15C . 0.9800 ?
    C16 H16A . 0.9800 ?
    C16 H16B . 0.9800 ?
    C16 H16C . 0.9800 ?
    C17 H17 . 1.0000 ?
    C17 C18 . 1.533(11) ?
    C17 C22 . 1.527(12) ?
    C18 H18A . 0.9900 ?
    C18 H18B . 0.9900 ?
    C18 C19 . 1.523(13) ?
    C19 H19A . 0.9900 ?
    C19 H19B . 0.9900 ?
    C19 C20 . 1.522(15) ?
    C20 H20A . 0.9900 ?
    C20 H20B . 0.9900 ?
    C20 C21 . 1.520(14) ?
    C21 H21A . 0.9900 ?
    C21 H21B . 0.9900 ?
    C21 C22 . 1.535(13) ?
    C22 H22A . 0.9900 ?
    C22 H22B . 0.9900 ?
    C23 H23 . 1.0000 ?
    C23 C24 . 1.551(11) ?
    C23 C28 . 1.531(11) ?
    C24 H24A . 0.9900 ?
    C24 H24B . 0.9900 ?
    C24 C25 . 1.541(12) ?
    C25 H25A . 0.9900 ?
    C25 H25B . 0.9900 ?
    C25 C26 . 1.533(13) ?
    C26 H26A . 0.9900 ?
    C26 H26B . 0.9900 ?
    C26 C27 . 1.529(13) ?
    C27 H27A . 0.9900 ?
    C27 H27B . 0.9900 ?
    C27 C28 . 1.524(11) ?
    C28 H28A . 0.9900 ?
    C28 H28B . 0.9900 ?
    C29 C30 . 1.421(13) ?
    C29 C34 . 1.389(13) ?
    C30 H30 . 0.9500 ?
    C30 C31 . 1.376(14) ?
    C31 H31 . 0.9500 ?
    C31 C32 . 1.391(14) ?
    C32 H32 . 0.9500 ?
    C32 C33 . 1.368(15) ?
    C33 H33 . 0.9500 ?
    C33 C34 . 1.383(14) ?
    C34 C35 . 1.496(14) ?
    C35 C36 . 1.366(16) ?
    C35 C40 . 1.376(16) ?
    C36 C37 . 1.376(18) ?
    C37 H37 . 0.9500 ?
    C37 C38 . 1.40(2) ?
    C38 H38 . 0.9500 ?
    C38 C39 . 1.356(17) ?
    C39 H39 . 0.9500 ?
    C39 C40 . 1.386(14) ?
    C41 H41A . 0.9800 ?
    C41 H41B . 0.9800 ?
    C41 H41C . 0.9800 ?
    C42 H42A . 0.9800 ?
    C42 H42B . 0.9800 ?
    C42 H42C . 0.9800 ?
    C43 H43 . 1.0000 ?
    C43 C44 . 1.539(12) ?
    C43 C48 . 1.536(13) ?
    C44 H44A . 0.9900 ?
    C44 H44B . 0.9900 ?
    C44 C45 . 1.520(13) ?
    C45 H45A . 0.9900 ?
    C45 H45B . 0.9900 ?
    C45 C46 . 1.516(14) ?
    C46 H46A . 0.9900 ?
    C46 H46B . 0.9900 ?
    C46 C47 . 1.526(14) ?
    C47 H47A . 0.9900 ?
    C47 H47B . 0.9900 ?
    C47 C48 . 1.534(12) ?
    C48 H48A . 0.9900 ?
    C48 H48B . 0.9900 ?
    C49 H49 . 1.0000 ?
    C49 C50 . 1.546(13) ?
    C49 C54 . 1.523(12) ?
    C50 H50A . 0.9900 ?
    C50 H50B . 0.9900 ?
    C50 C51 . 1.541(14) ?
    C51 H51A . 0.9900 ?
    C51 H51B . 0.9900 ?
    C51 C52 . 1.503(14) ?
    C52 H52A . 0.9900 ?
    C52 H52B . 0.9900 ?
    C52 C53 . 1.524(14) ?
    C53 H53A . 0.9900 ?
    C53 H53B . 0.9900 ?
    C53 C54 . 1.537(13) ?
    C54 H54A . 0.9900 ?
    C54 H54B . 0.9900 ?
    C55 C56 . 1.395(12) ?
    C55 C60 . 1.412(12) ?
    C56 H56 . 0.9500 ?
    C56 C57 . 1.383(13) ?
    C57 H57 . 0.9500 ?
    C57 C58 . 1.359(14) ?
    C58 H58 . 0.9500 ?
    C58 C59 . 1.395(14) ?
    C59 H59 . 0.9500 ?
    C59 C60 . 1.375(12) ?
    C60 C61 . 1.499(12) ?
    C61 C62 . 1.390(12) ?
    C61 C66 . 1.404(12) ?
    C62 C63 . 1.386(13) ?
    C63 H63 . 0.9500 ?
    C63 C64 . 1.372(14) ?
    C64 H64 . 0.9500 ?
    C64 C65 . 1.372(14) ?
    C65 H65 . 0.9500 ?
    C65 C66 . 1.374(13) ?
    C67 H67A . 0.9800 ?
    C67 H67B . 0.9800 ?
    C67 H67C . 0.9800 ?
    C68 H68A . 0.9800 ?
    C68 H68B . 0.9800 ?
    C68 H68C . 0.9800 ?
    C69 H69 . 1.0000 ?
    C69 C70 . 1.529(12) ?
    C69 C74 . 1.530(13) ?
    C70 H70A . 0.9900 ?
    C70 H70B . 0.9900 ?
    C70 C71 . 1.539(14) ?
    C71 H71A . 0.9900 ?
    C71 H71B . 0.9900 ?
    C71 C72 . 1.520(17) ?
    C72 H72A . 0.9900 ?
    C72 H72B . 0.9900 ?
    C72 C73 . 1.504(17) ?
    C73 H73A . 0.9900 ?
    C73 H73B . 0.9900 ?
    C73 C74 . 1.524(13) ?
    C74 H74A . 0.9900 ?
    C74 H74B . 0.9900 ?
    C75 H75 . 1.0000 ?
    C75 C76 . 1.497(14) ?
    C75 C80 . 1.444(16) ?
    C76 H76A . 0.9900 ?
    C76 H76B . 0.9900 ?
    C76 C77 . 1.498(15) ?
    C77 H77A . 0.9900 ?
    C77 H77B . 0.9900 ?
    C77 C78 . 1.416(19) ?
    C78 H78A . 0.9900 ?
    C78 H78B . 0.9900 ?
    C78 C79 . 1.56(2) ?
    C79 H79A . 0.9900 ?
    C79 H79B . 0.9900 ?
    C79 C80 . 1.539(18) ?
    C80 H80A . 0.9900 ?
    C80 H80B . 0.9900 ?
    S1A O1A . 1.450(9) ?
    S1A O2A . 1.436(9) ?
    S1A N1A . 1.570(10) ?
    S1A C1A . 1.784(13) ?
    S2A O3A . 1.448(8) ?
    S2A O4A . 1.453(9) ?
    S2A N1A . 1.566(9) ?
    S2A C2A . 1.754(14) ?
    F1A C1A . 1.321(14) ?
    F2A C1A . 1.342(14) ?
    F3A C1A . 1.346(14) ?
    F4A C2A . 1.301(13) ?
    F5A C2A . 1.360(14) ?
    F6A C2A . 1.368(14) ?
loop_
    _geom_angle_atom_site_label_1
    _geom_angle_atom_site_label_2
    _geom_angle_atom_site_label_3
    _geom_angle_site_symmetry_1
    _geom_angle_site_symmetry_3
    _geom_angle
    _geom_angle_publ_flag
    Au3 Au1 Au2 . . 59.247(11) ?
    P1 Au1 Au2 . . 138.37(5) ?
    P1 Au1 Au3 . . 133.55(5) ?
    C1 Au1 Au2 . . 38.1(2) ?
    C1 Au1 Au3 . . 40.3(2) ?
    C1 Au1 P1 . . 172.5(2) ?
    Au3 Au2 Au1 . . 58.675(11) ?
    P2 Au2 Au1 . . 132.86(6) ?
    P2 Au2 Au3 . . 141.89(6) ?
    C1 Au2 Au1 . . 38.0(2) ?
    C1 Au2 Au3 . . 39.9(2) ?
    C1 Au2 P2 . . 170.9(2) ?
    Au1 Au3 Au2 . . 62.077(11) ?
    P3 Au3 Au1 . . 136.88(6) ?
    P3 Au3 Au2 . . 134.46(6) ?
    C1 Au3 Au1 . . 40.3(2) ?
    C1 Au3 Au2 . . 40.1(2) ?
    C1 Au3 P3 . . 173.3(2) ?
    C3 P1 Au1 . . 122.2(3) ?
    C3 P1 C17 . . 104.8(4) ?
    C17 P1 Au1 . . 108.5(3) ?
    C23 P1 Au1 . . 110.1(3) ?
    C23 P1 C3 . . 104.3(4) ?
    C23 P1 C17 . . 105.8(4) ?
    C29 P2 Au2 . . 121.8(3) ?
    C29 P2 C43 . . 104.5(4) ?
    C29 P2 C49 . . 104.8(4) ?
    C43 P2 Au2 . . 112.2(3) ?
    C43 P2 C49 . . 108.7(4) ?
    C49 P2 Au2 . . 104.0(3) ?
    C55 P3 Au3 . . 121.0(3) ?
    C55 P3 C69 . . 104.2(4) ?
    C55 P3 C75 . . 105.0(4) ?
    C69 P3 Au3 . . 110.1(3) ?
    C75 P3 Au3 . . 111.6(4) ?
    C75 P3 C69 . . 103.4(5) ?
    C10 O2 C15 . . 117.5(7) ?
    C14 O3 C16 . . 117.1(7) ?
    C41 O4 C36 . . 124.5(14) ?
    C40 O5 C42 . . 116.7(10) ?
    C62 O6 C67 . . 116.4(8) ?
    C66 O7 C68 . . 116.7(8) ?
    Au1 C1 Au2 . . 103.9(3) ?
    Au3 C1 Au1 . . 99.4(3) ?
    Au3 C1 Au2 . . 100.1(3) ?
    C2 C1 Au1 . . 116.3(6) ?
    C2 C1 Au2 . . 115.6(6) ?
    C2 C1 Au3 . . 118.8(6) ?
    O1 C2 C1 . . 178.9(10) ?
    C4 C3 P1 . . 117.5(6) ?
    C4 C3 C8 . . 118.2(8) ?
    C8 C3 P1 . . 123.8(6) ?
    C3 C4 H4 . . 118.6 ?
    C5 C4 C3 . . 122.9(8) ?
    C5 C4 H4 . . 118.6 ?
    C4 C5 H5 . . 120.4 ?
    C6 C5 C4 . . 119.3(9) ?
    C6 C5 H5 . . 120.4 ?
    C5 C6 H6 . . 120.1 ?
    C5 C6 C7 . . 119.7(9) ?
    C7 C6 H6 . . 120.1 ?
    C6 C7 H7 . . 119.3 ?
    C8 C7 C6 . . 121.4(8) ?
    C8 C7 H7 . . 119.3 ?
    C3 C8 C9 . . 124.3(8) ?
    C7 C8 C3 . . 118.5(8) ?
    C7 C8 C9 . . 117.2(7) ?
    C10 C9 C8 . . 121.7(8) ?
    C14 C9 C8 . . 119.9(8) ?
    C14 C9 C10 . . 118.2(8) ?
    O2 C10 C9 . . 114.5(7) ?
    O2 C10 C11 . . 124.8(8) ?
    C11 C10 C9 . . 120.7(8) ?
    C10 C11 H11 . . 120.6 ?
    C12 C11 C10 . . 118.9(9) ?
    C12 C11 H11 . . 120.6 ?
    C11 C12 H12 . . 119.0 ?
    C13 C12 C11 . . 122.1(9) ?
    C13 C12 H12 . . 119.0 ?
    C12 C13 H13 . . 120.5 ?
    C12 C13 C14 . . 119.0(9) ?
    C14 C13 H13 . . 120.5 ?
    O3 C14 C9 . . 115.0(8) ?
    O3 C14 C13 . . 123.9(8) ?
    C9 C14 C13 . . 121.1(8) ?
    O2 C15 H15A . . 109.5 ?
    O2 C15 H15B . . 109.5 ?
    O2 C15 H15C . . 109.5 ?
    H15A C15 H15B . . 109.5 ?
    H15A C15 H15C . . 109.5 ?
    H15B C15 H15C . . 109.5 ?
    O3 C16 H16A . . 109.5 ?
    O3 C16 H16B . . 109.5 ?
    O3 C16 H16C . . 109.5 ?
    H16A C16 H16B . . 109.5 ?
    H16A C16 H16C . . 109.5 ?
    H16B C16 H16C . . 109.5 ?
    P1 C17 H17 . . 106.6 ?
    C18 C17 P1 . . 116.5(6) ?
    C18 C17 H17 . . 106.6 ?
    C22 C17 P1 . . 109.7(6) ?
    C22 C17 H17 . . 106.6 ?
    C22 C17 C18 . . 110.1(7) ?
    C17 C18 H18A . . 109.5 ?
    C17 C18 H18B . . 109.5 ?
    H18A C18 H18B . . 108.1 ?
    C19 C18 C17 . . 110.8(8) ?
    C19 C18 H18A . . 109.5 ?
    C19 C18 H18B . . 109.5 ?
    C18 C19 H19A . . 109.3 ?
    C18 C19 H19B . . 109.3 ?
    H19A C19 H19B . . 107.9 ?
    C20 C19 C18 . . 111.7(8) ?
    C20 C19 H19A . . 109.3 ?
    C20 C19 H19B . . 109.3 ?
    C19 C20 H20A . . 109.1 ?
    C19 C20 H20B . . 109.1 ?
    H20A C20 H20B . . 107.9 ?
    C21 C20 C19 . . 112.3(9) ?
    C21 C20 H20A . . 109.1 ?
    C21 C20 H20B . . 109.1 ?
    C20 C21 H21A . . 109.6 ?
    C20 C21 H21B . . 109.6 ?
    C20 C21 C22 . . 110.5(8) ?
    H21A C21 H21B . . 108.1 ?
    C22 C21 H21A . . 109.6 ?
    C22 C21 H21B . . 109.6 ?
    C17 C22 C21 . . 112.5(8) ?
    C17 C22 H22A . . 109.1 ?
    C17 C22 H22B . . 109.1 ?
    C21 C22 H22A . . 109.1 ?
    C21 C22 H22B . . 109.1 ?
    H22A C22 H22B . . 107.8 ?
    P1 C23 H23 . . 108.3 ?
    C24 C23 P1 . . 110.5(6) ?
    C24 C23 H23 . . 108.3 ?
    C28 C23 P1 . . 112.5(5) ?
    C28 C23 H23 . . 108.3 ?
    C28 C23 C24 . . 108.8(7) ?
    C23 C24 H24A . . 109.6 ?
    C23 C24 H24B . . 109.6 ?
    H24A C24 H24B . . 108.1 ?
    C25 C24 C23 . . 110.1(7) ?
    C25 C24 H24A . . 109.6 ?
    C25 C24 H24B . . 109.6 ?
    C24 C25 H25A . . 109.4 ?
    C24 C25 H25B . . 109.4 ?
    H25A C25 H25B . . 108.0 ?
    C26 C25 C24 . . 111.3(7) ?
    C26 C25 H25A . . 109.4 ?
    C26 C25 H25B . . 109.4 ?
    C25 C26 H26A . . 109.3 ?
    C25 C26 H26B . . 109.3 ?
    H26A C26 H26B . . 108.0 ?
    C27 C26 C25 . . 111.4(8) ?
    C27 C26 H26A . . 109.3 ?
    C27 C26 H26B . . 109.3 ?
    C26 C27 H27A . . 109.3 ?
    C26 C27 H27B . . 109.3 ?
    H27A C27 H27B . . 107.9 ?
    C28 C27 C26 . . 111.7(7) ?
    C28 C27 H27A . . 109.3 ?
    C28 C27 H27B . . 109.3 ?
    C23 C28 H28A . . 109.5 ?
    C23 C28 H28B . . 109.5 ?
    C27 C28 C23 . . 110.7(7) ?
    C27 C28 H28A . . 109.5 ?
    C27 C28 H28B . . 109.5 ?
    H28A C28 H28B . . 108.1 ?
    C30 C29 P2 . . 117.2(7) ?
    C34 C29 P2 . . 124.2(7) ?
    C34 C29 C30 . . 118.4(9) ?
    C29 C30 H30 . . 119.5 ?
    C31 C30 C29 . . 121.1(10) ?
    C31 C30 H30 . . 119.5 ?
    C30 C31 H31 . . 120.4 ?
    C30 C31 C32 . . 119.3(11) ?
    C32 C31 H31 . . 120.4 ?
    C31 C32 H32 . . 120.2 ?
    C33 C32 C31 . . 119.7(10) ?
    C33 C32 H32 . . 120.2 ?
    C32 C33 H33 . . 118.9 ?
    C32 C33 C34 . . 122.1(10) ?
    C34 C33 H33 . . 118.9 ?
    C29 C34 C35 . . 122.3(9) ?
    C33 C34 C29 . . 119.2(10) ?
    C33 C34 C35 . . 118.5(9) ?
    C36 C35 C34 . . 119.7(11) ?
    C36 C35 C40 . . 117.7(11) ?
    C40 C35 C34 . . 122.3(10) ?
    C35 C36 O4 . . 117.6(12) ?
    C35 C36 C37 . . 123.3(14) ?
    C37 C36 O4 . . 119.0(13) ?
    C36 C37 H37 . . 121.7 ?
    C36 C37 C38 . . 116.7(14) ?
    C38 C37 H37 . . 121.7 ?
    C37 C38 H38 . . 119.0 ?
    C39 C38 C37 . . 122.0(13) ?
    C39 C38 H38 . . 119.0 ?
    C38 C39 H39 . . 120.6 ?
    C38 C39 C40 . . 118.7(13) ?
    C40 C39 H39 . . 120.6 ?
    O5 C40 C35 . . 114.2(10) ?
    O5 C40 C39 . . 124.3(12) ?
    C35 C40 C39 . . 121.4(12) ?
    O4 C41 H41A . . 109.5 ?
    O4 C41 H41B . . 109.5 ?
    O4 C41 H41C . . 109.5 ?
    H41A C41 H41B . . 109.5 ?
    H41A C41 H41C . . 109.5 ?
    H41B C41 H41C . . 109.5 ?
    O5 C42 H42A . . 109.5 ?
    O5 C42 H42B . . 109.5 ?
    O5 C42 H42C . . 109.5 ?
    H42A C42 H42B . . 109.5 ?
    H42A C42 H42C . . 109.5 ?
    H42B C42 H42C . . 109.5 ?
    P2 C43 H43 . . 108.8 ?
    C44 C43 P2 . . 109.0(6) ?
    C44 C43 H43 . . 108.8 ?
    C48 C43 P2 . . 111.4(6) ?
    C48 C43 H43 . . 108.8 ?
    C48 C43 C44 . . 110.0(8) ?
    C43 C44 H44A . . 109.4 ?
    C43 C44 H44B . . 109.4 ?
    H44A C44 H44B . . 108.0 ?
    C45 C44 C43 . . 111.0(8) ?
    C45 C44 H44A . . 109.4 ?
    C45 C44 H44B . . 109.4 ?
    C44 C45 H45A . . 109.4 ?
    C44 C45 H45B . . 109.4 ?
    H45A C45 H45B . . 108.0 ?
    C46 C45 C44 . . 111.4(8) ?
    C46 C45 H45A . . 109.4 ?
    C46 C45 H45B . . 109.4 ?
    C45 C46 H46A . . 109.6 ?
    C45 C46 H46B . . 109.6 ?
    C45 C46 C47 . . 110.2(9) ?
    H46A C46 H46B . . 108.1 ?
    C47 C46 H46A . . 109.6 ?
    C47 C46 H46B . . 109.6 ?
    C46 C47 H47A . . 109.1 ?
    C46 C47 H47B . . 109.1 ?
    C46 C47 C48 . . 112.4(9) ?
    H47A C47 H47B . . 107.9 ?
    C48 C47 H47A . . 109.1 ?
    C48 C47 H47B . . 109.1 ?
    C43 C48 H48A . . 109.7 ?
    C43 C48 H48B . . 109.7 ?
    C47 C48 C43 . . 109.9(8) ?
    C47 C48 H48A . . 109.7 ?
    C47 C48 H48B . . 109.7 ?
    H48A C48 H48B . . 108.2 ?
    P2 C49 H49 . . 105.9 ?
    C50 C49 P2 . . 118.2(7) ?
    C50 C49 H49 . . 105.9 ?
    C54 C49 P2 . . 109.6(6) ?
    C54 C49 H49 . . 105.9 ?
    C54 C49 C50 . . 110.5(8) ?
    C49 C50 H50A . . 109.7 ?
    C49 C50 H50B . . 109.7 ?
    H50A C50 H50B . . 108.2 ?
    C51 C50 C49 . . 109.7(8) ?
    C51 C50 H50A . . 109.7 ?
    C51 C50 H50B . . 109.7 ?
    C50 C51 H51A . . 109.4 ?
    C50 C51 H51B . . 109.4 ?
    H51A C51 H51B . . 108.0 ?
    C52 C51 C50 . . 111.4(9) ?
    C52 C51 H51A . . 109.4 ?
    C52 C51 H51B . . 109.4 ?
    C51 C52 H52A . . 109.4 ?
    C51 C52 H52B . . 109.4 ?
    C51 C52 C53 . . 111.0(8) ?
    H52A C52 H52B . . 108.0 ?
    C53 C52 H52A . . 109.4 ?
    C53 C52 H52B . . 109.4 ?
    C52 C53 H53A . . 109.2 ?
    C52 C53 H53B . . 109.2 ?
    C52 C53 C54 . . 112.2(9) ?
    H53A C53 H53B . . 107.9 ?
    C54 C53 H53A . . 109.2 ?
    C54 C53 H53B . . 109.2 ?
    C49 C54 C53 . . 110.1(8) ?
    C49 C54 H54A . . 109.6 ?
    C49 C54 H54B . . 109.6 ?
    C53 C54 H54A . . 109.6 ?
    C53 C54 H54B . . 109.6 ?
    H54A C54 H54B . . 108.2 ?
    C56 C55 P3 . . 118.8(7) ?
    C56 C55 C60 . . 118.6(8) ?
    C60 C55 P3 . . 122.5(7) ?
    C55 C56 H56 . . 119.0 ?
    C57 C56 C55 . . 122.0(9) ?
    C57 C56 H56 . . 119.0 ?
    C56 C57 H57 . . 120.5 ?
    C58 C57 C56 . . 119.0(9) ?
    C58 C57 H57 . . 120.5 ?
    C57 C58 H58 . . 119.9 ?
    C57 C58 C59 . . 120.3(9) ?
    C59 C58 H58 . . 119.9 ?
    C58 C59 H59 . . 119.1 ?
    C60 C59 C58 . . 121.7(9) ?
    C60 C59 H59 . . 119.1 ?
    C55 C60 C61 . . 124.5(8) ?
    C59 C60 C55 . . 118.3(9) ?
    C59 C60 C61 . . 117.0(8) ?
    C62 C61 C60 . . 122.8(8) ?
    C62 C61 C66 . . 118.0(9) ?
    C66 C61 C60 . . 119.0(8) ?
    O6 C62 C61 . . 115.3(8) ?
    O6 C62 C63 . . 123.3(8) ?
    C63 C62 C61 . . 121.4(9) ?
    C62 C63 H63 . . 120.8 ?
    C64 C63 C62 . . 118.4(10) ?
    C64 C63 H63 . . 120.8 ?
    C63 C64 H64 . . 118.9 ?
    C65 C64 C63 . . 122.2(9) ?
    C65 C64 H64 . . 118.9 ?
    C64 C65 H65 . . 120.5 ?
    C64 C65 C66 . . 119.0(9) ?
    C66 C65 H65 . . 120.5 ?
    O7 C66 C61 . . 114.4(8) ?
    C65 C66 O7 . . 124.5(9) ?
    C65 C66 C61 . . 121.0(9) ?
    O6 C67 H67A . . 109.5 ?
    O6 C67 H67B . . 109.5 ?
    O6 C67 H67C . . 109.5 ?
    H67A C67 H67B . . 109.5 ?
    H67A C67 H67C . . 109.5 ?
    H67B C67 H67C . . 109.5 ?
    O7 C68 H68A . . 109.5 ?
    O7 C68 H68B . . 109.5 ?
    O7 C68 H68C . . 109.5 ?
    H68A C68 H68B . . 109.5 ?
    H68A C68 H68C . . 109.5 ?
    H68B C68 H68C . . 109.5 ?
    P3 C69 H69 . . 108.0 ?
    C70 C69 P3 . . 111.2(7) ?
    C70 C69 H69 . . 108.0 ?
    C70 C69 C74 . . 109.6(8) ?
    C74 C69 P3 . . 111.8(6) ?
    C74 C69 H69 . . 108.0 ?
    C69 C70 H70A . . 109.8 ?
    C69 C70 H70B . . 109.8 ?
    C69 C70 C71 . . 109.6(9) ?
    H70A C70 H70B . . 108.2 ?
    C71 C70 H70A . . 109.8 ?
    C71 C70 H70B . . 109.8 ?
    C70 C71 H71A . . 109.2 ?
    C70 C71 H71B . . 109.2 ?
    H71A C71 H71B . . 107.9 ?
    C72 C71 C70 . . 112.2(9) ?
    C72 C71 H71A . . 109.2 ?
    C72 C71 H71B . . 109.2 ?
    C71 C72 H72A . . 109.0 ?
    C71 C72 H72B . . 109.0 ?
    H72A C72 H72B . . 107.8 ?
    C73 C72 C71 . . 113.1(10) ?
    C73 C72 H72A . . 109.0 ?
    C73 C72 H72B . . 109.0 ?
    C72 C73 H73A . . 109.3 ?
    C72 C73 H73B . . 109.3 ?
    C72 C73 C74 . . 111.5(9) ?
    H73A C73 H73B . . 108.0 ?
    C74 C73 H73A . . 109.3 ?
    C74 C73 H73B . . 109.3 ?
    C69 C74 H74A . . 109.5 ?
    C69 C74 H74B . . 109.5 ?
    C73 C74 C69 . . 110.8(9) ?
    C73 C74 H74A . . 109.5 ?
    C73 C74 H74B . . 109.5 ?
    H74A C74 H74B . . 108.1 ?
    P3 C75 H75 . . 104.2 ?
    C76 C75 P3 . . 115.7(8) ?
    C76 C75 H75 . . 104.2 ?
    C80 C75 P3 . . 114.2(9) ?
    C80 C75 H75 . . 104.2 ?
    C80 C75 C76 . . 112.5(11) ?
    C75 C76 H76A . . 108.6 ?
    C75 C76 H76B . . 108.6 ?
    C75 C76 C77 . . 114.8(11) ?
    H76A C76 H76B . . 107.5 ?
    C77 C76 H76A . . 108.6 ?
    C77 C76 H76B . . 108.6 ?
    C76 C77 H77A . . 109.2 ?
    C76 C77 H77B . . 109.2 ?
    H77A C77 H77B . . 107.9 ?
    C78 C77 C76 . . 112.0(12) ?
    C78 C77 H77A . . 109.2 ?
    C78 C77 H77B . . 109.2 ?
    C77 C78 H78A . . 108.3 ?
    C77 C78 H78B . . 108.3 ?
    C77 C78 C79 . . 115.9(13) ?
    H78A C78 H78B . . 107.4 ?
    C79 C78 H78A . . 108.3 ?
    C79 C78 H78B . . 108.3 ?
    C78 C79 H79A . . 110.2 ?
    C78 C79 H79B . . 110.2 ?
    H79A C79 H79B . . 108.5 ?
    C80 C79 C78 . . 107.5(13) ?
    C80 C79 H79A . . 110.2 ?
    C80 C79 H79B . . 110.2 ?
    C75 C80 C79 . . 114.5(12) ?
    C75 C80 H80A . . 108.6 ?
    C75 C80 H80B . . 108.6 ?
    C79 C80 H80A . . 108.6 ?
    C79 C80 H80B . . 108.6 ?
    H80A C80 H80B . . 107.6 ?
    O1A S1A N1A . . 116.1(6) ?
    O1A S1A C1A . . 105.4(6) ?
    O2A S1A O1A . . 121.1(6) ?
    O2A S1A N1A . . 107.9(6) ?
    O2A S1A C1A . . 101.7(6) ?
    N1A S1A C1A . . 101.8(6) ?
    O3A S2A O4A . . 121.5(6) ?
    O3A S2A N1A . . 115.4(6) ?
    O3A S2A C2A . . 102.3(6) ?
    O4A S2A N1A . . 111.2(5) ?
    O4A S2A C2A . . 100.6(6) ?
    N1A S2A C2A . . 101.8(6) ?
    S2A N1A S1A . . 126.9(7) ?
    F1A C1A S1A . . 113.1(9) ?
    F1A C1A F2A . . 108.9(11) ?
    F1A C1A F3A . . 106.9(11) ?
    F2A C1A S1A . . 110.4(9) ?
    F2A C1A F3A . . 104.9(10) ?
    F3A C1A S1A . . 112.2(9) ?
    F4A C2A S2A . . 115.4(9) ?
    F4A C2A F5A . . 106.6(11) ?
    F4A C2A F6A . . 108.2(12) ?
    F5A C2A S2A . . 109.1(9) ?
    F5A C2A F6A . . 106.3(10) ?
    F6A C2A S2A . . 110.8(9) ?
loop_
    _geom_torsion_atom_site_label_1
    _geom_torsion_atom_site_label_2
    _geom_torsion_atom_site_label_3
    _geom_torsion_atom_site_label_4
    _geom_torsion_site_symmetry_1
    _geom_torsion_site_symmetry_2
    _geom_torsion_site_symmetry_3
    _geom_torsion_site_symmetry_4
    _geom_torsion
    _geom_torsion_publ_flag
    Au1 P1 C3 C4 . . . . 161.8(5) ?
    Au1 P1 C3 C8 . . . . -26.2(8) ?
    Au1 P1 C17 C18 . . . . -170.1(6) ?
    Au1 P1 C17 C22 . . . . 63.9(6) ?
    Au1 P1 C23 C24 . . . . 48.8(6) ?
    Au1 P1 C23 C28 . . . . -73.0(6) ?
    Au2 P2 C29 C30 . . . . -176.5(6) ?
    Au2 P2 C29 C34 . . . . -0.7(10) ?
    Au2 P2 C43 C44 . . . . -65.2(7) ?
    Au2 P2 C43 C48 . . . . 56.4(7) ?
    Au2 P2 C49 C50 . . . . -168.7(7) ?
    Au2 P2 C49 C54 . . . . 63.7(7) ?
    Au3 P3 C55 C56 . . . . 153.7(6) ?
    Au3 P3 C55 C60 . . . . -29.8(9) ?
    Au3 P3 C69 C70 . . . . 48.3(7) ?
    Au3 P3 C69 C74 . . . . -74.5(7) ?
    Au3 P3 C75 C76 . . . . 173.0(8) ?
    Au3 P3 C75 C80 . . . . 39.9(13) ?
    P1 C3 C4 C5 . . . . 172.4(7) ?
    P1 C3 C8 C7 . . . . -171.8(6) ?
    P1 C3 C8 C9 . . . . 8.8(12) ?
    P1 C17 C18 C19 . . . . 178.0(7) ?
    P1 C17 C22 C21 . . . . -174.4(7) ?
    P1 C23 C24 C25 . . . . 176.7(6) ?
    P1 C23 C28 C27 . . . . -177.4(6) ?
    P2 C29 C30 C31 . . . . 172.5(8) ?
    P2 C29 C34 C33 . . . . -170.3(8) ?
    P2 C29 C34 C35 . . . . 12.0(14) ?
    P2 C43 C44 C45 . . . . 180.0(7) ?
    P2 C43 C48 C47 . . . . -177.1(7) ?
    P2 C49 C50 C51 . . . . 174.5(7) ?
    P2 C49 C54 C53 . . . . -171.1(7) ?
    P3 C55 C56 C57 . . . . 177.7(7) ?
    P3 C55 C60 C59 . . . . -175.4(7) ?
    P3 C55 C60 C61 . . . . 9.0(12) ?
    P3 C69 C70 C71 . . . . 176.8(7) ?
    P3 C69 C74 C73 . . . . -176.1(7) ?
    P3 C75 C76 C77 . . . . 177.2(10) ?
    P3 C75 C80 C79 . . . . -174.0(12) ?
    O2 C10 C11 C12 . . . . 178.6(8) ?
    O4 C36 C37 C38 . . . . -179.3(12) ?
    O6 C62 C63 C64 . . . . 180.0(9) ?
    C3 P1 C17 C18 . . . . 57.9(7) ?
    C3 P1 C17 C22 . . . . -68.1(7) ?
    C3 P1 C23 C24 . . . . -178.5(6) ?
    C3 P1 C23 C28 . . . . 59.7(7) ?
    C3 C4 C5 C6 . . . . -0.8(14) ?
    C3 C8 C9 C10 . . . . 75.4(11) ?
    C3 C8 C9 C14 . . . . -110.5(10) ?
    C4 C3 C8 C7 . . . . 0.2(12) ?
    C4 C3 C8 C9 . . . . -179.2(8) ?
    C4 C5 C6 C7 . . . . 1.7(14) ?
    C5 C6 C7 C8 . . . . -1.7(13) ?
    C6 C7 C8 C3 . . . . 0.7(12) ?
    C6 C7 C8 C9 . . . . -179.8(8) ?
    C7 C8 C9 C10 . . . . -104.1(9) ?
    C7 C8 C9 C14 . . . . 70.1(10) ?
    C8 C3 C4 C5 . . . . -0.2(13) ?
    C8 C9 C10 O2 . . . . -3.3(11) ?
    C8 C9 C10 C11 . . . . 177.1(7) ?
    C8 C9 C14 O3 . . . . 2.8(11) ?
    C8 C9 C14 C13 . . . . -176.9(8) ?
    C9 C10 C11 C12 . . . . -1.9(12) ?
    C10 C9 C14 O3 . . . . 177.1(7) ?
    C10 C9 C14 C13 . . . . -2.5(12) ?
    C10 C11 C12 C13 . . . . 0.3(14) ?
    C11 C12 C13 C14 . . . . 0.1(14) ?
    C12 C13 C14 O3 . . . . -178.5(8) ?
    C12 C13 C14 C9 . . . . 1.1(13) ?
    C14 C9 C10 O2 . . . . -177.5(7) ?
    C14 C9 C10 C11 . . . . 2.9(12) ?
    C15 O2 C10 C9 . . . . -172.4(7) ?
    C15 O2 C10 C11 . . . . 7.2(12) ?
    C16 O3 C14 C9 . . . . 170.5(8) ?
    C16 O3 C14 C13 . . . . -9.8(12) ?
    C17 P1 C3 C4 . . . . -74.6(7) ?
    C17 P1 C3 C8 . . . . 97.4(7) ?
    C17 P1 C23 C24 . . . . -68.2(7) ?
    C17 P1 C23 C28 . . . . 170.0(6) ?
    C17 C18 C19 C20 . . . . 56.0(11) ?
    C18 C17 C22 C21 . . . . 56.1(10) ?
    C18 C19 C20 C21 . . . . -54.9(12) ?
    C19 C20 C21 C22 . . . . 53.1(12) ?
    C20 C21 C22 C17 . . . . -54.4(12) ?
    C22 C17 C18 C19 . . . . -56.2(10) ?
    C23 P1 C3 C4 . . . . 36.4(8) ?
    C23 P1 C3 C8 . . . . -151.5(7) ?
    C23 P1 C17 C18 . . . . -52.0(7) ?
    C23 P1 C17 C22 . . . . -178.0(6) ?
    C23 C24 C25 C26 . . . . 56.7(10) ?
    C24 C23 C28 C27 . . . . 59.8(9) ?
    C24 C25 C26 C27 . . . . -53.5(10) ?
    C25 C26 C27 C28 . . . . 53.8(11) ?
    C26 C27 C28 C23 . . . . -57.6(10) ?
    C28 C23 C24 C25 . . . . -59.4(9) ?
    C29 P2 C43 C44 . . . . 68.8(7) ?
    C29 P2 C43 C48 . . . . -169.6(7) ?
    C29 P2 C49 C50 . . . . 62.4(8) ?
    C29 P2 C49 C54 . . . . -65.3(8) ?
    C29 C30 C31 C32 . . . . -0.4(16) ?
    C29 C34 C35 C36 . . . . 85.6(13) ?
    C29 C34 C35 C40 . . . . -99.8(12) ?
    C30 C29 C34 C33 . . . . 5.4(15) ?
    C30 C29 C34 C35 . . . . -172.3(10) ?
    C30 C31 C32 C33 . . . . 2.5(17) ?
    C31 C32 C33 C34 . . . . -0.5(18) ?
    C32 C33 C34 C29 . . . . -3.5(17) ?
    C32 C33 C34 C35 . . . . 174.3(11) ?
    C33 C34 C35 C36 . . . . -92.2(13) ?
    C33 C34 C35 C40 . . . . 82.5(13) ?
    C34 C29 C30 C31 . . . . -3.5(15) ?
    C34 C35 C36 O4 . . . . -3.6(16) ?
    C34 C35 C36 C37 . . . . 179.3(12) ?
    C34 C35 C40 O5 . . . . 4.4(14) ?
    C34 C35 C40 C39 . . . . -178.6(9) ?
    C35 C36 C37 C38 . . . . -2(2) ?
    C36 C35 C40 O5 . . . . 179.2(10) ?
    C36 C35 C40 C39 . . . . -3.8(16) ?
    C36 C37 C38 C39 . . . . -1(2) ?
    C37 C38 C39 C40 . . . . 1.1(18) ?
    C38 C39 C40 O5 . . . . 177.9(10) ?
    C38 C39 C40 C35 . . . . 1.2(16) ?
    C40 C35 C36 O4 . . . . -178.5(11) ?
    C40 C35 C36 C37 . . . . 4.4(18) ?
    C41 O4 C36 C35 . . . . 122(2) ?
    C41 O4 C36 C37 . . . . -61(3) ?
    C42 O5 C40 C35 . . . . 175.4(11) ?
    C42 O5 C40 C39 . . . . -1.5(17) ?
    C43 P2 C29 C30 . . . . 55.1(8) ?
    C43 P2 C29 C34 . . . . -129.1(8) ?
    C43 P2 C49 C50 . . . . -48.9(8) ?
    C43 P2 C49 C54 . . . . -176.6(7) ?
    C43 C44 C45 C46 . . . . -57.7(12) ?
    C44 C43 C48 C47 . . . . -56.1(11) ?
    C44 C45 C46 C47 . . . . 55.9(12) ?
    C45 C46 C47 C48 . . . . -55.7(12) ?
    C46 C47 C48 C43 . . . . 56.2(12) ?
    C48 C43 C44 C45 . . . . 57.5(10) ?
    C49 P2 C29 C30 . . . . -59.2(8) ?
    C49 P2 C29 C34 . . . . 116.6(9) ?
    C49 P2 C43 C44 . . . . -179.7(6) ?
    C49 P2 C43 C48 . . . . -58.1(8) ?
    C49 C50 C51 C52 . . . . 57.7(12) ?
    C50 C49 C54 C53 . . . . 57.0(11) ?
    C50 C51 C52 C53 . . . . -55.9(13) ?
    C51 C52 C53 C54 . . . . 55.0(12) ?
    C52 C53 C54 C49 . . . . -55.5(11) ?
    C54 C49 C50 C51 . . . . -58.2(11) ?
    C55 P3 C69 C70 . . . . 179.4(7) ?
    C55 P3 C69 C74 . . . . 56.6(7) ?
    C55 P3 C75 C76 . . . . 40.3(10) ?
    C55 P3 C75 C80 . . . . -92.8(12) ?
    C55 C56 C57 C58 . . . . -1.3(15) ?
    C55 C60 C61 C62 . . . . -105.9(11) ?
    C55 C60 C61 C66 . . . . 79.5(12) ?
    C56 C55 C60 C59 . . . . 1.1(13) ?
    C56 C55 C60 C61 . . . . -174.5(8) ?
    C56 C57 C58 C59 . . . . -0.4(15) ?
    C57 C58 C59 C60 . . . . 2.6(16) ?
    C58 C59 C60 C55 . . . . -2.9(15) ?
    C58 C59 C60 C61 . . . . 173.0(9) ?
    C59 C60 C61 C62 . . . . 78.5(12) ?
    C59 C60 C61 C66 . . . . -96.1(10) ?
    C60 C55 C56 C57 . . . . 1.0(14) ?
    C60 C61 C62 O6 . . . . 4.7(13) ?
    C60 C61 C62 C63 . . . . -173.3(9) ?
    C60 C61 C66 O7 . . . . -4.1(12) ?
    C60 C61 C66 C65 . . . . 174.6(9) ?
    C61 C62 C63 C64 . . . . -2.2(15) ?
    C62 C61 C66 O7 . . . . -178.9(8) ?
    C62 C61 C66 C65 . . . . -0.3(14) ?
    C62 C63 C64 C65 . . . . 2.1(15) ?
    C63 C64 C65 C66 . . . . -1.1(15) ?
    C64 C65 C66 O7 . . . . 178.6(9) ?
    C64 C65 C66 C61 . . . . 0.1(14) ?
    C66 C61 C62 O6 . . . . 179.3(8) ?
    C66 C61 C62 C63 . . . . 1.3(14) ?
    C67 O6 C62 C61 . . . . 172.9(9) ?
    C67 O6 C62 C63 . . . . -9.2(14) ?
    C68 O7 C66 C61 . . . . -175.1(9) ?
    C68 O7 C66 C65 . . . . 6.3(14) ?
    C69 P3 C55 C56 . . . . 29.3(8) ?
    C69 P3 C55 C60 . . . . -154.2(7) ?
    C69 P3 C75 C76 . . . . -68.7(10) ?
    C69 P3 C75 C80 . . . . 158.2(12) ?
    C69 C70 C71 C72 . . . . 55.0(12) ?
    C70 C69 C74 C73 . . . . 60.1(10) ?
    C70 C71 C72 C73 . . . . -51.6(12) ?
    C71 C72 C73 C74 . . . . 51.4(12) ?
    C72 C73 C74 C69 . . . . -55.8(12) ?
    C74 C69 C70 C71 . . . . -59.1(10) ?
    C75 P3 C55 C56 . . . . -79.1(8) ?
    C75 P3 C55 C60 . . . . 97.4(8) ?
    C75 P3 C69 C70 . . . . -71.0(8) ?
    C75 P3 C69 C74 . . . . 166.2(7) ?
    C75 C76 C77 C78 . . . . 49(2) ?
    C76 C75 C80 C79 . . . . 51(2) ?
    C76 C77 C78 C79 . . . . -51(2) ?
    C77 C78 C79 C80 . . . . 52(2) ?
    C78 C79 C80 C75 . . . . -51(2) ?
    C80 C75 C76 C77 . . . . -48.9(17) ?
    O1A S1A N1A S2A . . . . 10.1(11) ?
    O1A S1A C1A F1A . . . . 173.3(10) ?
    O1A S1A C1A F2A . . . . 51.0(10) ?
    O1A S1A C1A F3A . . . . -65.6(10) ?
    O2A S1A N1A S2A . . . . 149.6(8) ?
    O2A S1A C1A F1A . . . . 46.2(11) ?
    O2A S1A C1A F2A . . . . -76.1(10) ?
    O2A S1A C1A F3A . . . . 167.3(9) ?
    O3A S2A N1A S1A . . . . 17.2(10) ?
    O3A S2A C2A F4A . . . . 173.8(10) ?
    O3A S2A C2A F5A . . . . -66.3(10) ?
    O3A S2A C2A F6A . . . . 50.4(10) ?
    O4A S2A N1A S1A . . . . -126.4(8) ?
    O4A S2A C2A F4A . . . . -60.4(11) ?
    O4A S2A C2A F5A . . . . 59.5(9) ?
    O4A S2A C2A F6A . . . . 176.2(8) ?
    N1A S1A C1A F1A . . . . -65.1(11) ?
    N1A S1A C1A F2A . . . . 172.6(9) ?
    N1A S1A C1A F3A . . . . 56.0(10) ?
    N1A S2A C2A F4A . . . . 54.2(11) ?
    N1A S2A C2A F5A . . . . 174.1(8) ?
    N1A S2A C2A F6A . . . . -69.2(9) ?
    C1A S1A N1A S2A . . . . -103.8(9) ?
    C2A S2A N1A S1A . . . . 127.1(8) ?
_shelx_space_group_comment
;
The symmetry employed for this shelxl refinement is uniquely defined
by the following loop, which should always be used as a source of
symmetry information in preference to the above space-group names.
They are only intended as comments.
;
_shelx_estimated_absorpt_T_min     0.209
_shelx_estimated_absorpt_T_max     0.698
_shelx_hkl_file
;
  -1   0   0 5.27618 1.51958   1
  -2   0   0 5124.68 317.930   1
  -3   0   0 0.67682 3.27053   1
  -4   0   0 3499.96 218.433   1
  -5   0   0 6.17122 5.48175   1
  -6   0   0 1265.64 81.4926   1
  -7   0   0 6.30309 6.61520   1
  -8   0   0 2775.52 175.823   1
  -9   0   0 22.2070 8.17536   1
 -10   0   0 3752.16 237.464   1
 -11   0   0 -2.8164 7.63989   1
 -12   0   0 1703.00 112.235   1
 -13   0   0 -11.501 8.75910   1
 -14   0   0 1575.72 105.998   1
 -15   0   0 33.8142 12.9730   1
 -16   0   0 161.418 32.2733  10
 -16   0   0 246.005 27.5181   1
 -17   0   0 -4.5205 12.7847   1
 -17   0   0 -1.0618 26.9447  10
 -18   0   0 52.0372 19.3105   1
 -18   0   0 51.5982 25.0453  10
 -19   0   0 2.68873 17.3579   4
 -19   0   0 2.26644 19.5117   5
 -19   0   0 -15.528 21.6501  10
 -19   0   0 -0.9162 18.5830   7
 -20   0   0 662.953 67.7188  10
 -20   0   0 743.781 61.0309   7
 -20   0   0 777.700 62.4020   5
 -20   0   0 720.023 59.9964   4
 -21   0   0 0.24766 18.9118   5
 -21   0   0 50.3407 18.5003   4
 -21   0   0 29.6021 18.4411   7
 -21   0   0 1.86111 23.3993  10
 -22   0   0 442.490 45.2187   5
 -22   0   0 457.015 43.1340   4
 -22   0   0 432.583 43.5786   7
 -22   0   0 438.915 52.4079  10
 -23   0   0 13.4847 12.9672   7
 -23   0   0 4.95642 21.1529  10
 -23   0   0 -2.3015 17.6674   5
 -23   0   0 6.70734 15.6360   4
 -24   0   0 655.056 49.0384   7
 -24   0   0 605.961 50.4574   4
 -24   0   0 586.937 54.6744  10
 -24   0   0 559.716 50.5509   5
 -25   0   0 -16.833 9.82066   7
 -25   0   0 23.7887 16.5927   5
 -25   0   0 2.81396 10.0506   4
 -25   0   0 -34.988 22.4412  10
 -26   0   0 50.0990 12.7665   5
 -26   0   0 60.5440 12.6374   4
 -26   0   0 67.5666 19.1070  10
 -26   0   0 59.9898 16.5868   7
 -27   0   0 11.1696 11.1547   4
 -27   0   0 10.3444 12.8011   7
 -27   0   0 19.8642 13.2309   5
 -28   0   0 -25.711 9.03542   7
 -28   0   0 -1.6987 9.71897   4
  -1   1   0 1103.18 68.5723   1
  -2  -1   0 534.080 33.8892   1
  -2   1   0 518.908 33.4120   1
  -3  -1   0 892.180 54.8499   1
  -3   1   0 824.374 54.3504   1
  -4  -1   0 700.785 46.1342   1
  -4  -1   0 713.860 45.1486   9
  -4   1   0 702.092 45.6502   1
  -5  -1   0 215.483 17.2219   1
  -5  -1   0 213.442 15.4064   9
  -5   1   0 200.926 17.1348   1
  -6  -1   0 14.0073 6.63152   1
   6   1   0 9.98544 4.78210   9
  -6   1   0 7.08144 5.76005   1
  -7  -1   0 16.1084 7.12960   1
  -7   1   0 18.9370 6.67809   1
   7   1   0 10.6734 4.63094   9
  -8  -1   0 482.652 35.7121   1
   8   1   0 505.808 33.0020   9
  -8   1   0 479.398 35.2021   1
  -9  -1   0 64.8346 10.9682   1
  -9   1   0 39.6966 9.41303   1
 -10  -1   0 317.812 26.4316   1
 -10   1   0 295.530 25.6271   1
 -11  -1   0 163.185 19.0873   1
 -11   1   0 141.656 19.4506   1
 -11   1   0 172.079 21.6557   2
 -12  -1   0 232.316 23.0664   1
 -12   1   0 208.069 22.2148   1
 -12   1   0 214.341 25.9828   2
 -13  -1   0 481.281 37.5173   1
 -13   1   0 427.250 36.5159   1
 -14  -1   0 3.28609 10.2466   1
 -14   1   0 8.81098 10.8188   1
 -15  -1   0 273.743 29.4248   1
 -15   1   0 290.324 31.2981   1
 -16  -1   0 97.7211 31.9431  10
 -16  -1   0 138.995 21.6107   1
 -16   1   0 112.060 30.0882  10
 -16   1   0 169.402 22.2934   1
 -17  -1   0 -7.9390 24.3097  10
 -17  -1   0 8.37427 14.6290   1
 -17   1   0 32.6300 23.9912  10
 -17   1   0 36.4280 15.0773   1
 -18  -1   0 141.642 24.2970   1
 -18  -1   0 138.811 29.5700  10
 -18   1   0 167.788 33.1953  10
 -18   1   0 133.994 24.0381   1
 -19  -1   0 17.6428 20.4768   5
 -19  -1   0 -8.1033 22.8165  10
 -19  -1   0 -6.2754 20.6811   4
 -19  -1   0 -24.554 21.2488   7
 -19   1   0 -2.1773 23.7314  10
 -19   1   0 -0.8457 20.3068   5
 -19   1   0 13.8116 22.0814   4
 -19   1   0 -3.4394 18.8109   7
 -20  -1   0 148.292 26.1238   7
 -20  -1   0 119.743 24.1162   4
 -20  -1   0 169.999 28.4880   5
 -20  -1   0 205.697 35.3055  10
 -20   1   0 145.645 25.4013   4
 -20   1   0 178.984 28.8293   5
 -20   1   0 186.336 34.6299  10
 -20   1   0 188.589 28.4103   7
 -21  -1   0 71.7215 20.8015   7
 -21  -1   0 -20.336 23.1530  10
 -21  -1   0 23.2460 19.3506   5
 -21  -1   0 67.3485 19.6779   4
 -21   1   0 -13.531 24.3251  10
 -21   1   0 14.6585 17.5620   4
 -21   1   0 22.6996 19.2813   7
 -21   1   0 38.8165 20.4288   5
 -22  -1   0 207.174 27.3130   4
 -22  -1   0 165.274 26.4622   7
 -22  -1   0 179.674 28.5705   5
 -22  -1   0 187.327 34.5834  10
 -22   1   0 202.885 28.0284   7
 -22   1   0 165.667 25.5178   4
 -22   1   0 180.879 28.3938   5
 -22   1   0 195.496 34.9541  10
 -23  -1   0 54.9493 27.5357  10
 -23  -1   0 78.6460 20.7520   5
 -23  -1   0 38.8012 17.8437   4
 -23  -1   0 75.2551 20.5272   7
 -23   1   0 63.9556 20.2114   7
 -23   1   0 29.3167 17.0537   4
 -23   1   0 59.8415 26.4767  10
 -23   1   0 76.2892 20.9304   5
 -24  -1   0 59.5612 20.1311   7
 -24  -1   0 30.5920 17.7929   5
 -24  -1   0 60.1529 28.3898  10
 -24  -1   0 89.1577 19.0723   4
 -24   1   0 13.4803 23.5144  10
 -24   1   0 75.5083 20.1101   5
 -24   1   0 67.7659 18.6925   7
 -24   1   0 48.6772 17.0754   4
 -25  -1   0 55.7739 14.1783   4
 -25  -1   0 72.6844 19.5683  10
 -25  -1   0 37.9918 13.3489   5
 -25  -1   0 75.7964 19.1112   7
 -25   1   0 72.3439 19.3532   5
 -25   1   0 63.8321 17.1324   7
 -25   1   0 83.4799 27.6122  10
 -25   1   0 89.7789 17.5281   4
 -26  -1   0 -5.2271 12.7104   4
 -26  -1   0 -1.6581 10.4612   7
 -26  -1   0 -24.434 12.7148   5
 -26  -1   0 16.0670 34.1689  10
 -26   1   0 10.1329 23.8622  10
 -26   1   0 -17.453 14.0373   5
 -26   1   0 9.20885 12.4592   4
 -26   1   0 15.2352 10.0658   7
 -27  -1   0 10.4986 9.41679   7
 -27  -1   0 25.3668 8.91506   4
 -27   1   0 -10.742 11.7144   5
 -27   1   0 16.2829 11.1731   4
 -27   1   0 -2.8702 8.10198   7
 -28  -1   0 35.6945 11.5851   4
 -28  -1   0 41.7461 11.9135   7
 -28   1   0 27.1543 8.73886   7
 -28   1   0 26.7565 15.8273   4
   0  -2   0 1812.22 111.326   1
   0  -2   0 1767.51 112.685   9
  -1  -2   0 583.971 38.0063   9
   1  -2   0 561.284 37.7478   9
  -1  -2   0 587.290 36.8323   1
   2  -2   0 802.251 51.0876   9
   2  -2   0 785.142 49.8815   1
  -2  -2   0 797.771 51.3440   9
  -3  -2   0 1569.81 97.8134   1
  -3  -2   0 1568.10 97.8860   9
   3  -2   0 1504.31 97.3938   9
  -3   2   0 1551.23 96.8946   1
   4  -2   0 297.302 20.3697   9
  -4  -2   0 295.785 21.5429   9
  -4  -2   0 294.736 21.5816   1
  -4   2   0 293.969 20.4937   1
   5  -2   0 6582.72 416.510   9
  -5  -2   0 6887.08 418.037   1
  -5   2   0 6674.79 417.130   1
  -6  -2   0 -4.0840 6.16425   1
   6  -2   0 12.6614 3.56313   9
  -6  -2   0 6.25222 5.18469   9
  -6   2   0 13.1779 5.13002   1
  -7  -2   0 2717.15 163.802   1
  -7  -2   0 2438.36 161.764   9
  -7   2   0 2599.52 162.493   1
  -8  -2   0 231.704 19.6037   1
  -8   2   0 180.551 17.3726   1
   8   2   0 208.208 18.3537   9
  -9  -2   0 1116.08 75.0121   1
   9   2   0 1228.42 74.6722   9
  -9   2   0 1036.51 76.9260   2
  -9   2   0 1088.77 73.7860   1
 -10  -2   0 1237.25 79.3624   1
 -10   2   0 1072.80 80.1835   2
 -10   2   0 1216.55 78.2195   1
 -11  -2   0 3.94675 8.56185   1
 -11   2   0 -14.638 5.89373   1
 -11   2   0 5.03681 9.47212   2
 -12  -2   0 1189.87 78.0268   1
 -12   2   0 995.260 78.9373   2
 -12   2   0 1209.99 77.3084   1
 -13  -2   0 100.653 16.6448   1
 -13   2   0 130.866 17.2233   1
 -13   2   0 128.189 19.5509   2
 -14  -2   0 466.267 40.4055   1
 -14   2   0 475.147 44.9686   2
 -14   2   0 547.817 42.4759   1
 -15  -2   0 1170.37 96.9704  10
 -15  -2   0 1125.82 83.2933   1
 -15   2   0 1202.14 95.9277  10
 -15   2   0 1245.84 84.6359   1
 -16  -2   0 71.3325 16.7380   1
 -16  -2   0 75.0784 25.5708  10
 -16   2   0 30.1695 17.1975   1
 -16   2   0 31.2913 25.8706  10
 -17  -2   0 498.139 57.0887  10
 -17  -2   0 673.666 50.8575   1
 -17   2   0 620.356 49.3943   1
 -17   2   0 436.454 63.9582  10
 -18  -2   0 298.870 38.8784   7
 -18  -2   0 235.071 37.1776  10
 -18  -2   0 266.623 38.8826   1
 -18  -2   0 421.674 48.1431   4
 -18   2   0 253.763 39.9311  10
 -18   2   0 227.534 32.1312   1
 -19  -2   0 302.348 37.4050   7
 -19  -2   0 256.900 34.1325   5
 -19  -2   0 235.690 35.6207   4
 -19  -2   0 230.002 37.0211  10
 -19   2   0 248.999 36.1837   5
 -19   2   0 282.578 36.7745   7
 -19   2   0 271.166 42.3761  10
 -19   2   0 282.930 37.4300   4
 -20  -2   0 346.100 40.4754   4
 -20  -2   0 360.933 48.6524  10
 -20  -2   0 374.789 41.8962   5
 -20  -2   0 263.952 40.0167   7
 -20   2   0 424.384 41.7915   7
 -20   2   0 396.375 43.8679   5
 -20   2   0 369.005 40.8212   4
 -20   2   0 451.829 53.5593  10
 -21  -2   0 47.0881 18.6774   4
 -21  -2   0 36.6766 20.2423   7
 -21  -2   0 24.4402 25.1706  10
 -21  -2   0 37.5844 20.6022   5
 -21   2   0 87.1478 28.7648  10
 -21   2   0 63.0801 20.5344   7
 -21   2   0 66.5180 19.9254   4
 -21   2   0 26.7253 20.3957   5
 -22  -2   0 107.202 23.7599   7
 -22  -2   0 172.727 25.2184   4
 -22  -2   0 128.491 30.6758  10
 -22  -2   0 169.532 26.4915   5
 -22   2   0 158.010 27.3579   5
 -22   2   0 160.424 29.4822  10
 -22   2   0 216.698 30.4460   7
 -22   2   0 128.549 23.7462   4
 -23  -2   0 -15.414 24.2356  10
 -23  -2   0 15.2517 18.1047   5
 -23  -2   0 7.34917 17.5816   7
 -23  -2   0 30.7070 16.6302   4
 -23   2   0 -6.5671 10.7017   7
 -23   2   0 -15.519 14.9574   4
 -23   2   0 12.3099 19.1576   5
 -23   2   0 -28.050 22.7235  10
 -24  -2   0 51.8838 24.2656  10
 -24  -2   0 53.4532 18.8665   5
 -24  -2   0 33.3912 13.8779   7
 -24  -2   0 29.6312 15.4749   4
 -24   2   0 59.8499 13.6012   4
 -24   2   0 35.6248 18.0396   5
 -24   2   0 26.5196 16.3403   7
 -24   2   0 64.4138 25.1828  10
 -25  -2   0 65.8294 15.0380   7
 -25  -2   0 74.9782 14.7367   4
 -25  -2   0 51.0079 27.3441  10
 -25  -2   0 64.9327 18.3038   5
 -25   2   0 95.8605 15.7232   7
 -25   2   0 73.0362 17.4262   4
 -25   2   0 89.6212 19.5391   5
 -26  -2   0 -4.4068 12.4347   4
 -26  -2   0 -11.428 13.0737   5
 -26  -2   0 -8.2971 13.1843   7
 -26   2   0 10.0533 10.1070   7
 -26   2   0 -16.964 21.5982  10
 -26   2   0 -27.511 13.7620   5
 -27  -2   0 72.0592 13.3605   7
 -27  -2   0 113.124 16.1516   4
 -27   2   0 139.810 17.7200   5
 -27   2   0 102.953 16.6108   7
 -28  -2   0 51.4531 11.7903   7
 -28  -2   0 22.7860 10.6961   4
 -28   2   0 15.7052 10.2464   7
   0  -3   0 2.96790 5.35217   9
  -1  -3   0 2978.49 190.517   9
   1  -3   0 3043.21 190.418   9
  -1  -3   0 3075.33 188.825   1
  -2  -3   0 -0.4454 5.20214   9
  -2  -3   0 6.39138 3.91236   1
   2  -3   0 -5.9418 5.62337   9
   3  -3   0 244.574 19.6627   9
  -3  -3   0 256.822 19.8078   9
  -3  -3   0 270.882 18.4544   1
   3  -3   0 242.911 16.9786   1
   4  -3   0 148.917 11.9414   1
  -4  -3   0 168.236 14.5800   1
   4  -3   0 136.710 13.0317   9
  -4  -3   0 160.046 14.4413   9
  -5  -3   0 33.5813 7.10101   1
   5  -3   0 33.8751 6.13639   9
  -5  -3   0 37.7369 7.19613   9
  -5   3   0 24.6034 5.32442   1
  -6  -3   0 417.650 31.2336   9
   6  -3   0 427.859 29.5466   9
  -6  -3   0 461.229 31.5583   1
  -6   3   0 422.673 29.4542   1
  -7  -3   0 -12.436 5.56077   9
  -7  -3   0 -2.2724 6.58414   1
   7  -3   0 5.13850 4.42931   9
  -7   3   0 -2.0171 11.7206   2
  -7   3   0 13.4610 5.00896   1
  -8  -3   0 544.354 39.7518   1
  -8   3   0 556.675 38.2554   1
  -8   3   0 517.119 42.2749   2
   8   3   0 578.982 39.8260   9
  -9  -3   0 224.023 20.6971   1
   9   3   0 218.505 20.0364   9
  -9   3   0 187.233 18.3102   1
  -9   3   0 203.482 26.5094   2
 -10  -3   0 9.15486 8.66536   1
 -10   3   0 7.51076 8.53585   1
 -10   3   0 20.3055 11.8087   2
 -11  -3   0 77.9780 13.8199   1
 -11   3   0 83.1966 12.9043   1
 -11   3   0 92.0154 16.5112   2
 -12  -3   0 31.8480 11.8186   1
 -12   3   0 26.0656 18.8226   2
 -12   3   0 42.7166 12.1088   1
 -13  -3   0 546.278 46.6697   1
 -13   3   0 659.640 53.0980   2
 -13   3   0 639.192 46.4350   1
 -14  -3   0 57.4137 14.9767   1
 -14   3   0 40.0879 13.1716   1
 -14   3   0 27.2724 18.4213   2
 -15  -3   0 423.145 56.1914  10
 -15  -3   0 585.959 45.3868   1
 -15   3   0 549.695 44.5746   1
 -15   3   0 512.784 52.4891   2
 -15   3   0 536.475 62.2254  10
 -16  -3   0 20.4365 23.3340  10
 -16  -3   0 9.77724 14.2886   1
 -16   3   0 55.9800 26.7804  10
 -17  -3   0 419.359 40.0528   1
 -17  -3   0 384.086 49.9656  10
 -17   3   0 327.263 47.0787  10
 -18  -3   0 61.4834 25.1329  10
 -18  -3   0 26.1108 20.2624   7
 -18  -3   0 81.2890 24.9068   5
 -18  -3   0 55.5773 20.6357   4
 -18   3   0 34.3784 24.2642   5
 -18   3   0 86.2548 30.1776  10
 -18   3   0 49.9265 25.9899   7
 -19  -3   0 -17.115 17.4825   7
 -19  -3   0 24.3688 21.0823   5
 -19  -3   0 -11.506 21.9253  10
 -19  -3   0 12.4014 17.6509   4
 -19   3   0 14.1339 21.1495   5
 -19   3   0 62.4215 28.8392  10
 -19   3   0 13.1067 19.1189   7
 -20  -3   0 -17.058 15.7454   4
 -20  -3   0 -4.8397 17.9296   7
 -20  -3   0 -3.7826 18.1354   5
 -20  -3   0 2.96365 22.9839  10
 -20   3   0 -0.4077 25.1628  10
 -20   3   0 10.5447 18.0535   7
 -20   3   0 13.1744 20.3518   5
 -21  -3   0 28.5374 19.0201   7
 -21  -3   0 32.2153 18.5046   4
 -21  -3   0 45.2672 20.2514   5
 -21  -3   0 20.3247 24.0194  10
 -21   3   0 59.1792 21.9972   5
 -21   3   0 32.0517 28.1188  10
 -21   3   0 65.7925 20.4550   7
 -22  -3   0 -6.3455 17.3034   5
 -22  -3   0 5.96819 25.1804  10
 -22  -3   0 -10.097 16.8394   7
 -22  -3   0 -9.5386 16.4625   4
 -22   3   0 -12.715 27.1576  10
 -22   3   0 29.1618 18.4008   7
 -22   3   0 8.21822 18.4944   5
 -23  -3   0 91.6613 27.6299  10
 -23  -3   0 143.549 24.0367   5
 -23  -3   0 131.369 23.7612   7
 -23  -3   0 212.345 29.4633   4
 -23   3   0 165.132 22.8395   7
 -23   3   0 122.959 21.7237   5
 -23   3   0 156.267 35.7346  10
 -24  -3   0 2.17419 25.3831  10
 -24  -3   0 15.7535 12.0593   7
 -24  -3   0 0.44178 14.7409   4
 -24  -3   0 3.11787 16.1846   5
 -24   3   0 19.0941 16.0469   7
 -24   3   0 12.0500 16.9670   5
 -24   3   0 16.7943 25.5902  10
 -25  -3   0 179.277 24.8776   4
 -25  -3   0 90.6682 19.6331   5
 -25  -3   0 184.942 25.4248   7
 -25   3   0 173.793 25.0329   7
 -25   3   0 164.372 20.8438   5
 -26  -3   0 1.06239 9.27030   7
 -26  -3   0 -11.680 8.04877   4
 -26   3   0 14.5183 21.5891  10
 -26   3   0 -7.1664 12.6046   7
 -26   3   0 -1.5262 13.8128   5
 -27  -3   0 132.889 15.7975   7
 -27  -3   0 119.051 16.7091   4
 -27   3   0 154.093 18.9329   7
 -27   3   0 92.1282 16.2269   5
   0  -4   0 444.296 32.0645   9
  -1  -4   0 492.252 33.3255   9
   1  -4   0 460.529 33.0847   9
  -1  -4   0 449.466 30.0354   1
   2  -4   0 403.308 29.6530   9
  -2  -4   0 444.125 30.1860   9
  -2  -4   0 388.494 27.4336   1
  -3  -4   0 1514.52 97.7489   1
  -3  -4   0 1550.98 99.6961   9
   3  -4   0 1561.61 99.2750   9
   4  -4   0 102.323 12.5063   9
  -4  -4   0 127.697 15.3803   9
  -4  -4   0 124.574 12.4633   1
  -4   4   0 148.093 18.8642   2
  -5  -4   0 4233.76 276.682   9
   5  -4   0 4500.18 276.262   9
  -5   4   0 4495.91 279.538   2
   6  -4   0 4.37118 5.98586   9
  -6  -4   0 -1.3258 5.95238   9
  -6  -4   0 0.33974 7.13723   1
  -6   4   0 20.5189 13.2876   2
  -7  -4   0 2501.61 160.188   9
   7  -4   0 2498.85 159.117   9
  -7  -4   0 2620.85 160.619   1
  -7   4   0 2439.12 163.266   2
  -8  -4   0 11.4430 7.58858   9
  -8  -4   0 6.16417 9.14734   1
  -8   4   0 2.93555 10.7284   2
  -8   4   0 12.3064 7.53870   1
  -9  -4   0 661.995 52.2390   9
  -9  -4   0 744.802 50.8079   1
  -9   4   0 702.615 54.6144   2
   9   4   0 713.517 50.4661   9
 -10  -4   0 29.9678 10.9397   1
  10   4   0 43.1322 11.0753   9
 -10   4   0 27.3065 13.1132   2
 -11  -4   0 0.40006 8.76611   1
 -11   4   0 15.1164 13.0400   2
 -12  -4   0 275.933 26.9544   1
 -12   4   0 234.554 30.0257   2
 -13  -4   0 690.260 52.8101   1
 -13   4   0 690.335 56.2812   2
 -14  -4   0 72.4804 16.7742   1
 -14  -4   0 28.5801 26.9132  10
 -14   4   0 81.7983 20.4817   2
 -14   4   0 79.0516 31.1075  10
 -15  -4   0 1329.21 93.6417   1
 -15  -4   0 1299.59 104.032  10
 -15   4   0 1249.56 107.682  10
 -15   4   0 1397.02 98.3828   2
 -16  -4   0 392.686 54.3914  10
 -16  -4   0 294.244 36.4206   1
 -16   4   0 329.922 49.4624  10
 -16   4   0 370.835 42.2256   2
 -17  -4   0 1052.03 87.2670  10
 -17  -4   0 950.414 75.1678   4
 -17  -4   0 1093.34 77.9231   7
 -17   4   0 884.783 80.8558   7
 -17   4   0 987.971 80.4958   5
 -17   4   0 930.615 87.3401  10
 -18  -4   0 24.0998 19.5659   4
 -18  -4   0 52.5101 22.7052   5
 -18  -4   0 8.79282 18.9945   7
 -18  -4   0 35.2621 24.7001  10
 -18   4   0 97.1116 24.3418   7
 -18   4   0 59.4313 24.8808   5
 -18   4   0 -2.4566 27.2983  10
 -19  -4   0 273.562 35.0254   5
 -19  -4   0 321.334 45.5429  10
 -19  -4   0 337.826 42.9957   7
 -19  -4   0 284.406 36.5698   4
 -19   4   0 355.708 38.9749   7
 -19   4   0 201.974 34.2097   5
 -19   4   0 307.186 45.2332  10
 -20  -4   0 -17.820 16.5741   4
 -20  -4   0 -8.7713 16.8082   7
 -20  -4   0 -27.949 15.5939   5
 -20  -4   0 -7.1869 23.2479  10
 -20   4   0 2.17787 19.6783   5
 -20   4   0 23.2704 18.6315   7
 -20   4   0 43.2261 27.3017  10
 -21  -4   0 5.29872 18.6332   5
 -21  -4   0 46.7938 26.3820  10
 -21  -4   0 13.4634 17.1040   7
 -21  -4   0 19.7310 13.4833   4
 -21   4   0 8.58174 18.1013   7
 -21   4   0 39.2547 28.4740  10
 -21   4   0 -21.194 18.3657   5
 -22  -4   0 19.1235 17.2458   7
 -22  -4   0 33.9624 24.1964  10
 -22  -4   0 67.2126 19.3796   5
 -22  -4   0 37.3728 18.0330   4
 -22   4   0 19.3080 28.7868  10
 -22   4   0 74.1075 19.7102   7
 -22   4   0 65.7279 21.1836   5
 -23  -4   0 114.779 21.4611   7
 -23  -4   0 103.152 29.8835  10
 -23  -4   0 97.3918 20.5021   4
 -23  -4   0 112.909 20.3916   5
 -23   4   0 71.5343 17.7270   5
 -23   4   0 127.408 22.3882   7
 -23   4   0 102.765 25.7711  10
 -24  -4   0 7.34294 14.8424   7
 -24  -4   0 18.7310 15.3285   5
 -24  -4   0 8.76259 11.8206   4
 -24   4   0 35.0911 13.1596   5
 -24   4   0 9.03658 20.1940  10
 -24   4   0 3.04716 14.5892   7
 -25  -4   0 147.521 21.6874   4
 -25  -4   0 175.543 25.9211   7
 -25   4   0 224.347 25.9009   7
 -25   4   0 205.274 26.1385   5
 -25   4   0 219.530 31.9264  10
 -26  -4   0 -23.423 11.6170   7
 -26  -4   0 -2.9843 8.71358   4
 -26   4   0 32.0911 20.0289  10
 -26   4   0 23.3303 13.4954   7
 -26   4   0 4.60556 13.3372   5
 -27  -4   0 217.345 21.7061   7
 -27  -4   0 226.092 22.1228   4
 -27   4   0 162.555 20.3446   5
 -27   4   0 177.697 20.5705   7
   0  -5   0 -1.6464 8.16698   2
   0  -5   0 -0.4811 6.53663   9
   0   5   0 2.79444 9.33509   2
  -1  -5   0 283.417 23.3286   9
   1  -5   0 287.805 23.3075   9
  -1  -5   0 238.255 25.1192   2
  -1   5   0 280.183 26.6645   2
   2  -5   0 344.158 27.0960   9
  -2  -5   0 321.854 29.8102   2
  -2  -5   0 331.502 27.2738   9
  -2   5   0 373.621 31.0926   2
  -3  -5   0 463.833 31.6980   1
  -3  -5   0 451.448 34.7257   9
   3  -5   0 468.706 34.2570   9
  -3   5   0 461.896 38.0517   2
  -4  -5   0 1181.80 77.9536   9
  -4  -5   0 1128.48 75.6240   1
   4  -5   0 1262.71 77.9866   9
  -4   5   0 1100.29 80.4527   2
   5  -5   0 29.8910 8.96823   9
  -5  -5   0 30.5176 8.07441   1
  -5  -5   0 35.4597 9.11481   9
  -5  -5   0 38.4769 11.2749   2
  -5   5   0 51.5860 12.8683   2
   6  -5   0 1194.48 78.1882   9
  -6  -5   0 1199.52 78.9685   9
  -6  -5   0 1169.32 77.6103   1
  -6   5   0 1146.54 82.0649   2
  -7  -5   0 49.9861 11.7295   1
   7  -5   0 40.5288 9.60128   9
  -7  -5   0 47.2028 10.1897   9
  -7   5   0 68.4541 16.3686   2
  -8  -5   0 475.179 35.8628   1
  -8  -5   0 453.154 35.5843   9
  -8   5   0 480.323 42.7270   2
  -9  -5   0 50.6941 12.0082   9
  -9  -5   0 67.4144 11.8325   1
  -9   5   0 87.1223 17.3008   2
   9   5   0 53.9560 13.8166   9
 -10  -5   0 52.7835 13.9770   1
 -10   5   0 62.0326 16.5015   2
  10   5   0 46.5145 13.6101   9
 -11  -5   0 15.1361 10.7309   1
 -11   5   0 -5.5209 12.3018   2
 -12  -5   0 2.03105 10.3028   1
 -12   5   0 -11.978 13.8764   2
 -13  -5   0 0.44482 25.7113  10
 -13  -5   0 14.4483 15.5678   1
 -13   5   0 14.9129 15.4550   2
 -14  -5   0 46.2506 28.6714  10
 -14  -5   0 105.241 19.7679   1
 -14   5   0 62.8053 20.7738   2
 -14   5   0 126.698 33.3852  10
 -15  -5   0 0.60066 15.2931   1
 -15  -5   0 34.5217 27.7730  10
 -15   5   0 -26.918 26.2696  10
 -15   5   0 -8.4113 16.6249   2
 -16  -5   0 173.142 30.2710   7
 -16  -5   0 162.886 27.3210   1
 -16  -5   0 284.340 45.0655  10
 -16   5   0 159.167 34.2612   5
 -16   5   0 135.570 29.3872   2
 -16   5   0 168.311 38.1902  10
 -17  -5   0 10.3010 18.9551   4
 -17  -5   0 -21.158 24.0796  10
 -17  -5   0 43.5259 23.9762   5
  17  -5   0 16.2563 20.8850   3
 -17  -5   0 2.05898 19.1896   7
 -17   5   0 62.1981 24.4234   2
 -17   5   0 -17.641 20.5299   7
 -17   5   0 22.1997 24.0167   5
 -17   5   0 21.1144 29.8112  10
 -18  -5   0 329.037 40.2642   5
 -18  -5   0 344.168 40.7336   7
 -18  -5   0 274.542 38.9465   4
 -18  -5   0 377.131 50.3664  10
 -18   5   0 422.199 56.0234  10
 -18   5   0 345.591 48.8394   5
 -18   5   0 345.171 41.8942   7
 -19  -5   0 18.6324 17.9905   5
 -19  -5   0 11.8205 24.8305  10
 -19  -5   0 13.9280 18.3875   4
 -19  -5   0 17.6099 18.0086   7
 -19   5   0 -2.1155 27.0266  10
 -19   5   0 -0.1263 21.2419   5
 -19   5   0 -0.3781 22.0663   7
 -20  -5   0 189.292 25.5539   7
 -20  -5   0 195.101 27.0359   5
 -20  -5   0 171.684 34.5540  10
 -20  -5   0 218.313 31.7979   4
 -20   5   0 155.419 28.3567   5
 -20   5   0 123.648 24.7810   7
 -20   5   0 159.790 37.7046  10
 -21  -5   0 25.3942 18.0086   4
 -21  -5   0 -22.566 25.0511  10
 -21  -5   0 30.7682 18.7638   5
 -21  -5   0 -16.384 14.3994   7
 -21   5   0 22.5839 14.5245   5
 -21   5   0 16.8286 13.0584   7
 -21   5   0 22.0046 18.2851  10
 -22  -5   0 64.0864 15.0049   5
 -22  -5   0 57.7759 18.9584   4
 -22  -5   0 14.2097 16.4119   7
 -22  -5   0 82.8181 35.9686  10
 -22   5   0 57.8868 20.9284   5
 -22   5   0 62.5727 18.5551   7
 -22   5   0 72.7326 30.4031  10
 -23  -5   0 -2.1964 10.4141   7
 -23  -5   0 13.0594 15.6475   4
 -23   5   0 -6.1844 18.3310  10
 -23   5   0 -6.3113 11.6070   5
 -23   5   0 18.7711 16.1149   7
 -24  -5   0 1.90553 9.30906   4
 -24  -5   0 0.11828 13.7593   7
 -24   5   0 29.9115 12.1559   5
 -24   5   0 8.48130 14.9874   7
 -24   5   0 -12.818 17.5334  10
 -25  -5   0 29.4520 13.2466   4
 -25  -5   0 15.2161 13.4292   7
 -25   5   0 18.5257 22.5662  10
 -25   5   0 31.7693 14.3464   7
 -25   5   0 19.1390 10.5953   5
 -26  -5   0 4.74828 8.99245   4
 -26  -5   0 -3.4051 8.45264   7
 -26   5   0 18.6452 12.1052   7
 -26   5   0 11.4889 12.0409   5
   0  -6   0 725.937 51.3755   9
   0   6   0 705.456 53.8864   2
  -1  -6   0 169.891 21.8784   2
  -1  -6   0 179.436 19.1887   9
   1  -6   0 194.977 18.9727   9
  -1   6   0 125.827 20.0212   2
   1   6   0 177.388 22.8172   2
   2  -6   0 1111.96 73.3691   9
  -2  -6   0 1098.53 73.5821   9
  -2  -6   0 1067.00 74.4272   2
  -2   6   0 1027.84 76.0499   2
  -3  -6   0 312.058 30.1047   2
   3  -6   0 339.135 27.4592   9
  -3  -6   0 299.179 27.2920   9
  -3   6   0 328.983 31.6904   2
  -4  -6   0 113.767 16.5087   2
   4  -6   0 121.027 15.9572   9
  -4  -6   0 131.961 16.8543   9
  -4   6   0 111.277 18.6638   2
  -5  -6   0 247.086 22.7393   9
  -5  -6   0 205.868 23.7842   2
   5  -6   0 235.712 22.0654   9
  -5   6   0 205.491 28.8481   2
  -6  -6   0 1.36956 9.99417   9
   6  -6   0 1.60354 8.11631   9
  -6   6   0 -0.6503 11.5900   2
  -7  -6   0 55.0744 12.3827   9
   7  -6   0 71.3701 12.5550   9
  -7   6   0 103.228 19.3162   2
  -8  -6   0 182.640 24.1931   9
   8   6   0 224.892 26.9900   9
  -8   6   0 256.682 29.0500   2
  -9  -6   0 52.2882 13.5708   9
   9   6   0 22.0150 13.6252   9
  -9   6   0 8.01049 13.9682   2
 -10   6   0 472.709 43.6711   2
  10   6   0 401.511 37.5684   9
 -11  -6   0 294.075 36.2071   1
 -11  -6   0 220.145 36.5912  10
 -11   6   0 241.955 31.8552   2
 -12  -6   0 365.427 36.2732   1
 -12  -6   0 330.090 45.0412  10
 -12   6   0 466.531 44.9025   2
 -13  -6   0 189.619 40.6487  10
 -13  -6   0 126.770 23.0433   1
 -13   6   0 105.086 24.0248   2
 -14  -6   0 116.340 24.9293   1
 -14  -6   0 147.217 34.3458  10
 -14   6   0 161.062 27.0979   2
 -15  -6   0 384.686 54.6751  10
 -15  -6   0 330.084 46.6267   5
 -15  -6   0 295.888 43.1825   7
  15  -6   0 376.984 40.4822   3
 -15   6   0 401.235 58.4669  10
 -15   6   0 349.125 46.9372   5
 -15   6   0 368.264 44.1553   2
 -16  -6   0 45.7152 22.5518   4
 -16  -6   0 58.5347 36.8381  10
 -16  -6   0 38.1455 23.6938   5
 -16  -6   0 21.3086 25.5788   7
  16  -6   0 44.0425 19.5640   3
 -16   6   0 7.09856 20.3335   2
 -16   6   0 29.3654 27.3432   7
 -16   6   0 7.64541 31.1957  10
 -16   6   0 -21.891 23.1516   5
 -17  -6   0 37.7867 30.7913  10
 -17  -6   0 56.5876 21.5374   4
 -17  -6   0 52.0713 21.4416   7
  17  -6   0 88.8777 21.9836   3
 -17  -6   0 71.1797 23.9240   5
 -17   6   0 24.7329 24.5341   2
 -17   6   0 82.7262 36.6537  10
 -17   6   0 26.9742 25.1090   5
 -17   6   0 62.4946 23.3464   7
 -18  -6   0 -1.2986 17.2337   7
 -18  -6   0 19.4342 18.9651   4
  18  -6   0 12.6143 19.0315   3
 -18  -6   0 -3.0760 27.6587  10
 -18  -6   0 15.3355 19.5464   5
 -18   6   0 26.3039 20.5212   7
 -18   6   0 -13.112 18.9544  10
 -18   6   0 -23.754 23.4426   2
 -18   6   0 28.0451 16.9592   5
 -19  -6   0 17.6062 25.8418  10
 -19  -6   0 5.82101 18.2297   7
 -19  -6   0 7.37833 18.1951   4
  19  -6   0 -0.5895 18.4748   3
 -19  -6   0 -15.947 18.3953   5
 -19   6   0 3.73999 21.8112   5
 -19   6   0 33.5592 19.9794   7
 -19   6   0 38.4170 31.8651  10
 -20  -6   0 53.9192 29.7470  10
 -20  -6   0 168.475 24.3624   7
 -20  -6   0 99.6487 22.2644   5
 -20  -6   0 118.396 23.0091   4
 -20   6   0 138.874 24.1911   7
 -20   6   0 123.448 26.4884   5
 -20   6   0 179.594 40.1515  10
 -21  -6   0 93.6736 20.6802   4
 -21  -6   0 86.3235 19.8619   7
 -21  -6   0 48.7771 20.3351   5
 -21   6   0 57.7714 32.9250  10
 -21   6   0 65.3410 22.5289   5
 -21   6   0 92.9876 20.5962   7
 -22  -6   0 128.753 21.5199   7
 -22  -6   0 167.598 23.7892   4
 -22   6   0 192.063 33.0272  10
 -22   6   0 95.6914 23.9231   5
 -22   6   0 170.874 24.4063   7
 -23  -6   0 48.9482 17.0995   7
 -23  -6   0 80.6947 18.1463   4
 -23   6   0 106.487 28.4358  10
 -23   6   0 84.8039 18.1988   7
 -23   6   0 53.6222 19.3006   5
 -24  -6   0 52.1028 15.3484   7
 -24  -6   0 71.4915 16.2988   4
 -24   6   0 30.7837 11.5177   7
 -24   6   0 49.5641 20.1398  10
 -24   6   0 45.4247 13.3896   5
 -25  -6   0 189.553 22.0447   7
 -25  -6   0 167.391 22.8048   4
 -25   6   0 188.763 21.5246   7
 -25   6   0 121.314 31.9451  10
 -25   6   0 167.358 21.7015   5
 -26  -6   0 10.1407 9.92895   7
 -26  -6   0 24.0029 11.3014   4
 -26   6   0 18.7939 8.32247   5
   0  -7   0 6.15618 10.5318   9
   0   7   0 -1.5897 11.9463   2
  -1  -7   0 1177.86 82.9525   9
   1  -7   0 1216.85 83.0633   9
   1   7   0 1236.68 86.8638   2
  -1   7   0 1218.44 86.5316   2
   2  -7   0 -1.6679 8.43406   9
  -2  -7   0 19.8431 9.95101   9
   2   7   0 37.9959 15.6136   2
  -2   7   0 7.84665 15.3667   2
   3  -7   0 647.608 46.7865   9
  -3  -7   0 599.697 46.6385   9
  -3  -7   0 558.472 48.5917   2
  -3   7   0 608.947 50.7146   2
   3   7   0 653.312 50.4321   2
   4  -7   0 6.32808 8.30139   9
  -4  -7   0 -2.0962 12.9324   2
  -4  -7   0 4.77631 9.63956   9
  -4   7   0 -8.4048 11.7684   2
   4   7   0 11.2038 13.4496   2
  -5  -7   0 15.8887 10.3523   9
   5  -7   0 3.22670 8.23461   9
  -5  -7   0 7.36725 12.2274   2
  -5   7   0 8.52529 12.4964   2
  -6  -7   0 -3.7521 11.4141   9
   6  -7   0 0.43229 8.57369   9
  -6   7   0 -10.999 13.4552   2
   7  -7   0 114.211 17.8130   9
  -7  -7   0 123.748 19.5350   9
   7   7   0 124.574 22.1674   9
  -7   7   0 114.633 24.4175   2
  -8  -7   0 66.4695 14.6333   9
  -8   7   0 24.3298 16.4498   2
   8   7   0 50.5654 14.8939   9
  -9  -7   0 325.664 45.9911  10
   9   7   0 389.577 38.7434   9
  -9   7   0 361.233 39.3167   2
 -10  -7   0 -15.018 21.6767  10
 -10   7   0 45.2099 19.5678   2
  10   7   0 18.9611 16.0513   9
 -11  -7   0 100.225 28.8732  10
 -11   7   0 111.482 24.2162   2
  11   7   0 142.924 26.0979   9
 -12  -7   0 -6.8381 23.3195  10
 -12   7   0 -27.451 16.0843   2
  13  -7   0 208.586 34.1421   3
 -13  -7   0 236.502 41.5051  10
 -13   7   0 127.822 29.7554   5
 -13   7   0 204.663 31.6103   2
  14  -7   0 7.88438 18.4922   3
 -14  -7   0 19.4213 22.0759   5
 -14  -7   0 22.7488 28.1200  10
 -14  -7   0 22.0521 25.8962   7
 -14   7   0 61.3904 23.1648   2
 -14   7   0 37.8984 23.6391   5
 -15  -7   0 14.2070 22.7096   7
  15  -7   0 42.4735 19.8356   3
 -15  -7   0 1.02681 21.6687   5
 -15  -7   0 54.0340 30.3938  10
 -15   7   0 19.3559 32.7388  10
 -15   7   0 30.0642 24.4920   5
 -15   7   0 36.3658 23.1456   2
 -16  -7   0 63.6910 25.1155   7
 -16  -7   0 115.885 39.0973  10
  16  -7   0 112.786 23.2124   3
 -16  -7   0 47.5398 27.9146   5
 -16   7   0 23.9329 32.4032  10
 -16   7   0 64.4632 25.9476   5
 -16   7   0 107.500 33.1875   7
 -16   7   0 30.5010 24.8052   2
 -17  -7   0 -42.698 26.2687  10
  17  -7   0 26.0818 18.9744   3
 -17  -7   0 19.9359 21.0510   7
 -17  -7   0 -14.388 19.9784   5
 -17   7   0 14.6112 31.9522  10
 -17   7   0 45.6323 25.2240   5
 -17   7   0 19.0407 24.8773   2
 -17   7   0 -14.006 24.8235   7
 -18  -7   0 14.9742 20.3550   5
 -18  -7   0 34.8871 28.8279  10
 -18  -7   0 23.0492 19.9579   7
  18  -7   0 16.8442 17.8601   3
 -18   7   0 7.02413 26.7069   2
 -18   7   0 49.4454 21.6160   7
 -18   7   0 3.93984 30.1851  10
 -18   7   0 -1.6856 21.3686   5
 -19  -7   0 83.2724 21.9916   7
 -19  -7   0 69.7349 24.8120   4
 -19  -7   0 101.573 32.2328  10
  19  -7   0 79.1800 20.8724   3
 -19  -7   0 71.1592 22.2181   5
 -19   7   0 75.4209 36.0807  10
 -19   7   0 60.8562 24.5311   5
 -19   7   0 50.3046 21.2740   7
  20  -7   0 42.9726 18.2856   3
 -20  -7   0 49.8975 18.7392   7
 -20  -7   0 8.25931 17.1967   4
 -20   7   0 19.0238 18.5334   7
 -20   7   0 18.1320 31.2140  10
 -20   7   0 42.0091 22.9525   5
 -21  -7   0 125.709 21.4382   4
 -21  -7   0 102.003 18.5236   7
 -21   7   0 96.1239 34.2417  10
 -21   7   0 133.079 25.0876   5
 -21   7   0 113.124 22.2331   7
 -22  -7   0 -2.1942 14.7937   4
 -22  -7   0 2.36071 10.6947   7
 -22   7   0 -1.7758 17.7029   5
 -22   7   0 10.3247 26.6097  10
 -22   7   0 -12.640 18.2577   7
 -23  -7   0 50.8012 15.6044   4
 -23  -7   0 36.2534 14.5129   7
 -23   7   0 38.4607 17.3396   5
 -23   7   0 0.41563 15.6779  10
 -24  -7   0 -8.9830 11.3765   7
 -24  -7   0 3.97162 13.3705   4
 -24   7   0 9.41102 9.57900   5
 -24   7   0 8.18986 15.7808  10
 -25  -7   0 5.60353 13.5915   7
 -25   7   0 -11.460 10.6542   5
   0  -8   0 187.980 24.9450   9
   0   8   0 275.875 37.2687   2
  -1  -8   0 -10.238 8.88671   9
   1  -8   0 -17.462 8.47647   9
   1   8   0 -33.660 16.6460   2
  -1   8   0 -25.709 17.7397   2
   2  -8   0 190.615 24.6604   9
  -2  -8   0 206.074 25.5073   9
  -2   8   0 251.774 31.4717   2
   2   8   0 254.162 31.3999   2
  -3  -8   0 4.32267 10.9714   9
   3  -8   0 -13.265 8.52952   9
   3  -8   0 6.69499 18.5986  10
   3   8   0 9.16562 13.3076   2
  -3   8   0 -8.7218 14.8881   2
   4  -8   0 64.9493 21.7591  10
  -4  -8   0 81.3651 27.2904  10
  -4  -8   0 110.825 17.8619   9
   4  -8   0 87.1912 16.3871   9
   4   8   0 112.020 23.7414   2
  -4   8   0 95.5674 21.5759   2
  -5  -8   0 21.7309 20.3480  10
   5  -8   0 24.6204 21.6120  10
  -5  -8   0 42.8708 13.9005   9
   5  -8   0 11.0452 11.3161   9
  -5   8   0 2.99008 13.4938   9
   5   8   0 4.93681 19.0273   2
  -5   8   0 4.94523 15.0771   2
   5   8   0 30.6088 16.3460   9
  -6  -8   0 23.5342 20.3957  10
   6  -8   0 -5.5557 13.9000   9
  -6  -8   0 20.3605 12.6408   9
   6   8   0 24.3412 15.5215   9
  -6   8   0 24.0306 15.9146   2
  -6   8   0 1.90678 16.3210   9
  -7  -8   0 16.0490 15.2996   9
  -7  -8   0 -23.660 19.5251  10
  -7   8   0 19.8926 17.1869   2
   7   8   0 31.2267 19.0853   9
  -8  -8   0 287.863 42.2362  10
   8   8   0 246.667 33.4449   9
  -8   8   0 249.559 34.4964   2
  -9  -8   0 11.8078 21.7307  10
   9   8   0 3.01990 15.0340   9
  -9   8   0 48.6646 19.5052   2
 -10  -8   0 210.556 35.0930  10
  10   8   0 275.368 35.3631   9
 -10   8   0 227.744 33.9588   2
  11  -8   0 -22.255 17.3040   3
 -11  -8   0 39.4414 25.4817  10
 -11   8   0 29.1581 23.8923   2
  11   8   0 28.0915 28.5382   9
 -11   8   0 36.7671 22.0740   5
 -12  -8   0 40.4554 21.1701   8
 -12  -8   0 75.7670 23.4092   5
 -12  -8   0 -13.929 24.6867  10
  12  -8   0 14.2955 22.2918   8
  12  -8   0 30.8081 19.3601   3
 -12   8   0 67.6987 23.9401   2
 -12   8   0 -9.9106 21.2050   5
 -12   8   0 71.4340 27.2960   8
 -13  -8   0 142.740 33.8468  10
 -13  -8   0 162.038 27.8349   8
 -13  -8   0 176.686 29.8699   5
  13  -8   0 219.675 31.6385   3
 -13   8   0 200.060 36.1489   8
 -13   8   0 107.954 28.1236   2
 -13   8   0 186.746 31.0788   5
 -14  -8   0 -11.845 19.9494   8
 -14  -8   0 -16.348 19.6884   5
 -14  -8   0 -30.297 24.6959  10
  14  -8   0 -9.9897 17.5606   3
 -14   8   0 14.2753 22.4549   5
 -14   8   0 5.26174 28.0331   8
 -14   8   0 -3.2329 20.1469   2
 -15  -8   0 58.9630 30.9838   7
  15  -8   0 16.6113 18.3730   3
 -15  -8   0 29.6103 28.1045  10
 -15  -8   0 33.3087 21.9696   5
 -15   8   0 80.1037 26.4444   5
 -15   8   0 19.7222 34.5674  10
 -15   8   0 40.2631 40.5374   8
 -15   8   0 31.0211 24.2647   2
 -16  -8   0 34.6732 25.8999   5
 -16  -8   0 56.1656 34.9405  10
  16  -8   0 34.4148 19.1805   3
 -16  -8   0 64.2837 31.5964   7
 -16   8   0 68.9542 27.1376   2
 -16   8   0 21.1100 24.9975   5
 -16   8   0 77.8638 35.7714  10
 -17  -8   0 -15.451 20.8026   7
 -17  -8   0 -4.6680 19.8449   5
  17  -8   0 7.29660 12.3001   3
 -17  -8   0 2.28948 28.9721  10
 -17   8   0 -18.003 30.7055  10
 -17   8   0 -2.6293 23.2450   5
 -17   8   0 16.9188 27.3685   2
  18  -8   0 101.701 22.0560   3
 -18  -8   0 79.2469 23.7023   7
 -18  -8   0 102.613 29.6122   5
 -18   8   0 99.9393 37.2782  10
 -18   8   0 128.375 28.0330   5
 -18   8   0 84.9443 33.7041   2
 -19  -8   0 67.6720 19.8380   7
  19  -8   0 40.3893 19.1491   3
 -19   8   0 68.1938 31.0023  10
 -19   8   0 54.8646 23.0712   5
 -20  -8   0 173.022 24.4514   7
  20  -8   0 199.277 25.8909   3
 -20   8   0 152.391 27.3999   5
 -20   8   0 157.786 36.4916  10
 -21  -8   0 41.6400 16.1290   7
  21  -8   0 34.6086 17.4751   3
 -21   8   0 80.1534 20.8402   5
 -21   8   0 84.9449 31.1639  10
 -22  -8   0 40.1609 14.8511   7
 -22   8   0 54.2047 14.7504   5
 -22   8   0 44.4451 21.1163  10
 -23   8   0 46.4628 17.7227  10
 -23   8   0 23.7636 11.0627   5
 -24   8   0 23.7843 12.4025   5
   0  -9   0 31.4369 14.3071   9
   0  -9   0 -8.9856 17.1503  10
   0   9   0 10.2895 15.2561   9
   0   9   0 19.1090 17.1262   2
  -1  -9   0 30.4050 20.0350  10
   1  -9   0 87.7752 17.9985   9
   1  -9   0 44.6038 20.7065  10
  -1  -9   0 60.6466 16.4389   9
  -1   9   0 33.5487 18.2970   2
  -1   9   0 62.7356 18.3605   9
   1   9   0 64.9287 20.9218   2
   1   9   0 22.6290 16.2591   9
  -2  -9   0 206.593 30.8848  10
   2  -9   0 171.482 27.4202   9
  -2  -9   0 275.594 30.0151   9
   2  -9   0 164.615 32.7632  10
  -2   9   0 194.293 30.5093   2
  -2   9   0 202.492 31.5114   9
   2   9   0 299.526 36.3798   2
   2   9   0 225.553 30.8768   9
   3  -9   0 43.1240 15.7288   9
  -3  -9   0 29.0869 19.9075  10
   3  -9   0 64.5009 21.7419  10
  -3  -9   0 48.3134 16.6814   9
  -3   9   0 32.0313 18.0247   9
   3   9   0 33.9063 22.2298   2
   3   9   0 65.0748 19.9931   9
  -3   9   0 55.3820 20.5288   2
   4  -9   0 277.466 34.8388   9
   4  -9   0 281.143 38.8927  10
  -4  -9   0 240.950 31.0837   9
  -4  -9   0 277.923 35.8412  10
  -4   9   0 294.709 38.5710   9
   4   9   0 261.984 36.7766   2
  -4   9   0 312.117 38.2759   2
   4   9   0 212.165 31.9639   9
  -5  -9   0 9.24276 13.9063   9
  -5  -9   0 6.89006 19.0560  10
  -5   9   0 10.6038 17.6970   2
  -5   9   0 31.0144 17.6615   9
   5   9   0 7.50198 18.0096   9
  -6  -9   0 318.589 45.0465  10
   6   9   0 327.383 39.8206   9
  -6   9   0 377.728 42.5847   2
  -7  -9   0 2.54717 20.8068  10
   7   9   0 11.8703 17.4237   9
  -7   9   0 -7.1553 17.2499   2
   8  -9   0 68.4635 21.6462   5
  -8  -9   0 84.0915 24.6386   5
  -8  -9   0 53.4681 24.4969  10
  -8  -9   0 32.6579 20.3353   6
   8  -9   0 47.5260 21.5544   8
  -8  -9   0 36.1218 24.4930   8
   8  -9   0 10.4611 18.9318   3
  -8   9   0 35.5702 20.1449   5
   8   9   0 16.6707 19.6911   9
  -8   9   0 36.1085 21.3174   2
   9  -9   0 6.30934 19.9682   5
   9  -9   0 37.6314 19.9540   3
  -9  -9   0 54.7435 20.3759   8
  -9  -9   0 38.1962 20.8625   6
  -9  -9   0 15.2575 24.2054   5
  -9  -9   0 17.6869 28.1191  10
   9  -9   0 2.94783 19.8964   8
  -9   9   0 42.6670 21.4672   2
   9   9   0 25.9630 21.4344   9
  -9   9   0 42.5094 20.3090   5
 -10  -9   0 75.1793 22.6673   5
 -10  -9   0 40.5868 25.4381  10
  10  -9   0 78.3544 23.8382   8
 -10  -9   0 56.4909 25.2223   6
 -10  -9   0 67.5306 22.2846   8
  10  -9   0 21.7527 18.8254   3
 -10   9   0 0.90935 20.5261   5
  10   9   0 49.1314 28.6898   9
 -10   9   0 28.2133 21.9060   2
 -11  -9   0 141.168 25.4204   6
 -11  -9   0 113.242 29.9627  10
  11  -9   0 135.939 26.8993   8
 -11  -9   0 64.1356 22.6310   8
  11  -9   0 84.8750 21.6799   3
 -11  -9   0 118.013 24.6622   5
 -11   9   0 73.3650 24.2360   5
 -11   9   0 85.2388 26.9483   2
 -12  -9   0 15.2665 19.4211   5
  12  -9   0 -6.1159 19.6837   8
 -12  -9   0 30.1633 24.2493   8
 -12  -9   0 -15.702 24.0179  10
  12  -9   0 -11.185 16.4683   3
 -12   9   0 -31.561 22.1301   8
 -12   9   0 18.9231 22.5268   2
 -12   9   0 15.1233 20.4974   5
 -13  -9   0 22.9957 20.3091   5
 -13  -9   0 38.5586 19.9524   8
 -13  -9   0 -42.989 23.0091  10
  13  -9   0 14.6407 18.9241   3
 -13   9   0 27.6708 21.9526   5
 -13   9   0 51.3100 27.3825   8
 -13   9   0 22.4823 23.6654   2
 -14  -9   0 81.9241 29.4553  10
 -14  -9   0 93.5410 23.4822   8
 -14  -9   0 83.9765 23.7627   5
  14  -9   0 96.2095 22.6510   3
 -14   9   0 71.0126 25.4921   5
 -14   9   0 104.588 29.1311   2
 -14   9   0 93.0202 31.7859   8
 -15  -9   0 42.4158 21.0989   5
  15  -9   0 35.8697 14.8158   3
 -15  -9   0 11.6115 20.1104   8
 -15  -9   0 3.51611 27.6549  10
 -15   9   0 53.0550 30.1742   8
 -15   9   0 -4.3859 24.8965   2
 -15   9   0 -0.4621 17.0069   5
 -15   9   0 33.2580 25.2918  10
  16  -9   0 80.1737 21.2724   3
 -16  -9   0 26.2397 38.9426  10
 -16  -9   0 60.9785 22.3761   5
 -16   9   0 30.0801 27.5027   2
 -16   9   0 5.83158 35.4540  10
 -16   9   0 66.3054 25.9382   5
  17  -9   0 -5.0089 16.9923   3
 -17   9   0 17.4453 33.8882  10
 -17   9   0 -8.1039 21.6445   5
  18  -9   0 11.2663 17.2664   3
 -18   9   0 26.0767 22.0698   5
 -18   9   0 20.9712 31.1291  10
  19  -9   0 36.6147 18.6317   3
 -19   9   0 9.14517 20.2803   5
 -19   9   0 49.6225 31.1233  10
  20  -9   0 -12.647 15.1406   3
 -20   9   0 19.1488 19.1630   5
 -20   9   0 -22.496 25.0979  10
  21  -9   0 83.7423 17.3964   3
 -21   9   0 43.5785 20.6263  10
 -21   9   0 45.9744 13.7202   5
 -22   9   0 6.38621 13.9835   5
   0 -10   0 143.438 28.3834   5
   0 -10   0 151.524 26.4483   8
   0 -10   0 114.831 32.1068   3
   0 -10   0 171.411 24.7646   6
   0 -10   0 172.203 34.0244  10
   0  10   0 143.718 29.1454   9
   0  10   0 139.787 28.6239   2
  -1 -10   0 56.2801 19.4297   6
   1 -10   0 46.1350 18.8039   6
   1 -10   0 27.8113 24.4765   3
  -1 -10   0 76.1595 24.5757  10
  -1 -10   0 63.4472 20.8926   8
   1 -10   0 65.5259 24.5976  10
   1 -10   0 100.762 23.1886   5
  -1 -10   0 53.5782 21.3587   5
   1 -10   0 57.9521 20.8559   8
  -1  10   0 65.2406 28.6906   2
   1  10   0 33.3759 26.8597   2
  -1  10   0 61.1217 22.4574   9
   1  10   0 53.6022 22.2601   9
  -2 -10   0 51.1392 19.8295   8
   2 -10   0 32.4538 23.7244  10
   2 -10   0 53.5209 21.0953   5
  -2 -10   0 22.8340 18.1718   6
   2 -10   0 44.9899 19.5651   8
  -2 -10   0 30.6383 20.1022   5
   2 -10   0 96.2521 20.4610   6
   2 -10   0 42.1186 23.6693   3
  -2 -10   0 65.6224 23.0413  10
   2  10   0 59.6277 23.0364   2
   2  10   0 78.4529 23.8305   9
  -2  10   0 13.1255 19.6187   9
  -2  10   0 26.6230 21.5770   2
  -3 -10   0 15.9739 18.4668   8
   3 -10   0 -11.116 20.2260   3
  -3 -10   0 -19.885 19.1777  10
   3 -10   0 14.4347 22.9847   5
   3 -10   0 19.4175 19.2540   8
   3 -10   0 -0.1755 20.7378   6
  -3 -10   0 31.4438 18.9536   5
   3 -10   0 17.9189 21.5791  10
  -3 -10   0 1.24988 16.4079   6
   3  10   0 16.8503 25.2700   2
   3  10   0 -11.446 18.6520   9
  -3  10   0 -1.3856 19.2000   2
  -3  10   0 20.0735 20.4593   9
  -4 -10   0 65.3818 20.7649   8
   4 -10   0 21.8147 19.9457   5
   4 -10   0 60.0320 20.7775   6
   4 -10   0 71.0273 20.4498   8
  -4 -10   0 44.3974 20.3219   5
  -4 -10   0 69.6357 23.2958   6
   4 -10   0 51.7197 22.5504   3
  -4 -10   0 51.2166 22.7218  10
  -4  10   0 18.1303 20.9735   9
   4  10   0 54.3470 22.7770   9
  -4  10   0 56.5219 23.4850   2
  -5 -10   0 65.0251 21.8434   5
   5 -10   0 74.6793 21.0291   5
  -5 -10   0 31.3188 22.9990  10
  -5 -10   0 55.1064 20.6441   8
   5 -10   0 70.9908 24.5323   6
  -5 -10   0 64.3450 20.2162   6
   5 -10   0 46.6917 21.1263   8
   5 -10   0 52.0910 25.5490   3
  -5  10   0 63.8807 24.8761   2
  -5  10   0 5.88087 48.4286   9
   5  10   0 58.2683 24.4969   9
  -6 -10   0 24.2162 17.9998   6
   6 -10   0 19.3154 19.0586   8
  -6 -10   0 22.5410 20.5456   5
   6 -10   0 -2.8065 19.2041   5
  -6 -10   0 -17.284 20.5126  10
  -6 -10   0 30.6048 18.4754   8
   6 -10   0 5.38642 20.6707   3
  -6  10   0 -7.8538 20.7628   2
   6  10   0 19.4599 21.3485   9
  -7 -10   0 -1.5376 24.0885   5
  -7 -10   0 -9.7752 17.6297   8
  -7 -10   0 31.5009 21.7101   6
   7 -10   0 1.36077 19.4327   3
  -7 -10   0 20.1092 26.8837  10
   7 -10   0 13.3959 19.0167   8
   7 -10   0 -6.0463 18.8027   5
  -7  10   0 37.4338 22.8102   2
   8 -10   0 231.438 31.7189   8
  -8 -10   0 181.704 27.9599   6
  -8 -10   0 207.554 33.3398  10
  -8 -10   0 191.404 29.1003   5
   8 -10   0 223.862 31.3101   3
   8 -10   0 205.132 29.8213   5
  -8 -10   0 202.888 29.1451   8
  -8  10   0 234.744 37.1222   2
  -8  10   0 239.767 34.6202   5
   9 -10   0 41.9917 22.7009   8
  -9 -10   0 71.8820 23.9394   6
   9 -10   0 58.4914 21.7316   3
  -9 -10   0 93.9726 22.1621   8
  -9 -10   0 53.9413 21.4058   5
  -9 -10   0 93.2135 28.0653  10
  -9  10   0 47.9998 22.1292   5
  -9  10   0 49.6227 25.2533   2
  10 -10   0 274.517 39.1326   3
  10 -10   0 315.470 41.0579   8
 -10 -10   0 347.319 38.0323   5
 -10 -10   0 325.241 46.8082  10
 -10 -10   0 241.025 36.0994   8
 -10  10   0 278.350 39.7158   5
 -10  10   0 317.039 45.0864   2
  11 -10   0 5.82095 18.7200   3
 -11 -10   0 15.0763 24.9657  10
 -11 -10   0 -1.0332 18.3925   8
  11 -10   0 32.4588 22.1536   8
 -11 -10   0 18.2877 19.4934   5
 -11  10   0 -31.143 18.8330   5
 -11  10   0 -5.4408 23.3316   2
 -12 -10   0 127.983 32.8664  10
 -12 -10   0 152.351 26.1918   8
  12 -10   0 187.128 30.2806   8
 -12 -10   0 195.048 27.7554   5
  12 -10   0 145.295 26.2261   3
 -12  10   0 149.123 33.4989   2
 -12  10   0 128.543 28.8483   5
 -12  10   0 141.400 31.8812   8
  13 -10   0 17.9083 18.6002   3
 -13 -10   0 2.73754 13.4385   8
 -13 -10   0 2.66571 19.6298   5
 -13 -10   0 -20.416 24.9715  10
 -13  10   0 18.2830 24.1028   8
 -13  10   0 -0.3661 20.5241   5
 -13  10   0 39.7912 20.9192   2
  14 -10   0 11.7124 12.8874   3
 -14 -10   0 -16.464 28.7073  10
 -14 -10   0 1.52535 18.5931   8
 -14 -10   0 -11.587 18.7596   5
 -14  10   0 4.86297 26.1080   2
 -14  10   0 33.8134 23.3811   5
 -14  10   0 -26.270 25.8430   8
 -15 -10   0 3.28317 18.4782   8
  15 -10   0 -20.373 11.2483   3
 -15  10   0 10.5434 25.1522   8
 -15  10   0 13.1869 22.3747   5
 -15  10   0 26.5791 34.5705  10
  16 -10   0 27.0692 13.9224   3
 -16  10   0 43.6557 24.5462   5
 -16  10   0 105.424 37.2005  10
  17 -10   0 10.8370 17.1308   3
 -17  10   0 -13.685 14.8652   5
 -17  10   0 15.3259 21.9241  10
  18 -10   0 124.610 22.1262   3
 -18  10   0 143.710 22.8999   5
 -18  10   0 127.674 28.0690  10
  19 -10   0 -15.927 14.8387   3
 -19  10   0 -10.139 11.7242   5
 -19  10   0 -11.446 19.5054  10
  20 -10   0 94.3811 18.6162   3
 -20  10   0 110.797 29.4278  10
 -20  10   0 113.013 20.4344   5
  21 -10   0 5.37417 15.9062   3
 -21  10   0 5.37224 13.5298   5
   0 -11   0 -13.008 15.9677   6
   0 -11   0 -7.0224 22.1547   3
   0 -11   0 14.0211 21.9733  10
   0 -11   0 -1.9942 18.5630   5
   0 -11   0 -10.500 17.4623   8
   0  11   0 13.6106 22.0980   2
   1 -11   0 114.246 29.6522  10
   1 -11   0 114.743 24.1946   8
  -1 -11   0 99.3662 22.8171   5
  -1 -11   0 143.311 22.5437   6
   1 -11   0 125.972 23.0002   6
  -1 -11   0 66.0737 26.5676  10
   1 -11   0 122.592 26.7558   3
   1 -11   0 73.5538 21.9233   5
  -1 -11   0 68.7240 21.8933   8
   1  11   0 83.5337 26.9916   2
  -1  11   0 117.622 30.5090   2
  -2 -11   0 82.2185 20.3338   6
  -2 -11   0 78.8276 22.2999   5
   2 -11   0 118.984 26.1756   3
  -2 -11   0 134.237 29.2787  10
   2 -11   0 131.265 22.5767   6
   2 -11   0 144.026 24.6549   8
  -2 -11   0 79.7474 21.4949   8
   2 -11   0 93.1580 28.6139  10
   2 -11   0 78.1248 20.9177   5
   2  11   0 88.7201 28.0480   2
  -2  11   0 113.388 29.6523   2
   3 -11   0 23.5868 18.5346   8
   3 -11   0 -21.062 16.4575   5
   3 -11   0 -6.8155 19.3824   3
  -3 -11   0 10.0463 16.6950   6
  -3 -11   0 -8.9199 18.2247   5
  -3 -11   0 -6.1932 17.2523   8
   3 -11   0 30.6819 17.7534   6
  -3 -11   0 7.84084 21.9102  10
  -3  11   0 28.3348 28.1745   2
  -4 -11   0 51.6801 20.9778   5
  -4 -11   0 31.7943 18.5055   8
   4 -11   0 54.8774 19.5116   5
  -4 -11   0 47.1623 19.5707   6
   4 -11   0 31.2211 19.3351   6
  -4 -11   0 57.4799 26.4132  10
   4 -11   0 58.1325 22.3289   3
   4 -11   0 82.4451 23.5368   8
  -4  11   0 62.2431 27.1759   2
  -5 -11   0 20.2701 17.4622   8
  -5 -11   0 -15.310 21.3001   5
   5 -11   0 20.0713 18.9844   5
  -5 -11   0 -21.263 27.1896  10
   5 -11   0 65.1899 22.8206   3
   5 -11   0 49.2052 20.4836   8
  -5 -11   0 11.5215 16.7457   6
   5 -11   0 -22.469 16.2129   6
  -5  11   0 35.5105 26.7071   2
   6 -11   0 87.5421 23.4324   8
   6 -11   0 86.7065 23.3910   5
  -6 -11   0 60.1363 20.2964   5
   6 -11   0 56.2815 23.0352   3
  -6 -11   0 78.7436 20.0816   6
  -6 -11   0 74.0859 26.6285  10
  -6 -11   0 37.7358 19.1643   8
  -6  11   0 88.1187 29.3032   2
  -7 -11   0 2.80308 18.9862   5
   7 -11   0 20.6382 20.2015   8
   7 -11   0 22.9619 21.1334   3
  -7 -11   0 9.00256 17.4507   8
  -7 -11   0 24.4981 25.3439  10
   7 -11   0 36.0029 20.4326   5
  -7  11   0 8.95402 24.3874   2
  -7  11   0 -16.415 19.2121   5
  -8 -11   0 36.0932 19.4829   5
   8 -11   0 31.9427 20.8692   3
  -8 -11   0 24.1721 22.6008  10
   8 -11   0 -1.6535 18.5957   8
  -8 -11   0 -1.5706 17.3825   8
  -8  11   0 29.7833 19.8795   5
  -8  11   0 -23.965 23.2431   2
  -9 -11   0 -42.441 21.8721  10
   9 -11   0 -14.083 19.7294   3
  -9 -11   0 -11.842 19.1334   5
  -9 -11   0 -4.1326 18.0826   8
   9 -11   0 28.2977 20.8651   8
  -9  11   0 -29.610 23.5337   2
  -9  11   0 11.5632 18.8786   5
 -10 -11   0 54.5586 27.4907  10
  10 -11   0 0.04846 19.4619   3
 -10 -11   0 4.36817 19.2162   5
 -10 -11   0 -27.607 16.8838   8
  10 -11   0 17.4527 19.7890   8
 -10  11   0 8.73785 25.7973   2
 -10  11   0 9.63732 21.4732   5
  11 -11   0 10.9839 20.5162   8
 -11 -11   0 8.73934 19.3759   5
 -11 -11   0 26.3174 25.4062  10
  11 -11   0 22.7153 20.0723   3
 -11 -11   0 17.8693 19.0508   8
 -11  11   0 10.4129 20.7735   5
 -11  11   0 -10.915 22.9504   8
 -11  11   0 13.4415 20.1962   2
 -12 -11   0 8.60331 19.2977   5
  12 -11   0 19.2872 18.8620   3
 -12 -11   0 -7.6965 17.4547   8
 -12 -11   0 20.0445 28.6318  10
 -12  11   0 26.4545 21.3668   2
 -12  11   0 25.4815 22.0939   5
 -12  11   0 7.92378 25.2077   8
  13 -11   0 14.1135 18.5380   3
 -13 -11   0 34.2548 21.1909   5
 -13 -11   0 30.6688 18.3399   8
 -13  11   0 29.9802 25.2702   8
 -13  11   0 -3.1121 20.3919   5
  14 -11   0 4.98463 17.8864   3
 -14 -11   0 36.2499 14.0979   8
 -14  11   0 1.30031 20.9049   5
 -14  11   0 78.1478 34.3621  10
 -14  11   0 28.6715 26.4788   8
  15 -11   0 45.2806 18.4173   3
 -15 -11   0 36.7219 18.9370   8
 -15  11   0 86.0834 26.1320   8
 -15  11   0 115.469 28.9924  10
 -15  11   0 42.4671 16.9823   5
  16 -11   0 15.6111 16.6571   3
 -16  11   0 2.46787 30.7538  10
 -16  11   0 36.4346 16.0715   5
  17 -11   0 -12.766 14.7320   3
 -17  11   0 15.6317 27.5122  10
 -17  11   0 -13.696 17.9914   5
  18 -11   0 -2.5235 14.1658   3
 -18  11   0 6.50532 17.4616  10
 -18  11   0 -6.8957 11.1264   5
  19 -11   0 -3.0481 12.9346   3
 -19  11   0 3.16377 14.1777   5
   0 -12   0 759.579 61.6099   8
   0 -12   0 694.613 58.4030   5
   0 -12   0 736.431 63.0643   3
   0 -12   0 654.481 66.7604  10
   1 -12   0 20.1446 13.3099   8
  -1 -12   0 -26.493 16.7008   5
   1 -12   0 9.37181 18.2726   5
  -1 -12   0 56.7910 26.1593  10
  -1 -12   0 7.40578 19.0317   8
   1 -12   0 -11.793 19.9763   3
  -1  12   0 -1.5184 26.7436   2
  -2 -12   0 250.210 29.8474   8
   2 -12   0 214.241 31.7529   5
   2 -12   0 253.487 35.6465   8
   2 -12   0 223.697 32.8084   3
  -2 -12   0 267.095 38.2321  10
  -2 -12   0 243.923 27.8964   5
  -2  12   0 227.298 40.0710   2
  -3 -12   0 49.5248 18.6891  10
   3 -12   0 24.4869 21.3662   3
   3 -12   0 52.8085 21.0492   5
  -3 -12   0 14.7467 18.8463   5
   3 -12   0 44.0663 20.8101   8
  -3 -12   0 15.4956 18.6269   8
  -3  12   0 54.9665 29.4807   2
  -4 -12   0 77.3764 26.0188  10
   4 -12   0 94.5855 24.5340   3
   4 -12   0 105.797 23.0529   8
  -4 -12   0 91.2381 22.6626   8
   4 -12   0 74.9554 22.1639   5
  -4 -12   0 71.5802 22.2883   5
  -4  12   0 60.6652 30.0686   2
   5 -12   0 84.0919 24.5224   3
  -5 -12   0 63.1854 20.2750   5
   5 -12   0 98.8365 23.4659   8
   5 -12   0 97.6833 22.9219   5
  -5 -12   0 -27.068 17.2022   8
  -5 -12   0 117.332 27.3769  10
  -5  12   0 76.5983 18.3457   5
  -5  12   0 -0.8336 28.0910   2
  -6 -12   0 18.9094 23.5660  10
   6 -12   0 28.6366 22.2596   3
  -6 -12   0 13.3200 19.0699   5
   6 -12   0 13.1821 14.7815   5
  -6 -12   0 -6.0396 17.2682   8
   6 -12   0 63.8850 21.7407   8
  -6  12   0 1.00557 26.6125   2
  -6  12   0 48.9699 21.6590   5
   7 -12   0 -21.273 20.5366   3
   7 -12   0 11.7548 19.7453   8
  -7 -12   0 3.13204 12.9160   5
  -7 -12   0 4.37929 19.0091  10
  -7 -12   0 13.4030 18.7009   8
  -7  12   0 29.5927 28.0849   2
  -7  12   0 26.5719 20.2049   5
  -8 -12   0 137.899 20.7764   5
   8 -12   0 121.247 25.0503   8
  -8 -12   0 112.573 24.8461  10
  -8 -12   0 142.078 21.6488   8
   8 -12   0 152.750 27.5514   3
  -8  12   0 142.069 33.8425   2
  -8  12   0 124.444 26.3666   5
   9 -12   0 32.8455 15.2125   8
  -9 -12   0 1.09052 24.7680  10
   9 -12   0 47.6143 20.9945   3
  -9 -12   0 -3.9096 17.1388   5
  -9 -12   0 21.7182 18.9161   8
  -9  12   0 -11.574 14.0003   5
 -10 -12   0 291.738 34.3622   8
 -10 -12   0 279.330 33.0463   5
  10 -12   0 241.808 30.9252   3
  10 -12   0 331.718 38.9176   8
 -10 -12   0 225.318 39.0301  10
 -10  12   0 270.557 31.6684   5
 -10  12   0 272.814 35.8735   8
 -11 -12   0 22.6459 19.0651   8
  11 -12   0 47.6723 21.6781   3
 -11 -12   0 28.7140 18.8578   5
 -11  12   0 75.0630 23.4790   5
 -11  12   0 63.4438 26.1389   8
 -12 -12   0 116.034 19.1069   8
  12 -12   0 115.412 20.7130   3
 -12  12   0 111.855 25.8152   5
 -12  12   0 104.827 31.5074   8
 -13 -12   0 24.7264 12.8787   8
  13 -12   0 38.1872 17.8677   3
 -13  12   0 15.7366 22.9125  10
 -13  12   0 7.57888 24.3656   8
 -13  12   0 48.9045 17.1707   5
  14 -12   0 66.5609 18.8429   3
 -14 -12   0 115.529 19.2094   8
 -14  12   0 55.2075 25.4825  10
 -14  12   0 17.0296 15.5488   5
 -14  12   0 84.2050 24.4018   8
  15 -12   0 31.9204 16.3079   3
 -15  12   0 32.5760 30.5562  10
 -15  12   0 30.0017 19.3164   5
  16 -12   0 -7.7251 9.10326   3
 -16  12   0 5.71089 15.9280   5
 -16  12   0 43.4811 28.5653  10
  17 -12   0 6.13934 12.4780   3
 -17  12   0 9.31549 9.84262   5
   0 -13   0 4.49346 18.5039   8
   0 -13   0 -16.495 15.7401   5
   1 -13   0 -10.700 16.8654   5
   1 -13   0 18.6228 22.1290   3
  -1 -13   0 -27.448 16.8779   8
   1 -13   0 8.11619 18.1185   8
  -1 -13   0 9.12189 16.5569   5
  -2 -13   0 -5.1182 16.1832   5
   2 -13   0 21.2765 18.8516   8
  -2 -13   0 -9.1919 12.8249   8
   2 -13   0 -35.964 19.4211   3
   2 -13   0 11.0489 18.4737   5
   3 -13   0 8.18015 20.2698   3
  -3 -13   0 -17.640 17.0186   8
  -3 -13   0 2.85567 17.3524   5
   3 -13   0 -1.7701 12.7932   5
  -3 -13   0 67.4969 25.5848  10
   3 -13   0 9.37244 12.9604   8
  -3  13   0 -15.912 11.2420   5
  -4 -13   0 -44.613 20.6317  10
  -4 -13   0 -48.578 15.1064   5
   4 -13   0 -0.4542 18.7658   8
   4 -13   0 -1.8627 17.8166   5
   4 -13   0 -19.364 19.5724   3
  -4 -13   0 -12.204 11.8351   8
  -4  13   0 -2.3686 17.4606   5
  -5 -13   0 -10.863 11.2733   5
  -5 -13   0 23.2045 13.7069   8
   5 -13   0 14.4787 13.8602   8
  -5 -13   0 30.7024 19.5003  10
   5 -13   0 -4.6854 14.4205   3
  -5  13   0 15.5576 13.4040   5
  -6 -13   0 -45.541 22.4010  10
  -6 -13   0 21.5777 14.1492   8
   6 -13   0 0.52384 13.7477   8
  -6 -13   0 25.4814 18.1380   5
   6 -13   0 9.19464 21.5946   3
  -6  13   0 13.6752 14.3782   5
   7 -13   0 -1.7460 12.6728   8
   7 -13   0 9.46684 21.6352   3
  -7 -13   0 -26.316 18.7708  10
  -7 -13   0 1.52274 12.2678   5
  -7 -13   0 5.48415 17.7865   8
  -7  13   0 -9.8189 17.9831   5
  -8 -13   0 8.54661 13.1244   8
   8 -13   0 27.1404 15.5487   8
  -8 -13   0 21.8580 49.3665  10
  -8 -13   0 19.1341 17.0025   5
   8 -13   0 26.1488 15.6719   3
  -8  13   0 2.07702 19.8299   5
   9 -13   0 3.86043 18.2780   8
   9 -13   0 16.4509 20.1329   3
  -9 -13   0 4.47506 16.8377   5
  -9 -13   0 -1.3400 12.3399   8
  -9  13   0 -0.4147 21.6490   8
  -9  13   0 25.2329 19.4467   5
  10 -13   0 39.8476 15.4165   3
 -10 -13   0 41.1896 18.3173   8
 -10  13   0 27.4988 22.6164   8
 -10  13   0 59.3577 16.2509   5
  11 -13   0 12.0294 17.8296   3
 -11 -13   0 -2.5136 16.1696   8
 -11  13   0 -59.188 18.6739  10
 -11  13   0 18.4099 21.9286   8
 -11  13   0 17.0204 13.8897   5
 -12 -13   0 33.1933 16.8380   8
  12 -13   0 31.6849 18.3818   3
 -12  13   0 41.6028 23.5354   8
 -12  13   0 45.2402 19.7494   5
 -12  13   0 -16.571 30.0329  10
  13 -13   0 9.74895 15.1751   3
 -13 -13   0 15.3296 14.5226   8
 -13  13   0 21.3734 17.6779   5
 -13  13   0 -14.389 18.4131   8
  14 -13   0 43.8845 15.1505   3
 -14  13   0 27.7823 16.2555   5
   0 -14   0 84.5298 17.8946   8
   0  14   0 121.904 21.8803   5
  -1 -14   0 10.4557 16.5754   5
   1 -14   0 -23.207 16.5328   8
  -1 -14   0 19.7453 12.7122   8
  -1  14   0 -9.4728 15.6141   5
  -2 -14   0 68.5007 19.3151   5
   2 -14   0 77.3005 21.0076   8
  -2 -14   0 78.2752 21.0354   8
  -2  14   0 114.954 21.6046   5
  -3 -14   0 165.983 23.1214   5
  -3 -14   0 179.073 24.5695   8
   3 -14   0 125.988 20.5999   8
  -3  14   0 155.800 23.9228   5
  -4 -14   0 20.9425 13.9028   8
   4 -14   0 39.9857 19.1105   8
  -4 -14   0 23.9877 16.8183   5
  -4  14   0 20.9718 13.2227   5
  -5 -14   0 298.797 31.8590   5
  -5 -14   0 357.626 35.7275   8
   5 -14   0 340.603 33.0354   8
  -5  14   0 386.417 35.9347   5
  -6 -14   0 -4.6114 16.6945   8
  -6 -14   0 -24.228 14.0199   5
   6 -14   0 -2.1494 11.4379   8
  -6  14   0 6.67345 12.5856   5
  -7 -14   0 326.253 33.7331   8
   7 -14   0 350.731 38.6734   3
   7 -14   0 338.129 32.1483   8
  -7  14   0 346.944 31.4047   5
  -7  14   0 284.380 31.9619   8
   8 -14   0 40.1727 20.6684   3
  -8 -14   0 19.7473 15.6583   8
  -8  14   0 12.2336 11.7780   5
  -8  14   0 25.7927 20.1411   8
   9 -14   0 48.2037 16.0113   3
  -9 -14   0 77.5520 17.8226   8
  -9  14   0 110.709 16.7601   5
  -9  14   0 97.9180 18.7489   8
 -10 -14   0 26.2549 15.0030   8
  10 -14   0 -1.8676 16.3666   3
 -10  14   0 57.5860 20.8499   8
 -10  14   0 17.1270 15.6184   5
  11 -14   0 8.33501 15.5394   3
 -11  14   0 4.70082 17.8482   8
 -11  14   0 14.0832 11.0901   5
   0  15   0 -4.6033 14.1893   5
   1  15   0 49.9381 16.2127   5
  -1  15   0 35.1787 15.7751   5
   2 -15   0 -2.3113 14.5585   8
   2  15   0 -16.541 14.3123   5
  -2  15   0 -13.554 14.5752   5
   3 -15   0 27.5111 12.2670   8
  -3 -15   0 47.0714 13.2500   8
  -3  15   0 41.5941 15.8479   5
  -4 -15   0 15.4260 15.9361   8
   4 -15   0 2.56829 14.2930   8
  -4  15   0 23.3357 16.6711   8
  -4  15   0 10.8618 14.6363   5
 -28   0   1 5.73417 10.4317   7
 -28   0   1 -1.2403 9.56804   4
 -27   0   1 -7.3594 11.1632   4
 -27   0   1 10.6514 13.1917   7
 -26   0   1 22.6488 14.1023   4
 -26   0   1 -21.787 14.1310   5
 -26   0   1 -0.3580 9.83654   7
 -25   0   1 60.5797 26.1547  10
 -25   0   1 55.0850 18.7193   5
 -25   0   1 50.5409 16.9481   4
 -25   0   1 62.1817 18.0078   7
 -24   0   1 -18.165 16.2498   5
 -24   0   1 11.0044 27.9554  10
 -24   0   1 -17.239 15.3938   7
 -24   0   1 -0.2968 10.5878   4
 -23   0   1 205.393 30.4252   5
 -23   0   1 264.278 33.7061   7
 -23   0   1 285.700 38.6979  10
 -23   0   1 254.656 33.2452   4
 -22   0   1 2.21811 17.7056   7
 -22   0   1 47.8384 27.2668  10
 -22   0   1 -13.078 17.9940   5
 -22   0   1 14.9391 17.1047   4
 -21   0   1 481.168 53.0359  10
 -21   0   1 389.522 41.6807   4
 -21   0   1 402.342 43.3588   7
 -21   0   1 386.450 43.5087   5
 -20   0   1 26.8483 17.5863   4
 -20   0   1 18.9491 20.8059   5
 -20   0   1 15.0246 19.8469   7
 -20   0   1 17.6514 24.1054  10
 -19   0   1 604.537 51.0894   4
 -19   0   1 643.859 61.0672  10
 -19   0   1 518.965 53.8415   5
 -19   0   1 578.812 54.0537   7
 -18   0   1 10.6063 27.7065  10
 -18   0   1 3.85038 14.8653   1
 -17   0   1 813.191 72.4180  10
 -17   0   1 860.134 64.2120   1
 -16   0   1 10.5152 27.5670  10
 -16   0   1 -9.1305 10.8945   1
 -15   0   1 211.306 25.3495   1
 -14   0   1 -20.774 8.73468   1
 -13   0   1 271.206 25.7604   1
 -12   0   1 -11.713 7.76472   1
 -12   0   1 0.09222 13.9077   2
 -11   0   1 904.342 65.9106   2
 -11   0   1 914.602 62.6844   1
 -10   0   1 2.48313 7.49787   1
  -9   0   1 1524.23 99.0941   1
  -8   0   1 11.6262 7.37208   1
  -7   0   1 274.936 21.7034   1
  -6   0   1 -5.0987 5.88626   1
  -5   0   1 361.285 25.9946   1
  -4   0   1 2.65953 4.07102   1
  -3   0   1 1662.62 104.242   1
  -2   0   1 0.76012 2.10036   1
   1   0  -1 59.0913 4.68311   1
  -1   0   1 62.9411 4.61764   1
  -1   0  -1 125.955 8.86848   1
  -2   0  -1 0.24334 2.79018   1
  -3   0  -1 21.2003 4.62372   1
  -4   0  -1 2.56386 4.62597   1
  -5   0  -1 54.0160 8.08215   1
  -6   0  -1 -9.4955 6.04278   1
  -7   0  -1 389.948 28.9858   1
  -8   0  -1 -0.7784 7.00421   1
  -9   0  -1 673.875 48.0550   1
 -10   0  -1 15.1609 8.15681   1
 -11   0  -1 193.222 22.0678   1
 -12   0  -1 1.15478 8.65549   1
 -13   0  -1 -0.2794 9.47069   1
 -14   0  -1 -3.9279 10.0161   1
 -15   0  -1 53.8448 14.4597   1
 -15   0  -1 30.7391 27.0164  10
 -16   0  -1 -14.711 20.2234  10
 -16   0  -1 7.38065 12.2266   1
 -17   0  -1 348.489 35.8092   1
 -17   0  -1 312.287 45.9406  10
 -18   0  -1 -4.2755 15.2773   1
 -18   0  -1 -36.048 20.6544  10
 -19   0  -1 320.861 37.4240   4
 -19   0  -1 311.449 45.6903  10
 -19   0  -1 243.263 33.9099   5
 -19   0  -1 265.634 37.2004   7
 -20   0  -1 8.51096 16.7747   7
 -20   0  -1 1.99883 18.4706   5
 -20   0  -1 6.05353 16.9299   4
 -20   0  -1 -18.566 21.7417  10
 -21   0  -1 243.821 34.0371   5
 -21   0  -1 294.441 40.8738  10
 -21   0  -1 256.884 32.8070   4
 -21   0  -1 175.692 27.9225   7
 -22   0  -1 4.74219 15.8296   4
 -22   0  -1 -18.648 17.5896   5
 -22   0  -1 -23.894 22.1138  10
 -22   0  -1 -14.367 16.2198   7
 -23   0  -1 51.2136 17.3515   4
 -23   0  -1 33.5199 18.3085   7
 -23   0  -1 47.7573 19.6011   5
 -23   0  -1 27.8999 25.2614  10
 -24   0  -1 6.01021 13.9753   4
 -24   0  -1 8.67999 10.9251   7
 -24   0  -1 -4.1422 22.4817  10
 -24   0  -1 -25.961 15.9889   5
 -25   0  -1 -3.7691 9.94981   7
 -25   0  -1 11.0371 9.65632   4
 -25   0  -1 -22.165 15.3919   5
 -25   0  -1 5.41530 21.5813  10
 -26   0  -1 6.48188 13.8136   5
 -26   0  -1 20.5347 14.2423   7
 -26   0  -1 27.0001 22.4667  10
 -26   0  -1 28.6177 13.3609   4
 -27   0  -1 -2.3032 10.6329   4
 -27   0  -1 10.3604 12.1626   5
 -27   0  -1 11.9041 12.1721   7
 -28   0  -1 -2.6014 9.85778   7
 -28   0  -1 9.21781 9.73034   4
 -28  -1   1 54.2879 12.6068   7
 -28  -1   1 38.6110 8.96970   4
 -28   1   1 44.6476 11.8798   4
 -28   1   1 53.1771 12.8335   7
 -27  -1   1 11.7796 11.7883   4
 -27  -1   1 22.3500 13.1036   7
 -27   1   1 16.8899 9.80258   7
 -27   1   1 10.3174 12.9818   5
 -27   1   1 9.68455 12.3278   4
 -26  -1   1 18.0602 15.9083   7
 -26  -1   1 25.8574 11.4122   4
 -26   1   1 30.0798 16.1336   5
 -26   1   1 71.1940 15.8056   4
 -26   1   1 19.2818 25.0960  10
 -26   1   1 20.5550 11.6393   7
 -25  -1   1 200.579 28.4965   4
 -25  -1   1 202.063 24.1670   5
 -25  -1   1 201.232 33.9386  10
 -25  -1   1 219.346 25.1940   7
 -25   1   1 216.287 29.3025   5
 -25   1   1 231.015 36.5652  10
 -25   1   1 217.310 28.9390   7
 -25   1   1 211.847 28.3045   4
 -24  -1   1 32.7386 18.0558   5
 -24  -1   1 -25.822 22.6027  10
 -24  -1   1 1.84927 12.8746   7
 -24  -1   1 -11.246 14.6378   4
 -24   1   1 16.5660 25.1335  10
 -24   1   1 10.8606 12.0490   7
 -24   1   1 -2.7160 11.8606   5
 -24   1   1 -6.4779 10.6339   4
 -23  -1   1 431.606 40.0007   4
 -23  -1   1 418.743 40.2670   5
 -23  -1   1 504.692 45.3036   7
 -23  -1   1 442.551 54.7036  10
 -23   1   1 565.716 46.3770   5
 -23   1   1 465.630 52.2872  10
 -23   1   1 488.318 45.0358   7
 -23   1   1 426.110 43.2412   4
 -22  -1   1 64.1761 19.3529   4
 -22  -1   1 84.6535 29.5155  10
 -22  -1   1 60.6995 26.5782   5
 -22  -1   1 30.8291 19.5940   7
 -22   1   1 58.6365 27.6888  10
 -22   1   1 40.1149 20.0524   7
 -22   1   1 58.8714 22.6832   5
 -22   1   1 54.6159 19.9562   4
 -21  -1   1 333.731 41.5206   7
 -21  -1   1 346.376 40.4901   4
 -21  -1   1 347.304 50.1398  10
 -21  -1   1 475.878 43.6664   5
 -21   1   1 412.029 52.0060  10
 -21   1   1 388.482 41.6429   4
 -21   1   1 433.694 43.6960   7
 -21   1   1 405.359 43.6951   5
 -20  -1   1 138.848 27.2677   5
 -20  -1   1 181.756 33.2088  10
 -20  -1   1 158.948 26.8675   7
 -20  -1   1 156.569 24.5926   4
 -20   1   1 122.934 31.8342  10
 -20   1   1 126.939 27.4334   5
 -20   1   1 201.521 28.3322   7
 -20   1   1 127.922 24.3417   4
 -19  -1   1 382.546 51.4904  10
 -19  -1   1 380.315 46.1856   5
 -19  -1   1 384.337 42.5669   4
 -19  -1   1 487.804 47.0660   7
 -19   1   1 456.183 47.4025   5
 -19   1   1 421.481 45.6066   7
 -19   1   1 498.422 44.3093   4
 -19   1   1 429.924 53.6850  10
 -18  -1   1 773.655 58.9534   1
 -18  -1   1 742.141 68.4014  10
 -18   1   1 754.169 61.0644   1
 -18   1   1 755.391 70.3332  10
 -17  -1   1 -8.6187 13.7754   1
 -17  -1   1 1.08644 20.7017  10
 -17   1   1 8.02799 22.3296  10
 -17   1   1 7.94737 13.6244   1
 -16  -1   1 374.853 51.4511  10
 -16  -1   1 517.659 42.0222   1
 -16   1   1 469.379 59.4979  10
 -16   1   1 502.030 41.5280   1
 -15  -1   1 661.450 51.7226   1
 -15   1   1 669.726 51.4771   1
 -14  -1   1 256.436 26.2948   1
 -14   1   1 248.749 31.0866   2
 -14   1   1 241.385 25.9856   1
 -13  -1   1 2609.35 170.501   1
 -13   1   1 2657.84 170.380   1
 -13   1   1 2641.09 173.072   2
 -12  -1   1 158.415 19.5528   1
 -12   1   1 156.529 19.0026   1
 -12   1   1 169.773 23.9942   2
 -11  -1   1 3106.05 190.454   1
 -11   1   1 3081.53 190.245   1
 -11   1   1 2739.01 191.802   2
 -10  -1   1 131.726 16.8670   1
 -10   1   1 140.601 19.4350   2
 -10   1   1 148.229 16.4459   1
  -9  -1   1 2716.09 172.657   1
  -9   1   1 2708.21 172.131   1
  -8  -1   1 968.906 65.0347   1
  -8   1   1 983.485 64.5222   1
   8   1  -1 975.432 62.3185   9
  -7  -1   1 396.955 27.2863   9
  -7  -1   1 421.662 30.2637   1
  -7   1   1 428.916 29.9653   1
  -6  -1   1 802.273 53.3047   9
  -6  -1   1 885.067 55.5559   1
  -6   1   1 852.411 55.2074   1
  -5  -1   1 94.9624 10.9912   1
  -5  -1   1 96.7371 8.56794   9
  -5   1   1 103.877 11.2784   1
  -4  -1   1 475.639 30.9788   1
  -4  -1   1 437.486 29.7983   9
  -4   1   1 471.686 30.4446   1
  -3  -1   1 3098.57 187.601   1
  -3   1   1 2918.07 187.185   1
  -2  -1   1 648.025 41.3466   1
  -2   1   1 648.630 41.0957   1
   1  -1  -1 7047.40 436.708   1
  -1  -1  -1 9999.99 593.420   1
  -1   1  -1 9161.00 592.805   1
  -2  -1  -1 2446.47 150.874   9
  -2  -1  -1 2457.70 151.052   1
  -2   1  -1 2354.02 150.492   1
  -3  -1  -1 140.477 11.6804   1
   3   1   1 135.219 11.5991   9
  -3   1  -1 130.837 10.5418   1
  -4  -1  -1 2165.03 134.646   1
   4   1   1 2194.63 134.120   9
  -4   1  -1 2052.89 134.023   1
  -5  -1  -1 2053.98 131.604   1
   5   1   1 2136.95 130.788   9
  -5   1  -1 2045.19 131.084   1
  -6  -1  -1 1151.08 78.0233   1
   6   1   1 1249.37 76.7757   9
  -6   1  -1 1199.43 77.6248   1
  -7  -1  -1 1037.96 69.9519   1
  -7   1  -1 1082.81 69.6233   1
   7   1   1 1067.64 68.2503   9
  -8  -1  -1 172.263 18.2516   1
   8   1   1 190.145 15.9986   9
  -8   1  -1 184.219 17.4994   1
  -9  -1  -1 3207.33 205.486   1
  -9   1  -1 3270.04 205.143   1
 -10  -1  -1 67.9612 11.3946   1
 -10   1  -1 43.7775 10.1509   1
 -11  -1  -1 2526.02 160.508   1
 -11   1  -1 2546.95 160.088   1
 -11   1  -1 2380.16 162.744   2
 -12  -1  -1 10.8093 9.71462   1
 -12   1  -1 8.83773 8.64263   1
 -13  -1  -1 919.013 64.8994   1
 -13   1  -1 899.602 64.4714   1
 -14  -1  -1 22.8519 11.6015   1
 -14   1  -1 21.5763 11.4973   1
 -15  -1  -1 43.8832 14.2689   1
 -15  -1  -1 102.661 26.9568  10
 -15   1  -1 76.7154 15.7155   1
 -15   1  -1 28.6935 24.7449  10
 -16  -1  -1 268.358 37.2443  10
 -16  -1  -1 291.059 30.7511   1
 -16   1  -1 235.562 38.0404  10
 -16   1  -1 266.202 30.2271   1
 -17  -1  -1 111.303 27.2103  10
 -17  -1  -1 163.655 23.7628   1
 -17   1  -1 129.529 22.5420   1
 -17   1  -1 163.523 31.5224  10
 -18  -1  -1 215.107 33.8336  10
 -18  -1  -1 230.681 29.9566   1
 -18   1  -1 238.021 36.0014  10
 -18   1  -1 187.718 28.6660   1
 -19  -1  -1 256.939 38.6521   5
 -19  -1  -1 383.961 39.7353   7
 -19  -1  -1 327.910 42.6257  10
 -19  -1  -1 308.532 37.0111   4
 -19   1  -1 336.708 39.6526   7
 -19   1  -1 238.249 35.4682   5
 -19   1  -1 321.369 38.2304   4
 -19   1  -1 362.844 48.5452  10
 -20  -1  -1 170.230 25.9674   4
 -20  -1  -1 237.063 32.5172   7
 -20  -1  -1 152.450 26.8773   5
 -20  -1  -1 101.688 30.2127  10
 -20   1  -1 159.278 28.3723   5
 -20   1  -1 222.745 27.9110   4
 -20   1  -1 199.057 36.8427  10
 -20   1  -1 163.194 27.6552   7
 -21  -1  -1 712.755 59.3687   5
 -21  -1  -1 685.718 57.2049   4
 -21  -1  -1 790.421 67.5964  10
 -21  -1  -1 687.925 57.9730   7
 -21   1  -1 698.285 57.6872   4
 -21   1  -1 702.690 67.0153  10
 -21   1  -1 646.793 59.3890   5
 -21   1  -1 666.079 58.0913   7
 -22  -1  -1 0.07202 22.1590  10
 -22  -1  -1 -6.1723 14.9739   4
 -22  -1  -1 19.6312 18.0629   5
 -22  -1  -1 11.4918 12.3281   7
 -22   1  -1 -1.5888 15.7948   4
 -22   1  -1 23.3239 17.5772   7
 -22   1  -1 17.0169 18.3135   5
 -22   1  -1 -15.673 22.0370  10
 -23  -1  -1 445.725 48.4853  10
 -23  -1  -1 344.260 39.1658   4
 -23  -1  -1 434.482 40.6334   7
 -23  -1  -1 385.152 40.6112   5
 -23   1  -1 368.499 39.2278   7
 -23   1  -1 390.528 41.1391   5
 -23   1  -1 388.019 38.8503   4
 -23   1  -1 483.245 50.9582  10
 -24  -1  -1 19.7921 15.6609   4
 -24  -1  -1 0.77913 15.3231   7
 -24  -1  -1 23.3839 23.4810  10
 -24  -1  -1 2.00323 17.0451   5
 -24   1  -1 -2.0935 11.3806   5
 -24   1  -1 22.0718 15.0665   4
 -24   1  -1 -17.330 14.8159  10
 -24   1  -1 30.3180 12.7453   7
 -25  -1  -1 88.3283 25.4383  10
 -25  -1  -1 81.0993 17.3539   7
 -25  -1  -1 88.0527 17.4685   4
 -25  -1  -1 56.6232 17.8212   5
 -25   1  -1 71.2499 16.3861   4
 -25   1  -1 60.1638 17.7376   7
 -25   1  -1 29.1830 13.3965   5
 -26  -1  -1 54.6923 21.5767  10
 -26  -1  -1 27.7737 11.2692   7
 -26  -1  -1 61.8327 14.4368   4
 -26  -1  -1 50.4604 15.9086   5
 -26   1  -1 21.6354 11.6310   5
 -26   1  -1 31.2207 13.0876   4
 -26   1  -1 51.8656 17.2444  10
 -26   1  -1 36.8593 11.7420   7
 -27  -1  -1 13.0453 11.8953   5
 -27  -1  -1 -10.005 10.5479   4
 -27  -1  -1 17.8799 9.02269   7
 -27   1  -1 13.5248 12.1229   7
 -27   1  -1 7.53464 11.4374   5
 -27   1  -1 -5.7246 10.6709   4
 -28  -1  -1 43.8276 11.0863   4
 -28  -1  -1 35.2119 11.1704   7
 -28   1  -1 35.1872 11.0028   7
 -28  -2   1 87.9043 12.4927   7
 -28  -2   1 102.098 14.0888   4
 -28   2   1 55.6025 10.9748   7
 -27  -2   1 21.1920 12.7810   7
 -27  -2   1 10.8757 8.44062   4
 -27   2   1 3.97215 9.05967   7
 -27   2   1 4.80423 12.6429   5
 -26  -2   1 201.996 25.2713   7
 -26  -2   1 146.539 19.2875   4
 -26   2   1 186.415 30.4325  10
 -26   2   1 128.221 21.0833   4
 -26   2   1 153.824 21.8792   5
 -26   2   1 196.177 25.1475   7
 -25  -2   1 7.65295 15.4188   4
 -25  -2   1 54.4665 18.0485   7
 -25   2   1 55.7899 16.9132   4
 -25   2   1 42.6906 18.0365   5
 -25   2   1 91.5870 27.2749  10
 -25   2   1 66.6432 15.1259   7
 -24  -2   1 234.024 30.5869   7
 -24  -2   1 166.476 33.7437  10
 -24  -2   1 211.036 29.2897   5
 -24  -2   1 203.738 24.3565   4
 -24   2   1 136.672 32.6261  10
 -24   2   1 186.241 24.1343   4
 -24   2   1 269.941 30.4607   7
 -24   2   1 210.107 29.8070   5
 -23  -2   1 107.267 30.2421  10
 -23  -2   1 101.794 18.9589   4
 -23  -2   1 116.527 23.3642   7
 -23  -2   1 107.584 22.8046   5
 -23   2   1 104.602 19.5065   7
 -23   2   1 194.999 33.5383  10
 -23   2   1 141.584 25.7534   5
 -23   2   1 139.422 22.2216   4
 -22  -2   1 101.140 22.1144   7
 -22  -2   1 86.9954 21.0834   4
 -22  -2   1 103.796 23.3345   5
 -22  -2   1 73.7771 28.3528  10
 -22   2   1 110.899 21.8658   4
 -22   2   1 75.0140 21.1931   7
 -22   2   1 102.692 23.7885   5
 -22   2   1 78.4660 28.9511  10
 -21  -2   1 19.5479 17.9414   7
 -21  -2   1 22.5946 19.4729   5
 -21  -2   1 55.9933 25.3838  10
 -21  -2   1 17.2258 17.7463   4
 -21   2   1 10.2926 22.3267   4
 -21   2   1 48.1599 20.7224   5
 -21   2   1 44.3117 27.8539  10
 -21   2   1 34.5609 19.4713   7
 -20  -2   1 3.22864 16.6450   4
 -20  -2   1 -11.688 17.2949   7
 -20  -2   1 26.7519 24.6723  10
 -20  -2   1 -8.1054 18.5434   5
 -20   2   1 29.1821 26.9632  10
 -20   2   1 -38.411 18.2638   5
 -20   2   1 -18.019 17.5053   7
 -20   2   1 -5.8840 22.0021   4
 -19  -2   1 40.7327 21.8613   7
 -19  -2   1 76.9868 24.7900   5
 -19  -2   1 73.3728 26.2849  10
 -19  -2   1 57.1620 20.2474   4
 -19   2   1 79.8019 29.5084  10
 -19   2   1 78.9405 22.2254   7
 -19   2   1 57.1382 24.3894   5
 -19   2   1 63.5107 21.7299   4
 -18  -2   1 22.3841 22.3999  10
 -18  -2   1 0.48166 16.6331   1
  18  -2  -1 8.73000 20.0367   1
 -18   2   1 0.82075 23.8321  10
 -18   2   1 -5.5357 16.4854   1
 -17  -2   1 23.1023 15.3178   1
 -17  -2   1 -24.520 19.9699  10
 -17   2   1 -3.5088 28.6546  10
 -17   2   1 3.62832 14.2522   1
 -16  -2   1 422.919 53.5449  10
 -16  -2   1 539.051 43.0725   1
 -16   2   1 374.055 55.9169  10
 -16   2   1 538.049 42.8483   1
 -15  -2   1 5.69672 11.0760   1
 -15   2   1 -20.821 9.23259   1
 -15   2   1 43.4119 29.9259  10
 -15   2   1 0.08218 19.5791   2
 -14  -2   1 674.351 52.9834   1
 -14   2   1 712.583 52.6887   1
 -14   2   1 729.493 58.5239   2
 -13  -2   1 402.391 32.7501   1
 -13   2   1 373.968 35.5917   2
 -13   2   1 356.641 32.1170   1
 -12  -2   1 711.412 50.8733   1
 -12   2   1 681.450 49.9288   1
 -12   2   1 680.527 53.2578   2
 -11  -2   1 62.5932 11.7837   1
 -11   2   1 53.5342 15.3434   2
 -11   2   1 36.6478 11.4323   1
 -10  -2   1 180.050 19.9754   1
 -10   2   1 205.583 20.2991   1
 -10   2   1 200.119 26.1149   2
  -9  -2   1 80.0790 10.5995   9
  -9  -2   1 92.6847 12.6002   1
  -9   2   1 67.8355 10.3523   1
  -9   2   1 87.1300 16.7841   2
   9   2  -1 92.5409 10.4789   9
  -8  -2   1 27.4901 5.81410   9
  -8  -2   1 11.9366 7.85365   1
  -8   2   1 15.3464 6.90401   1
  -7  -2   1 58.2803 7.49019   9
  -7  -2   1 52.8800 9.35408   1
  -7   2   1 50.3534 8.11758   1
  -6  -2   1 34.8516 7.38333   9
  -6  -2   1 11.8863 6.62451   1
  -6   2   1 13.6686 6.46602   1
  -6   2   1 16.9635 5.01396   9
   5  -2  -1 135.604 11.2921   9
  -5  -2   1 140.928 13.1723   1
  -5  -2   1 126.675 12.3492   9
  -5   2   1 127.465 12.2458   1
   4  -2  -1 100.185 10.1672   9
  -4  -2   1 126.678 11.4760   1
  -4  -2   1 123.914 11.0048   9
  -4   2   1 125.849 10.6129   1
   3  -2  -1 9.34732 4.49676   9
  -3  -2   1 5.54157 4.64275   9
  -3  -2   1 15.1423 4.77461   1
   3  -2  -1 14.0611 3.74039   1
  -2  -2   1 972.795 64.2298   9
   2  -2  -1 1034.82 63.2702   1
  -2  -2   1 1023.26 63.5183   1
   2  -2  -1 980.346 63.9872   9
   1  -2  -1 6.81156 4.76112   9
   1  -2  -1 6.90715 2.68089   1
  -1  -2   1 3.09217 4.19445   9
  -1  -2   1 3.27952 2.08505   1
   0  -2  -1 1386.90 88.4540   9
   0  -2   1 1357.95 88.3469   9
   0  -2  -1 1440.55 87.4613   1
   1  -2   1 358.842 24.0034   9
  -1  -2  -1 334.787 24.2293   9
  -1  -2  -1 352.485 23.1753   1
  -2  -2  -1 627.342 40.3318   9
   2  -2   1 591.464 39.7780   9
  -2  -2  -1 653.201 40.7749   1
  -2   2  -1 593.371 38.5182   1
  -3  -2  -1 116.262 11.7260   9
  -3  -2  -1 78.9979 11.0536   1
   3  -2   1 94.3540 9.72101   9
  -3   2  -1 106.085 8.40047   1
  -4  -2  -1 154.180 13.5088   1
   4  -2   1 144.702 12.0627   9
  -4  -2  -1 152.768 12.7283   9
  -4   2  -1 127.018 11.1835   1
  -5  -2  -1 198.027 19.5594   9
   5  -2   1 210.054 15.0081   9
  -5  -2  -1 222.234 17.6007   1
  -5   2  -1 179.467 16.0024   1
  -6  -2  -1 442.757 30.0057   1
   6  -2   1 384.852 26.7635   9
   6   2   1 433.902 29.4308   9
  -6   2  -1 382.695 28.2215   1
  -7  -2  -1 101.237 12.5207   1
   7   2   1 91.9783 12.1331   9
  -7   2  -1 116.422 11.7851   1
  -8  -2  -1 168.054 19.3429   1
   8   2   1 219.335 18.1581   9
  -8   2  -1 232.498 18.6314   1
  -9  -2  -1 81.7190 12.4293   1
  -9   2  -1 77.2636 15.7014   2
  -9   2  -1 100.021 12.9570   1
 -10  -2  -1 70.4202 11.9675   1
 -10   2  -1 37.2688 12.3102   2
 -10   2  -1 51.0308 11.7872   1
 -11  -2  -1 66.3585 12.6965   1
 -11   2  -1 54.6441 16.3193   2
 -11   2  -1 46.4916 11.9066   1
 -12  -2  -1 444.620 36.1105   1
 -12   2  -1 416.480 38.1604   2
 -12   2  -1 433.333 35.7385   1
 -13  -2  -1 34.0497 12.0827   1
 -13   2  -1 34.6636 12.5962   1
 -13   2  -1 14.8941 17.3563   2
 -14  -2  -1 639.071 50.2705   1
 -14   2  -1 649.620 49.6148   1
 -15  -2  -1 -3.8352 12.3981   1
 -15  -2  -1 -22.890 20.3096  10
 -15   2  -1 27.6717 13.3914   1
 -15   2  -1 25.5701 24.3069  10
 -16  -2  -1 65.5676 29.5828  10
 -16  -2  -1 57.7223 17.1615   1
 -16   2  -1 75.8395 17.8098   1
 -16   2  -1 76.5202 28.1177  10
 -17  -2  -1 -8.3275 19.6418  10
 -17  -2  -1 13.8759 15.7319   1
 -17   2  -1 18.0527 25.0649  10
 -17   2  -1 -0.3346 18.5655   1
 -18  -2  -1 55.7135 23.3041   5
 -18  -2  -1 23.0806 19.6034   7
 -18  -2  -1 -4.1653 20.1014  10
 -18  -2  -1 60.0749 22.8263   4
 -18   2  -1 52.7800 20.4831   1
 -18   2  -1 75.3932 22.7515   7
 -18   2  -1 48.3207 27.6004  10
 -18   2  -1 23.4755 22.5180   5
 -19  -2  -1 119.173 25.0678   5
 -19  -2  -1 112.014 27.6081  10
 -19  -2  -1 129.588 24.9391   7
 -19  -2  -1 93.1115 22.0024   4
 -19   2  -1 89.0351 29.9586  10
 -19   2  -1 99.3520 23.6973   4
 -19   2  -1 65.9076 24.7993   5
 -19   2  -1 116.802 24.6309   7
 -20  -2  -1 3.54669 22.8611  10
 -20  -2  -1 10.0641 16.9275   4
 -20  -2  -1 -13.080 17.4168   7
 -20  -2  -1 12.2425 19.2108   5
 -20   2  -1 56.3841 19.8610   7
 -20   2  -1 0.42052 17.7255   4
 -20   2  -1 20.6839 20.1982   5
 -20   2  -1 25.4834 27.0089  10
 -21  -2  -1 70.3477 22.2190   5
 -21  -2  -1 95.9428 21.3216   4
 -21  -2  -1 111.229 29.0537  10
 -21  -2  -1 60.4070 21.1221   7
 -21   2  -1 47.2722 27.9561  10
 -21   2  -1 65.9997 20.6956   4
 -21   2  -1 86.9031 18.5309   7
 -21   2  -1 88.3212 22.8311   5
 -22  -2  -1 60.1221 20.7976   5
 -22  -2  -1 72.9200 18.7948   4
 -22  -2  -1 92.4003 26.3189  10
 -22  -2  -1 35.5013 19.5159   7
 -22   2  -1 101.431 22.9389   5
 -22   2  -1 91.4634 31.3120  10
 -22   2  -1 71.6558 19.6702   4
 -22   2  -1 55.7250 16.0907   7
 -23  -2  -1 57.9124 24.1589  10
 -23  -2  -1 54.2637 18.9693   5
 -23  -2  -1 45.2172 14.8839   7
 -23  -2  -1 18.2229 16.6658   4
 -23   2  -1 47.5692 18.9171   5
 -23   2  -1 66.6630 18.1404   7
 -23   2  -1 59.2649 29.1387  10
 -23   2  -1 49.9561 17.7438   4
 -24  -2  -1 108.084 21.0532   5
 -24  -2  -1 126.286 21.8759   7
 -24  -2  -1 103.254 27.0192  10
 -24  -2  -1 90.8131 19.3800   4
 -24   2  -1 98.4479 16.7188   4
 -24   2  -1 95.0471 20.0913   7
 -24   2  -1 100.661 18.2455   5
 -24   2  -1 67.1006 22.5257  10
 -25  -2  -1 2.50352 13.4198   4
 -25  -2  -1 14.0510 14.7103   7
 -25  -2  -1 -1.1477 15.6182  10
 -25  -2  -1 -4.3087 9.70568   5
 -25   2  -1 2.75769 16.0828  10
 -25   2  -1 7.92349 13.7775   7
 -25   2  -1 -23.166 9.52794   5
 -25   2  -1 10.5430 22.1174   4
 -26  -2  -1 49.6621 12.2428   4
 -26  -2  -1 69.8971 15.5124   5
 -26  -2  -1 74.0069 35.9424  10
 -26  -2  -1 84.6556 13.9519   7
 -26   2  -1 91.9877 24.5741  10
 -26   2  -1 91.6086 17.6762   5
 -26   2  -1 82.5769 16.5070   7
 -27  -2  -1 24.8959 9.08559   7
 -27  -2  -1 2.23385 10.9415   4
 -27   2  -1 6.85335 11.9650   5
 -27   2  -1 3.72853 11.5110   7
 -28  -3   1 73.5972 12.3302   7
 -28  -3   1 147.277 16.8250   4
 -28   3   1 113.976 15.9039   7
 -27  -3   1 7.01694 8.45749   4
 -27  -3   1 -5.9019 11.2726   7
 -27   3   1 0.77013 12.4933   5
 -27   3   1 15.8467 8.70293   7
 -26  -3   1 135.420 20.3378   4
 -26  -3   1 178.287 23.6188   7
 -26   3   1 133.340 24.4342  10
 -26   3   1 142.002 20.6242   7
 -26   3   1 113.844 19.6368   5
 -25  -3   1 -14.411 14.1428   7
 -25  -3   1 -10.910 10.4355   4
 -25   3   1 -14.100 14.7871   5
 -25   3   1 -15.955 22.4283  10
 -25   3   1 -25.358 13.8619   7
 -24  -3   1 24.2391 12.5122   4
 -24  -3   1 43.9805 18.2905   7
 -24   3   1 3.63787 16.2917   7
 -24   3   1 40.5849 18.4773   5
 -24   3   1 7.85377 15.8908  10
 -23  -3   1 -8.1962 25.1957  10
 -23  -3   1 -16.933 16.8530   5
 -23  -3   1 22.1081 12.9704   4
 -23  -3   1 -3.4210 16.6711   7
 -23   3   1 -3.1519 17.4883   5
 -23   3   1 14.9644 26.8407  10
 -23   3   1 -12.831 16.4467   7
 -22  -3   1 50.2628 23.7503   5
 -22  -3   1 11.0718 24.9631  10
 -22  -3   1 27.1308 17.2630   7
 -22  -3   1 3.83575 17.0392   4
 -22   3   1 18.1085 17.4640   7
 -22   3   1 -21.242 17.4146   5
 -22   3   1 11.0803 24.9846  10
 -21  -3   1 0.34802 17.0851   7
 -21  -3   1 -6.1714 17.7232   5
 -21  -3   1 -15.624 22.5854  10
 -21  -3   1 -4.5683 16.1339   4
 -21   3   1 -7.0878 26.7516  10
 -21   3   1 -14.329 17.1527   7
 -21   3   1 17.7506 21.1237   5
 -20  -3   1 330.334 46.4732  10
 -20  -3   1 263.129 37.4044   7
 -20  -3   1 329.366 39.7104   5
 -20  -3   1 322.988 38.4133   4
 -20   3   1 339.096 38.9077   7
 -20   3   1 249.242 41.6253  10
 -20   3   1 342.297 41.8491   5
 -19  -3   1 170.492 32.8685  10
 -19  -3   1 175.549 27.0262   7
 -19  -3   1 212.130 30.3112   5
 -19  -3   1 158.826 26.3377   4
 -19   3   1 180.795 31.0832   5
 -19   3   1 196.518 29.7777   7
 -19   3   1 229.242 38.8140  10
 -18  -3   1 966.307 78.9655  10
 -18  -3   1 883.523 70.9246   4
 -18  -3   1 870.563 71.5810   7
 -18  -3   1 894.373 81.3630   5
 -18   3   1 981.010 73.2686   7
 -18   3   1 927.812 75.8439   5
 -18   3   1 892.550 82.5634  10
 -17  -3   1 24.6172 16.3591   1
 -17  -3   1 5.08262 23.0081  10
 -17   3   1 0.90164 25.6994  10
 -16  -3   1 1602.44 128.751  10
 -16  -3   1 1828.09 118.762   1
 -16   3   1 1873.85 122.581   2
 -16   3   1 1561.09 128.581  10
 -16   3   1 1726.60 118.063   1
  15  -3  -1 27.0917 14.9894   1
 -15  -3   1 46.2398 31.9657  10
 -15  -3   1 19.5634 13.3534   1
 -15   3   1 3.49153 17.3349   2
 -15   3   1 4.32939 26.4466  10
 -15   3   1 31.7049 13.6051   1
 -14  -3   1 800.389 60.1992   1
 -14   3   1 832.556 63.9884   2
 -14   3   1 799.961 59.2961   1
 -13  -3   1 25.1918 11.3011   1
 -13   3   1 9.01616 9.36437   1
 -13   3   1 43.4205 16.7931   2
 -12  -3   1 -13.341 8.65081   1
 -12   3   1 4.66516 14.4854   2
 -12   3   1 6.31925 7.92915   1
 -11  -3   1 50.9000 13.2898   1
 -11   3   1 56.9031 15.4072   2
 -11   3   1 23.7425 10.1399   1
 -10  -3   1 545.009 40.1883   1
 -10   3   1 541.103 38.6843   1
 -10   3   1 508.108 43.2269   2
  -9  -3   1 36.9201 6.85028   9
  -9  -3   1 27.8900 8.82489   1
  -9   3   1 32.6069 9.37087   1
  -9   3   1 46.8540 12.0632   2
  -8  -3   1 3049.22 188.651   1
  -8   3   1 2973.89 187.454   1
  -8   3   1 2879.14 190.784   2
  -7  -3   1 21.6286 6.23804   9
  -7  -3   1 28.7532 7.79636   1
  -7   3   1 18.6490 13.3417   2
  -7   3   1 15.5897 6.36027   9
  -7   3   1 10.2979 6.53248   1
  -6  -3   1 4021.45 243.682   1
   6  -3  -1 3908.57 242.412   9
   6  -3  -1 3672.12 242.651   1
  -6  -3   1 3850.63 243.221   9
  -6   3   1 3950.43 242.531   1
   5  -3  -1 23.1086 5.81356   9
  -5  -3   1 18.2410 5.88939   9
   5  -3  -1 19.8676 5.13372   1
  -5  -3   1 9.57453 5.79787   1
   4  -3  -1 5342.66 324.377   1
  -4  -3   1 4721.49 324.820   1
   4  -3  -1 5422.06 325.242   9
  -4  -3   1 5380.02 325.698   9
  -3  -3   1 641.222 39.7930   9
  -3  -3   1 593.672 38.2747   1
   3  -3  -1 553.281 38.9313   9
   3  -3  -1 558.653 37.5697   1
   2  -3  -1 1761.45 111.672   9
  -2  -3   1 1755.19 110.190   1
  -2  -3   1 1730.14 111.708   9
   2  -3  -1 1779.75 109.750   1
  -1  -3   1 1809.20 112.628   9
   1  -3  -1 1795.63 112.550   9
   1  -3  -1 1764.27 110.555   1
  -1  -3   1 1734.39 110.475   1
   0  -3   1 381.112 27.0122   9
   0  -3  -1 373.138 24.7405   1
   0  -3  -1 376.583 27.0679   9
  -1  -3  -1 1410.93 89.0904   9
  -1  -3  -1 1394.39 87.5180   1
   1  -3   1 1360.79 88.9888   9
  -2  -3  -1 1401.13 87.2605   1
  -2  -3  -1 1398.67 88.3626   9
   2  -3   1 1326.99 87.8774   9
   3  -3   1 14.0546 2.80975   1
   3  -3   1 13.8673 4.97727   9
  -3  -3  -1 -1.6942 3.13272   1
  -3  -3  -1 26.4887 6.63654   9
  -4  -3  -1 4015.28 251.292   9
   4  -3   1 3982.84 250.618   9
  -4  -3  -1 4072.64 250.977   1
  -4   3  -1 3973.79 249.402   1
  -5  -3  -1 186.881 16.5743   9
  -5  -3  -1 203.516 16.9330   1
   5  -3   1 187.335 15.6483   9
  -5   3  -1 186.085 14.9644   1
  -6  -3  -1 4459.68 280.891   9
  -6  -3  -1 4624.71 281.418   1
   6  -3   1 4410.63 279.818   9
  -6   3  -1 4455.74 279.884   1
   7  -3   1 365.215 25.8218   9
  -7  -3  -1 373.546 27.6416   9
  -7  -3  -1 418.761 28.8929   1
  -7   3  -1 388.126 27.0099   1
  -7   3  -1 314.229 30.8521   2
   7   3   1 347.484 28.8602   9
  -8  -3  -1 803.135 54.8460   1
  -8   3  -1 772.094 52.9848   1
   8   3   1 844.302 54.7847   9
  -8   3  -1 747.688 56.8987   2
  -9  -3  -1 643.475 42.5693   1
  -9   3  -1 471.149 44.9717   2
   9   3   1 594.281 41.2774   9
  -9   3  -1 556.396 40.0423   1
 -10  -3  -1 305.259 25.7216   1
 -10   3  -1 238.058 22.7679   1
 -10   3  -1 288.881 27.9092   2
 -11  -3  -1 343.291 28.8268   1
 -11   3  -1 287.534 26.1714   1
 -11   3  -1 314.800 31.0406   2
 -12  -3  -1 102.527 16.2901   1
 -12   3  -1 127.484 19.5186   2
 -12   3  -1 93.3491 14.6189   1
 -13  -3  -1 7.98323 11.5025   1
 -13   3  -1 16.5642 12.3411   1
 -13   3  -1 -6.3320 16.3175   2
 -14  -3  -1 777.746 62.2066   1
 -14   3  -1 858.412 65.8894   2
 -14   3  -1 829.995 78.2109  10
 -14   3  -1 839.765 61.0596   1
 -15  -3  -1 136.947 20.3371   1
 -15  -3  -1 124.342 29.3558  10
 -15   3  -1 70.4375 29.9979  10
 -15   3  -1 105.856 20.1913   1
 -16  -3  -1 1157.48 93.0709  10
 -16  -3  -1 1196.85 84.9707   1
 -16   3  -1 1150.05 95.9559  10
 -17  -3  -1 384.910 47.7524  10
 -17  -3  -1 321.929 37.6998   1
 -17   3  -1 356.859 51.4063  10
 -18  -3  -1 765.950 71.9185  10
 -18  -3  -1 847.143 65.8623   7
 -18  -3  -1 762.518 65.5162   5
 -18  -3  -1 785.285 64.3575   4
 -18   3  -1 854.673 65.4516   7
 -18   3  -1 800.619 75.6151  10
 -18   3  -1 775.398 68.4526   5
 -19  -3  -1 72.6900 23.2602   5
 -19  -3  -1 123.474 24.4788   7
 -19  -3  -1 120.386 23.1604   4
 -19  -3  -1 94.6326 27.4948  10
 -19   3  -1 131.886 34.5434  10
 -19   3  -1 71.3155 28.8754   5
 -19   3  -1 118.825 24.4370   7
 -20  -3  -1 175.067 27.9048   5
 -20  -3  -1 207.370 29.0045   7
 -20  -3  -1 221.986 35.5655  10
 -20  -3  -1 217.167 32.4449   4
 -20   3  -1 198.490 30.5774   5
 -20   3  -1 179.838 37.1457  10
 -20   3  -1 248.856 33.5622   7
 -21  -3  -1 3.34194 22.5729  10
 -21  -3  -1 14.2924 17.5805   4
 -21  -3  -1 45.8055 18.7984   7
 -21  -3  -1 29.7759 19.2293   5
 -21   3  -1 47.7846 18.3800   7
 -21   3  -1 29.3392 20.2832   5
 -21   3  -1 6.13845 25.9563  10
 -22  -3  -1 -9.6466 20.7307  10
 -22  -3  -1 6.16010 16.8159   7
 -22  -3  -1 10.8830 15.9139   4
 -22  -3  -1 -39.021 15.0701   5
 -22   3  -1 2.09117 24.5500  10
 -22   3  -1 -6.2924 11.7531   7
 -22   3  -1 -2.6757 18.9114   5
 -23  -3  -1 5.90989 16.4442   5
 -23  -3  -1 5.75766 16.3038   7
 -23  -3  -1 -19.458 22.3014  10
 -23  -3  -1 41.1238 12.8960   4
 -23   3  -1 0.05792 15.8023   7
 -23   3  -1 22.8291 18.7581   5
 -23   3  -1 26.3356 29.5721  10
 -24  -3  -1 99.8997 19.7396   7
 -24  -3  -1 90.4352 26.4164  10
 -24  -3  -1 84.9146 15.7305   4
 -24  -3  -1 93.5185 19.9170   5
 -24   3  -1 106.692 30.5687  10
 -24   3  -1 114.827 21.1348   5
 -24   3  -1 61.0193 14.7346   7
 -25  -3  -1 -6.5271 13.2588   7
 -25  -3  -1 13.8587 12.9860   5
 -25  -3  -1 64.1546 26.2895  10
 -25  -3  -1 28.5732 11.3112   4
 -25   3  -1 39.5688 12.6832   5
 -25   3  -1 12.1372 10.2418   7
 -25   3  -1 11.6208 16.6176  10
 -26  -3  -1 134.532 19.9052   7
 -26  -3  -1 170.268 21.4805   4
 -26  -3  -1 136.358 19.7499   5
 -26   3  -1 143.079 19.4464   7
 -26   3  -1 161.119 22.5564   5
 -26   3  -1 102.006 24.7781  10
 -27  -3  -1 39.0038 12.9523   7
 -27  -3  -1 25.4650 8.88055   4
 -27   3  -1 45.9726 13.3042   5
 -27   3  -1 26.2286 12.4217   7
 -27  -4   1 23.0245 9.26660   4
 -27  -4   1 37.5516 11.7451   7
 -27   4   1 11.8770 8.45936   7
 -27   4   1 8.63521 11.8054   5
 -26  -4   1 118.885 18.0191   7
 -26  -4   1 140.361 18.4682   4
 -26   4   1 98.6690 18.0158   5
 -26   4   1 105.950 26.4289  10
 -26   4   1 115.967 16.4453   7
 -25  -4   1 38.9354 12.0461   4
 -25  -4   1 24.1658 11.5693   7
 -25   4   1 -6.9114 21.0177  10
 -25   4   1 -14.801 15.1912   5
 -25   4   1 19.2704 15.0743   7
 -24  -4   1 72.3248 15.0987   7
 -24  -4   1 134.693 20.6570   4
 -24   4   1 95.8248 19.3533   7
 -24   4   1 56.7216 19.3386   5
 -24   4   1 48.3351 26.3732  10
 -23  -4   1 5.98614 15.1936   7
 -23  -4   1 5.08404 16.4237   4
 -23   4   1 36.4976 19.0127   5
 -23   4   1 -14.797 15.5679   7
 -23   4   1 17.8768 25.3085  10
 -22  -4   1 7.23758 12.5783   4
 -22  -4   1 3.46935 16.6203   7
 -22   4   1 6.64563 19.0555   5
 -22   4   1 -18.463 26.8703  10
 -22   4   1 19.4266 13.3161   7
 -21  -4   1 86.0557 27.9394  10
 -21  -4   1 69.1875 20.4947   7
 -21  -4   1 52.7100 19.9688   4
 -21  -4   1 91.7515 23.8672   5
 -21   4   1 84.3822 23.4274   5
 -21   4   1 56.4902 20.6937   7
 -21   4   1 53.5179 29.3581  10
 -20  -4   1 -4.1570 16.6776   4
 -20  -4   1 18.7048 24.9002  10
 -20  -4   1 10.9220 19.3019   5
 -20  -4   1 31.8848 18.7520   7
 -20   4   1 24.9961 18.6781   7
 -20   4   1 33.2213 28.9008  10
 -20   4   1 26.1055 20.1564   5
 -19  -4   1 171.711 38.6202  10
 -19  -4   1 197.651 27.3757   4
 -19  -4   1 187.285 27.6912   7
 -19  -4   1 161.730 28.6762   5
 -19   4   1 184.017 31.9117   5
 -19   4   1 204.758 29.7352   7
 -19   4   1 159.193 36.6052  10
 -18  -4   1 153.803 26.0885   4
 -18  -4   1 132.283 30.7989  10
 -18  -4   1 163.879 27.9940   7
 -18  -4   1 153.507 28.7043   5
 -18   4   1 165.061 28.3657   7
 -18   4   1 158.596 30.9732   5
 -18   4   1 169.093 36.9802  10
 -17  -4   1 476.895 54.8797  10
 -17  -4   1 356.451 49.5668   4
 -17  -4   1 423.047 45.4819   1
 -17   4   1 585.445 63.2532  10
 -17   4   1 566.845 55.3626   2
 -17   4   1 618.534 72.9079   5
 -16  -4   1 227.256 37.4458  10
 -16  -4   1 238.214 30.7988   1
 -16   4   1 223.394 41.9328  10
 -16   4   1 253.346 37.0743   2
 -15  -4   1 64.8078 29.5323  10
 -15  -4   1 70.6532 18.3573   1
 -15   4   1 73.8796 32.0721  10
 -15   4   1 94.2922 25.5830   2
 -14  -4   1 469.050 58.7934  10
 -14  -4   1 472.640 39.3007   1
 -14   4   1 435.607 42.8199   2
 -14   4   1 341.627 50.6140  10
 -13  -4   1 153.286 20.8758   1
 -13   4   1 157.388 24.1701   2
 -12  -4   1 137.228 18.4998   1
 -12   4   1 131.739 21.5637   2
 -11  -4   1 17.3037 11.5460   1
 -11   4   1 -4.4889 11.7323   2
 -10  -4   1 53.1231 10.8366   9
 -10  -4   1 49.9823 11.4038   1
 -10   4   1 37.0936 14.5218   2
  10   4  -1 63.5501 12.8023   9
  -9  -4   1 66.2785 11.1674   1
  -9  -4   1 46.8704 9.36412   9
  -9   4   1 72.3554 17.3802   2
  -8  -4   1 105.412 14.3913   9
  -8  -4   1 137.919 16.7101   1
   8  -4  -1 110.741 14.0064   1
  -8   4   1 125.795 18.6070   2
   7  -4  -1 856.942 55.1483   9
  -7  -4   1 855.787 55.7480   9
   7  -4  -1 797.157 54.5459   1
  -7  -4   1 831.400 55.8189   1
  -7   4   1 730.394 55.4934   9
  -7   4   1 882.286 60.6978   2
   6  -4  -1 49.2228 8.24433   1
   6  -4  -1 62.6615 9.36349   9
  -6  -4   1 46.5711 10.3336   9
  -6  -4   1 75.5909 9.58034   1
  -6   4   1 41.3640 14.1368   2
   5  -4  -1 1010.33 65.2369   1
   5  -4  -1 1062.81 67.2071   9
  -5  -4   1 999.521 67.3243   9
  -5   4   1 996.051 70.6716   2
  -4  -4   1 339.737 24.0463   1
   4  -4  -1 307.032 22.4526   1
  -4  -4   1 341.579 25.7430   9
   4  -4  -1 346.908 25.0074   9
  -4   4   1 337.471 31.2972   2
   3  -4  -1 2248.83 140.101   1
  -3  -4   1 2247.63 143.327   9
   3  -4  -1 2328.66 143.114   9
  -3  -4   1 2190.32 141.373   1
   2  -4  -1 385.281 27.9334   9
  -2  -4   1 374.638 28.0413   9
  -2  -4   1 366.181 24.9875   1
   1  -4  -1 425.688 31.2779   9
   1  -4  -1 418.859 26.7074   1
  -1  -4   1 407.479 26.8252   1
  -1  -4   1 435.307 30.6104   9
   0  -4  -1 251.140 20.9330   9
   0  -4   1 214.261 19.3145   9
   0  -4  -1 226.380 15.7594   1
  -1  -4  -1 4.90239 3.92271   1
   1  -4   1 -6.6472 6.65507   9
  -1  -4  -1 0.67626 6.40854   9
  -2  -4  -1 49.9683 6.81678   1
   2  -4   1 50.7108 8.93910   9
  -2  -4  -1 50.1064 8.91290   9
   3  -4   1 1503.58 96.6772   9
  -3  -4  -1 1520.58 97.1726   9
  -3  -4  -1 1481.59 95.5168   1
   4  -4   1 14.9154 7.30694   9
  -4  -4  -1 34.3305 8.31536   9
  -4   4  -1 33.8937 11.6339   2
   5  -4   1 1172.33 74.7525   9
  -5  -4  -1 1099.38 75.1848   9
  -5  -4  -1 1178.01 74.8643   1
  -5   4  -1 1112.32 78.1563   2
   6  -4   1 162.652 14.8447   9
  -6  -4  -1 148.809 16.1614   9
  -6  -4  -1 177.029 16.6900   1
  -6   4  -1 170.676 21.9016   2
  -7  -4  -1 700.160 47.2660   1
  -7  -4  -1 648.294 46.5453   9
   7  -4   1 651.160 45.3029   9
  -7   4  -1 680.764 50.9189   2
   7   4   1 688.818 48.1345   9
  -8  -4  -1 3.91667 7.05375   1
  -8   4  -1 22.9518 10.3991   2
   8   4   1 -8.4871 8.67992   9
  -9  -4  -1 121.563 15.6270   1
   9   4   1 97.6412 15.3147   9
  -9   4  -1 111.003 18.0396   2
 -10  -4  -1 31.7785 10.5339   1
 -10   4  -1 -2.2688 11.9571   2
  10   4   1 26.6651 11.0012   9
 -11  -4  -1 80.1948 14.9756   1
 -11   4  -1 81.4173 19.0027   2
 -12  -4  -1 7.48541 10.9667   1
 -12   4  -1 13.5749 15.8226   2
 -13  -4  -1 7.14514 11.6858   1
 -13   4  -1 20.5194 27.3878  10
 -13   4  -1 22.5896 15.2575   2
 -14  -4  -1 86.1240 30.0939  10
 -14  -4  -1 57.8048 16.5868   1
 -14   4  -1 102.197 31.1311  10
 -14   4  -1 71.8353 20.5876   2
 -15  -4  -1 30.1727 29.4044  10
 -15  -4  -1 45.5950 16.4238   1
 -15   4  -1 49.0067 23.7044   2
 -15   4  -1 37.4162 29.4907  10
 -16  -4  -1 73.7801 19.0850   1
 -16  -4  -1 111.574 28.3157  10
 -16   4  -1 19.3312 27.9278  10
 -17  -4  -1 164.796 27.5717   7
 -17  -4  -1 141.978 28.7325   5
 -17  -4  -1 156.958 31.5607  10
 -17  -4  -1 136.746 25.6835   4
 -17   4  -1 165.545 31.3438   5
 -17   4  -1 181.939 29.3512   7
 -17   4  -1 108.975 33.5037  10
 -18  -4  -1 100.096 27.2643   5
 -18  -4  -1 68.9430 30.7533  10
 -18  -4  -1 82.5144 20.9529   4
 -18  -4  -1 75.3341 25.3217   7
 -18   4  -1 69.7164 30.6285  10
 -18   4  -1 106.967 27.4004   5
 -18   4  -1 54.9230 22.3271   7
 -19  -4  -1 564.531 51.9616   7
 -19  -4  -1 605.343 58.9925  10
 -19  -4  -1 518.296 50.6540   4
 -19  -4  -1 590.421 52.1110   5
 -19   4  -1 526.890 50.6187   7
 -19   4  -1 566.618 54.8006   5
 -19   4  -1 602.720 64.6889  10
 -20  -4  -1 3.89500 15.9285   4
 -20  -4  -1 -2.8222 23.0689  10
 -20  -4  -1 20.9375 13.0277   7
 -20  -4  -1 17.7255 18.1334   5
 -20   4  -1 -4.2179 17.5749   7
 -20   4  -1 -4.5022 14.7637   5
 -20   4  -1 39.6731 20.8270  10
 -21  -4  -1 79.4621 28.3029  10
 -21  -4  -1 57.3902 19.7112   4
 -21  -4  -1 72.6742 20.3900   5
 -21  -4  -1 81.5620 21.1325   7
 -21   4  -1 23.9395 29.4379  10
 -21   4  -1 65.5062 20.0372   7
 -21   4  -1 103.001 24.5078   5
 -22  -4  -1 11.4150 17.3119   7
 -22  -4  -1 23.1501 12.5099   4
 -22  -4  -1 12.6094 26.3475  10
 -22  -4  -1 42.8296 17.7842   5
 -22   4  -1 55.0702 20.9094   5
 -22   4  -1 18.2627 23.8854  10
 -22   4  -1 40.2274 17.8947   7
 -23  -4  -1 18.2032 16.0224   5
 -23  -4  -1 30.0831 24.2314  10
 -23  -4  -1 32.0171 17.1459   4
 -23  -4  -1 22.9784 12.0951   7
 -23   4  -1 38.0966 17.1241   7
 -23   4  -1 10.9829 16.9519  10
 -23   4  -1 17.9564 14.0453   5
 -24  -4  -1 30.0953 17.1996   7
 -24  -4  -1 30.9985 27.0805  10
 -24  -4  -1 52.4494 16.7266   4
 -24  -4  -1 34.2518 15.1954   5
 -24   4  -1 57.7351 14.9160   5
 -24   4  -1 17.8957 19.4147  10
 -24   4  -1 86.3955 17.8538   7
 -25  -4  -1 4.35063 13.6598   7
 -25  -4  -1 7.70525 12.8197   5
 -25  -4  -1 -6.7254 8.69388   4
 -25   4  -1 -14.156 13.0276   7
 -25   4  -1 -16.440 14.2995   5
 -25   4  -1 12.6082 24.9243  10
 -26  -4  -1 22.1842 13.3355   4
 -26  -4  -1 19.4810 9.43484   7
 -26   4  -1 3.08775 12.2383   7
 -26   4  -1 18.3211 13.7656   5
 -26   4  -1 60.6428 35.5900  10
 -27  -4  -1 -1.5922 7.58873   4
 -27  -4  -1 -15.119 9.60863   7
 -27   4  -1 -10.922 10.1638   5
 -27   4  -1 -12.376 11.6754   7
 -27  -5   1 13.3418 10.0919   7
 -27  -5   1 0.33340 10.7283   4
 -27   5   1 11.5656 17.6780   5
 -27   5   1 20.3293 11.6021   7
 -26  -5   1 68.9613 14.8215   4
 -26  -5   1 62.1252 11.9033   7
 -26   5   1 81.0795 14.7953   7
 -26   5   1 76.2525 15.3400   5
 -25  -5   1 62.2549 13.0343   4
 -25  -5   1 85.7765 16.4823   7
 -25   5   1 81.8347 16.7565   7
 -25   5   1 24.7615 16.8154  10
 -25   5   1 60.1359 13.2150   5
 -24  -5   1 92.7517 18.9589   7
 -24  -5   1 94.5882 18.8960   4
 -24   5   1 115.079 21.2106   5
 -24   5   1 147.714 28.9650  10
 -24   5   1 92.2523 16.3849   7
 -23  -5   1 93.6616 19.5192   7
 -23  -5   1 125.862 20.6508   4
 -23   5   1 71.8242 16.5871   7
 -23   5   1 83.6057 17.6453   5
 -23   5   1 85.9108 24.8700  10
 -22  -5   1 14.5547 16.1523   7
 -22  -5   1 13.0369 16.9123   4
 -22   5   1 11.5785 13.7333   5
 -22   5   1 10.8764 29.5960  10
 -22   5   1 14.3631 17.2378   7
 -21  -5   1 90.0769 21.5555   4
 -21  -5   1 114.926 22.4380   7
 -21   5   1 112.755 22.5708   7
 -21   5   1 146.066 22.9483   5
 -21   5   1 101.326 28.8043  10
 -20  -5   1 1.41753 18.4638   4
 -20  -5   1 -25.580 15.7466   7
 -20  -5   1 23.4643 26.1906  10
 -20   5   1 10.7453 27.7270  10
 -20   5   1 36.7036 19.6505   7
 -20   5   1 2.34784 20.7500   5
 -19  -5   1 -23.034 24.2780  10
 -19  -5   1 -2.4717 17.9435   7
 -19  -5   1 -6.8612 17.4887   4
  19  -5  -1 30.2199 19.4696   3
 -19   5   1 20.3684 22.3669   5
 -19   5   1 27.8149 30.8751  10
 -19   5   1 15.6778 19.4018   7
 -18  -5   1 171.794 26.7271   4
 -18  -5   1 165.088 34.4050  10
 -18  -5   1 112.161 37.6897   5
 -18  -5   1 146.798 27.0739   7
  18  -5  -1 228.079 31.6946   3
 -18   5   1 239.448 42.9559  10
 -18   5   1 155.312 30.3895   5
 -18   5   1 165.446 32.3624   7
 -18   5   1 183.035 33.7489   2
 -17  -5   1 42.9381 21.5146   4
 -17  -5   1 41.7547 34.2790   5
 -17  -5   1 21.5091 21.7456   7
 -17  -5   1 25.8147 27.6230  10
  17  -5  -1 80.3557 25.9257   3
 -17   5   1 50.3913 26.1468   5
 -17   5   1 32.1521 21.9272   7
 -17   5   1 23.6814 30.5856  10
 -17   5   1 -9.4998 21.4725   2
 -16  -5   1 210.473 37.6808  10
 -16  -5   1 125.694 25.5756   1
 -16   5   1 205.596 40.4870  10
 -16   5   1 140.238 36.6057   5
 -16   5   1 201.791 31.6471   2
 -15  -5   1 275.580 34.3628   1
 -15  -5   1 368.178 50.8021  10
 -15   5   1 343.752 42.6147   2
 -15   5   1 229.305 44.5260  10
 -14  -5   1 337.219 45.0626  10
 -14  -5   1 353.508 36.2843   1
 -14   5   1 401.981 41.1366   2
 -13  -5   1 328.911 43.5690  10
 -13  -5   1 410.676 37.6584   1
 -13   5   1 368.967 40.6494   2
 -12  -5   1 7.69327 11.0540   1
 -12   5   1 18.7133 14.0814   2
 -11  -5   1 562.475 44.9187   1
 -11   5   1 596.528 51.3806   2
 -10  -5   1 73.2259 13.0682   9
 -10  -5   1 61.1881 15.1009   1
 -10   5   1 75.8129 18.1722   2
  10   5  -1 66.6983 14.2902   9
  -9  -5   1 87.8315 14.0757   9
  -9  -5   1 123.255 15.6504   1
  -9   5   1 82.4297 18.4769   2
  -8  -5   1 1031.71 68.8270   1
  -8  -5   1 1010.12 69.0043   9
  -8   5   1 1002.44 73.9974   2
   7  -5  -1 167.746 16.0667   9
  -7  -5   1 139.449 17.5361   9
  -7  -5   1 160.100 20.5484   2
  -7   5   1 155.922 22.2010   2
  -7   5   1 138.334 17.1265   9
  -6  -5   1 731.161 50.8613   9
  -6  -5   1 694.608 53.0188   2
   6  -5  -1 772.170 50.6009   9
  -6  -5   1 716.030 49.5486   1
  -6   5   1 688.665 54.3323   2
  -5  -5   1 426.234 31.9650   9
  -5  -5   1 405.803 33.3593   2
   5  -5  -1 417.313 31.0702   9
  -5  -5   1 418.781 29.8981   1
  -5   5   1 365.848 36.6718   2
   4  -5  -1 1200.97 80.4690   9
  -4  -5   1 1330.69 81.4083   9
  -4  -5   1 1191.73 78.3625   1
  -4  -5   1 1183.11 81.7850   2
  -4   5   1 1198.90 83.6889   2
  -3  -5   1 283.509 26.0548   2
   3  -5  -1 289.890 23.8769   9
  -3  -5   1 285.798 24.4029   9
  -3   5   1 297.015 28.1805   2
  -2  -5   1 380.075 29.9015   9
  -2  -5   1 324.734 31.4301   2
   2  -5  -1 449.603 31.2092   9
  -2   5   1 391.129 33.3347   2
   1  -5  -1 1070.25 75.0713   9
  -1  -5   1 1137.54 77.0342   2
  -1  -5   1 1175.04 75.4424   9
  -1   5   1 1154.53 78.2046   2
   0  -5  -1 916.111 61.8662   9
   0  -5   1 903.747 64.3523   2
   0  -5   1 912.097 61.8487   9
   0   5   1 919.641 63.8277   2
   1  -5   1 526.920 36.1419   9
   1  -5   1 493.008 39.7517   2
  -1  -5  -1 478.724 35.9752   9
  -1   5  -1 475.354 40.0397   2
   1   5   1 436.351 39.7388   2
   2  -5   1 2246.55 138.373   9
  -2  -5  -1 2119.11 138.434   9
  -2   5  -1 2086.52 140.952   2
   3  -5   1 1214.47 77.4698   9
  -3  -5  -1 1214.33 78.4009   9
  -3  -5  -1 1162.49 75.3231   1
  -3   5  -1 1068.04 80.0322   2
  -4  -5  -1 1506.68 98.0946   9
   4  -5   1 1608.16 97.8229   9
  -4  -5  -1 1429.08 95.9713   1
  -4   5  -1 1431.18 100.581   2
   5  -5   1 219.756 20.3882   9
  -5  -5  -1 194.316 19.9700   9
  -5  -5  -1 228.036 19.4527   1
  -5   5  -1 193.604 24.2488   2
  -6  -5  -1 1222.72 79.0818   9
   6  -5   1 1150.67 77.6766   9
  -6   5  -1 1157.10 82.0871   2
   7  -5   1 4.58805 7.32668   9
  -7  -5  -1 17.1727 8.83863   1
  -7  -5  -1 9.64559 7.98767   9
  -7   5  -1 -4.3018 13.5333   2
   7   5   1 5.18485 9.07019   9
  -8  -5  -1 42.7127 9.95612   9
  -8  -5  -1 21.7629 9.54495   1
  -8   5  -1 34.5148 15.9322   2
   8   5   1 38.1444 11.3017   9
  -9  -5  -1 238.333 24.5354   1
   9   5   1 264.314 26.7340   9
  -9   5  -1 248.999 28.1386   2
 -10  -5  -1 158.607 19.7361   1
  10   5   1 116.191 17.2718   9
 -10   5  -1 140.616 21.2247   2
 -11  -5  -1 255.462 27.5930   1
 -11   5  -1 293.743 33.7410   2
 -12  -5  -1 833.365 63.0211   1
 -12   5  -1 888.303 67.3608   2
 -13  -5  -1 395.271 55.1618  10
 -13  -5  -1 411.067 38.8578   1
 -13   5  -1 481.115 43.1104   2
 -14  -5  -1 1077.71 79.3722   1
 -14  -5  -1 1104.73 93.3379  10
 -14   5  -1 1199.68 84.2628   2
 -14   5  -1 950.843 91.8648  10
 -15  -5  -1 101.060 22.4766   1
 -15  -5  -1 126.500 40.0131  10
 -15   5  -1 137.005 26.2582   2
 -15   5  -1 152.434 36.8895  10
 -16  -5  -1 557.618 52.8027   7
 -16  -5  -1 618.869 64.0256  10
 -16  -5  -1 480.867 54.7665   5
 -16  -5  -1 479.029 50.9824   4
 -16   5  -1 567.289 67.6057  10
 -16   5  -1 546.392 57.5102   5
 -16   5  -1 645.229 55.4369   2
 -17  -5  -1 156.632 26.8758   7
 -17  -5  -1 128.647 25.4765   4
 -17  -5  -1 197.994 36.2437  10
 -17  -5  -1 133.891 27.2203   5
 -17   5  -1 185.470 40.3657  10
 -17   5  -1 214.714 32.3050   5
 -17   5  -1 175.549 32.9565   7
 -18  -5  -1 30.7373 19.1762   7
 -18  -5  -1 22.9505 23.4411   4
 -18  -5  -1 24.9467 23.9662  10
 -18  -5  -1 40.7012 20.1854   5
 -18   5  -1 33.1773 29.4007  10
 -18   5  -1 23.4387 19.8540   7
 -18   5  -1 18.0644 22.4498   5
 -19  -5  -1 3.08511 17.3000   4
 -19  -5  -1 -1.8878 17.0513   5
 -19  -5  -1 -21.344 22.9670  10
 -19  -5  -1 2.44233 17.4840   7
 -19   5  -1 -5.6154 20.6420   5
 -19   5  -1 -10.571 25.3449  10
 -19   5  -1 -2.8049 17.7777   7
 -20  -5  -1 35.3839 19.1570   4
 -20  -5  -1 25.8838 22.4797  10
 -20  -5  -1 0.94570 16.4613   5
 -20  -5  -1 27.8248 17.7480   7
 -20   5  -1 37.2694 30.1560  10
 -20   5  -1 18.1094 18.2561   7
 -20   5  -1 -8.9831 20.0657   5
 -21  -5  -1 34.3621 17.7795   4
 -21  -5  -1 28.6187 17.9375   5
 -21  -5  -1 41.8297 18.2586   7
 -21  -5  -1 73.9736 29.4870  10
 -21   5  -1 35.1553 17.3190   7
 -21   5  -1 7.63866 27.5443  10
 -21   5  -1 30.5700 21.1840   5
 -22  -5  -1 142.361 22.6972   5
 -22  -5  -1 102.915 29.4784  10
 -22  -5  -1 144.254 23.7086   7
 -22  -5  -1 135.614 22.5650   4
 -22   5  -1 176.870 24.2179   7
 -22   5  -1 142.053 22.2282   5
 -22   5  -1 180.791 30.4816  10
 -23  -5  -1 51.3212 13.8690   7
 -23  -5  -1 26.6642 26.8995  10
 -23  -5  -1 50.5234 17.0762   5
 -23  -5  -1 38.8561 16.2995   4
 -23   5  -1 34.1828 17.4745  10
 -23   5  -1 52.7643 17.3853   7
 -23   5  -1 66.5770 15.8295   5
 -24  -5  -1 273.076 28.8789   7
 -24  -5  -1 208.984 27.0169   4
 -24  -5  -1 207.806 25.6492   5
 -24   5  -1 232.590 27.5616   7
 -24   5  -1 242.363 28.9294   5
 -24   5  -1 241.744 35.5656  10
 -25  -5  -1 29.4250 13.7988   4
 -25  -5  -1 36.4094 14.4551   7
 -25   5  -1 35.2043 13.9524   7
 -25   5  -1 26.6802 10.2557   5
 -25   5  -1 11.0810 16.6026  10
 -26  -5  -1 289.419 24.6468   7
 -26  -5  -1 269.963 25.0800   4
 -26   5  -1 235.539 23.6183   7
 -26   5  -1 200.321 24.1648   5
 -26  -6   1 3.86883 10.0357   7
 -26  -6   1 -7.0401 11.0196   4
 -26   6   1 -18.657 10.0570   5
 -26   6   1 -4.6522 12.2023   7
 -25  -6   1 4.65062 12.9285   4
 -25  -6   1 26.2522 12.9516   7
 -25   6   1 7.28567 12.9696   5
 -25   6   1 -5.2811 12.0167   7
 -24  -6   1 8.46408 13.8925   4
 -24  -6   1 15.1205 14.1694   7
 -24   6   1 3.37711 14.1699   7
 -24   6   1 32.1371 18.8579  10
 -24   6   1 -17.586 9.77312   5
 -23  -6   1 17.3939 15.0845   4
 -23  -6   1 -11.928 9.80940   7
 -23   6   1 16.1023 16.1251   7
 -23   6   1 -23.305 15.8903   5
 -23   6   1 22.7958 27.5102  10
 -22  -6   1 103.600 20.6733   4
 -22  -6   1 90.3534 19.2744   7
 -22   6   1 91.0802 31.2550  10
 -22   6   1 89.2645 20.4100   7
 -22   6   1 93.4241 22.6925   5
 -21  -6   1 33.9991 16.9828   7
 -21  -6   1 47.4400 15.4012   4
 -21   6   1 59.7618 19.6103   7
 -21   6   1 52.6322 21.7207   5
 -21   6   1 97.4439 31.7659  10
  20  -6  -1 111.852 22.8911   3
 -20  -6   1 87.7966 21.6233   7
 -20  -6   1 107.732 23.2550   4
 -20   6   1 127.307 33.3361  10
 -20   6   1 87.2450 25.1709   5
 -20   6   1 94.3548 22.6497   7
  19  -6  -1 121.760 27.4201   3
 -19  -6   1 143.566 25.5982   4
 -19  -6   1 155.346 25.7992   7
 -19   6   1 134.113 36.5095  10
 -19   6   1 138.413 26.2667   7
 -19   6   1 117.845 27.5054   5
  18  -6  -1 81.2081 21.2679   3
 -18  -6   1 95.5843 31.2984  10
 -18  -6   1 46.7335 21.2682   4
 -18  -6   1 53.6050 20.4409   7
 -18   6   1 65.8942 27.8444   2
 -18   6   1 37.7288 25.4481   5
 -18   6   1 92.7811 24.3318   7
 -18   6   1 50.8026 32.2467  10
 -17  -6   1 166.436 37.3610  10
  17  -6  -1 195.986 29.1144   3
 -17  -6   1 225.324 30.5722   4
 -17  -6   1 208.055 31.4776   7
 -17   6   1 211.746 35.2078   2
 -17   6   1 290.324 38.1840   5
 -17   6   1 220.757 32.0263   7
 -17   6   1 257.369 46.7532  10
 -16  -6   1 32.9508 23.1944   7
  16  -6  -1 7.29293 19.0727   3
 -16  -6   1 72.1617 23.7819   4
 -16  -6   1 -3.2131 33.4732  10
 -16   6   1 27.3435 21.6970   2
 -16   6   1 42.9811 22.4044   7
 -16   6   1 47.6088 30.5453  10
 -16   6   1 43.4511 25.3219   5
 -15  -6   1 72.6569 30.7145  10
 -15   6   1 79.9751 26.8341   2
 -15   6   1 41.0927 26.6070   5
 -15   6   1 110.585 34.4498  10
 -14  -6   1 2.68573 25.6705  10
 -14   6   1 2.64259 16.9260   2
 -13  -6   1 -24.718 28.0641  10
 -13   6   1 11.2760 17.2446   2
 -12  -6   1 351.189 50.8722  10
 -12   6   1 411.964 41.8107   2
 -11   6   1 59.7743 19.4935   2
  11   6  -1 80.7504 18.7809   9
 -10  -6   1 314.888 31.0168   9
 -10   6   1 330.788 37.1690   2
  10   6  -1 311.358 33.1584   9
  -9  -6   1 433.797 35.4258   9
  -9   6   1 426.345 41.0992   2
  -8  -6   1 805.940 59.3539   9
  -8   6   1 876.841 64.3788   2
  -7  -6   1 477.771 47.5936   2
   7  -6  -1 551.256 41.8085   9
  -7  -6   1 587.253 42.7518   9
  -7   6   1 601.504 47.3862   2
  -6  -6   1 75.8463 16.8409   2
   6  -6  -1 109.027 14.5857   9
  -6  -6   1 108.714 14.8998   9
  -6   6   1 87.8830 17.4215   2
  -5  -6   1 10.5834 8.75727   9
  -5  -6   1 15.3775 12.3552   2
   5  -6  -1 16.1511 8.25591   9
  -5   6   1 13.2616 10.8645   2
   4  -6  -1 3.27772 9.15334   9
  -4  -6   1 0.24861 11.0825   2
  -4  -6   1 6.46721 7.83632   9
  -4   6   1 18.4028 11.4224   2
   3  -6  -1 64.8028 11.3330   9
  -3  -6   1 26.4711 9.55496   9
  -3  -6   1 31.7979 11.6918   2
  -3   6   1 54.4877 15.9227   2
  -2  -6   1 438.516 33.2280   9
   2  -6  -1 415.203 33.5193   9
  -2  -6   1 395.262 35.0413   2
  -2   6   1 386.215 35.9441   2
  -1  -6   1 -8.4890 10.2445   2
   1  -6  -1 -2.6137 7.24249   9
  -1  -6   1 3.07250 7.47759   9
  -1   6   1 -10.695 9.45899   2
   0  -6   1 357.954 31.8150   2
   0  -6  -1 353.229 29.9221   9
   0  -6   1 360.085 29.8390   9
   0   6   1 350.706 32.6425   2
   0   6  -1 387.441 33.7710   2
   1  -6   1 119.057 15.7206   9
  -1  -6  -1 124.364 16.6677   9
  -1   6  -1 115.131 18.4500   2
   1   6   1 136.526 20.0622   2
  -2  -6  -1 391.346 31.3886   9
   2  -6   1 403.914 31.3042   9
  -2  -6  -1 355.770 31.9945   2
   2   6   1 365.750 35.0180   2
  -2   6  -1 404.943 37.3343   2
  -3  -6  -1 40.7565 13.2339   2
  -3  -6  -1 44.1847 11.0426   9
   3  -6   1 50.9810 10.7885   9
   3   6   1 72.5353 15.4694   2
  -3   6  -1 31.0189 12.5424   2
  -4  -6  -1 350.194 31.5909   2
   4  -6   1 375.447 30.6220   9
  -4  -6  -1 373.739 31.0158   9
  -4   6  -1 417.295 35.9015   2
   5  -6   1 509.251 37.4737   9
  -5  -6  -1 480.701 38.0011   9
  -5   6  -1 469.020 41.6045   2
  -6  -6  -1 4.08632 8.24497   9
   6  -6   1 -0.1975 7.17866   9
  -6   6  -1 -15.236 10.2342   2
   6   6   1 -6.8970 8.62269   9
   7  -6   1 323.870 28.7088   9
  -7  -6  -1 368.292 30.7823   9
   7   6   1 359.779 32.8500   9
  -7   6  -1 387.199 35.9646   2
   8   6   1 159.598 21.8957   9
  -8   6  -1 150.849 23.0080   2
  -9  -6  -1 9.95539 12.2579   1
  -9   6  -1 31.1621 15.5267   2
   9   6   1 3.50657 10.5653   9
 -10  -6  -1 116.146 19.3120   1
 -10   6  -1 98.5572 20.7589   2
  10   6   1 96.6349 17.3495   9
 -11  -6  -1 2.56825 22.9727  10
 -11  -6  -1 20.0009 13.3637   1
 -11   6  -1 19.1718 15.5300   2
 -12  -6  -1 81.5238 18.3665   1
 -12  -6  -1 59.0006 28.2425  10
 -12   6  -1 173.020 28.4658   2
 -13  -6  -1 -17.077 17.5984   1
 -13  -6  -1 -7.8721 30.8103  10
 -13   6  -1 -14.533 15.3208   2
 -14  -6  -1 154.604 37.6497  10
 -14  -6  -1 225.014 31.5919   1
 -14   6  -1 154.335 37.8266  10
 -14   6  -1 219.341 31.5927   2
 -15  -6  -1 27.0746 23.7141   4
 -15  -6  -1 5.56323 20.6053   7
 -15  -6  -1 67.9451 37.6009  10
  15  -6   1 30.7263 20.2633   3
 -15  -6  -1 13.9235 28.0071   5
 -15   6  -1 14.2227 24.4369   5
 -15   6  -1 46.9086 23.1963   2
 -15   6  -1 7.51006 30.0756  10
 -16  -6  -1 123.103 25.9419   7
 -16  -6  -1 128.966 29.2207   5
 -16  -6  -1 162.093 27.2234   4
 -16  -6  -1 85.8126 33.3442  10
  16  -6   1 117.067 24.7227   3
 -16   6  -1 108.280 28.6740   2
 -16   6  -1 153.873 38.4390  10
 -16   6  -1 154.865 31.6841   5
 -16   6  -1 146.864 32.4806   7
 -17  -6  -1 144.097 26.1408   4
 -17  -6  -1 153.247 28.4848   5
 -17  -6  -1 139.855 34.6618  10
  17  -6   1 145.419 25.9902   3
 -17  -6  -1 130.727 25.3945   7
 -17   6  -1 117.005 38.3190  10
 -17   6  -1 212.087 32.4105   5
 -17   6  -1 210.992 38.6151   2
 -17   6  -1 190.336 28.9884   7
 -18  -6  -1 32.0253 20.1030   4
  18  -6   1 25.0002 19.4939   3
 -18  -6  -1 33.8388 20.0750   5
 -18  -6  -1 47.8881 29.1672  10
 -18  -6  -1 5.87433 18.2041   7
 -18   6  -1 65.4332 31.3012  10
 -18   6  -1 35.3386 25.6072   7
 -18   6  -1 15.3507 22.2309   5
 -19  -6  -1 97.7451 29.3416  10
 -19  -6  -1 106.994 22.2241   4
 -19  -6  -1 72.0863 21.8114   5
 -19  -6  -1 83.4799 21.3686   7
 -19   6  -1 116.636 22.2999   5
 -19   6  -1 74.8633 21.5325   7
 -19   6  -1 72.8606 25.6183  10
 -20  -6  -1 38.6587 18.1953   7
 -20  -6  -1 30.9228 18.8104   4
 -20  -6  -1 43.5820 19.5721   5
 -20  -6  -1 16.4926 27.6566  10
 -20   6  -1 59.1309 23.9555   5
 -20   6  -1 81.6858 20.5200   7
 -20   6  -1 37.3809 32.0653  10
 -21  -6  -1 37.3998 16.6275   7
 -21  -6  -1 29.2058 17.7625   5
 -21  -6  -1 8.02857 26.0949  10
 -21  -6  -1 21.3072 17.0522   4
 -21   6  -1 -14.784 28.7410  10
 -21   6  -1 27.0221 17.3462   7
 -21   6  -1 25.4363 21.1776   5
 -22  -6  -1 -8.5701 14.4611   7
 -22  -6  -1 2.27252 29.2969  10
 -22  -6  -1 -5.1760 14.9060   5
 -22  -6  -1 -7.8163 14.9419   4
 -22   6  -1 60.6440 19.9966   5
 -22   6  -1 -3.0061 26.8377  10
 -22   6  -1 17.6749 11.9121   7
 -23  -6  -1 10.3236 11.2167   4
 -23  -6  -1 -11.646 14.2172   7
 -23   6  -1 -13.380 14.3718   7
 -23   6  -1 8.56709 16.5824   5
 -23   6  -1 -16.078 24.9258  10
 -24  -6  -1 62.9140 15.2266   7
 -24  -6  -1 50.3802 15.7355   4
 -24   6  -1 59.2926 16.5874   5
 -24   6  -1 51.3782 22.0885  10
 -24   6  -1 43.5457 15.2366   7
 -25  -6  -1 26.9906 9.31200   4
 -25  -6  -1 26.5295 12.7641   7
 -25   6  -1 9.62566 12.2174   5
 -25   7   1 -10.289 11.5948   5
 -24  -7   1 51.6748 13.4127   7
 -24  -7   1 61.6955 15.1344   4
 -24   7   1 18.9205 10.9958   5
 -24   7   1 42.8549 19.5529  10
 -24   7   1 57.6730 22.4462   7
 -23  -7   1 123.819 19.6309   4
 -23  -7   1 112.093 18.4840   7
 -23   7   1 101.074 25.1853  10
 -23   7   1 119.544 18.1928   5
 -23   7   1 128.888 20.0793   7
 -22  -7   1 27.2295 16.4644   4
 -22  -7   1 25.8651 16.0662   7
 -22   7   1 13.8617 24.0230  10
 -22   7   1 24.8532 11.9215   7
 -22   7   1 -3.9407 18.5453   5
 -21  -7   1 63.2900 19.6869   4
 -21  -7   1 71.0915 19.9326   7
  21  -7  -1 71.4009 19.3289   3
 -21   7   1 72.4281 28.2372  10
 -21   7   1 68.9373 19.9187   7
 -21   7   1 41.7752 21.8645   5
  20  -7  -1 53.4930 18.4659   3
 -20  -7   1 -4.6689 17.1372   7
 -20  -7   1 17.2014 19.9902   4
 -20   7   1 16.7811 31.8053  10
 -20   7   1 49.9627 21.9516   5
 -20   7   1 32.0478 18.8638   7
  19  -7  -1 61.7520 19.5010   3
 -19  -7   1 33.2932 20.3540   7
 -19   7   1 36.4609 20.8972   7
 -19   7   1 47.3404 22.7961   5
 -19   7   1 69.7100 36.1218  10
 -19   7   1 22.7181 29.4180   2
 -18  -7   1 33.2299 21.3356   7
  18  -7  -1 27.4352 17.6513   3
 -18   7   1 -1.3206 22.6999   5
 -18   7   1 -1.4101 31.9669  10
 -18   7   1 22.6841 27.1724   2
 -18   7   1 30.6875 22.0917   7
 -17  -7   1 -6.0246 28.2600  10
  17  -7  -1 -7.3210 18.2311   3
 -17  -7   1 8.80141 21.4151   7
 -17   7   1 35.2719 24.6246   5
 -17   7   1 32.6662 21.9017   7
 -17   7   1 -1.1257 22.2915   2
 -17   7   1 -16.254 30.9570  10
 -16  -7   1 -32.883 32.0862  10
  16  -7  -1 3.27019 17.9758   3
 -16  -7   1 7.24816 23.0988   7
 -16   7   1 -26.825 30.3091  10
 -16   7   1 31.8353 21.1515   7
 -16   7   1 -27.442 20.6688   5
 -16   7   1 28.6222 22.4626   2
  15  -7  -1 78.3398 21.0881   3
 -15  -7   1 50.1063 30.4648  10
 -15  -7   1 24.9470 26.1229   7
 -15   7   1 49.3440 23.0608   2
 -15   7   1 53.8218 24.1814   5
 -15   7   1 58.2859 32.1074  10
 -15   7   1 44.7569 22.0982   7
  14  -7  -1 45.2287 19.8456   3
 -14  -7   1 44.9412 28.0514  10
 -14   7   1 24.1206 20.9636   2
 -14   7   1 59.2060 25.8577   5
 -14   7   1 34.3706 28.6594   7
 -13  -7   1 116.683 31.6678  10
 -13   7   1 84.8705 32.6224   5
 -13   7   1 122.938 26.2737   2
 -12  -7   1 12.4830 28.5565  10
 -12   7   1 10.2372 16.9607   2
 -11  -7   1 321.785 42.5374  10
  11   7  -1 266.272 32.1195   9
 -11   7   1 202.390 31.4980   2
 -10  -7   1 4.54021 22.9586  10
 -10   7   1 25.2269 18.1459   2
  10   7  -1 24.1074 14.4596   9
  -9  -7   1 302.210 43.2595  10
  -9  -7   1 309.902 30.9955   9
   9   7  -1 323.649 34.3646   9
  -9   7   1 351.340 37.6455   2
  -8  -7   1 67.7058 14.2313   9
  -8   7   1 18.9846 19.0313   2
  -7  -7   1 59.0357 13.6054   9
  -7   7   1 28.0997 15.9602   2
  -6  -7   1 15.5518 12.8335   2
   6  -7  -1 41.1846 13.1639   9
  -6  -7   1 29.6631 10.7206   9
  -6   7   1 51.1105 15.5855   9
  -6   7   1 45.3567 16.6285   2
  -5  -7   1 24.5135 11.2083   9
  -5  -7   1 28.9906 14.6544   2
   5  -7  -1 19.6412 11.6455   9
  -5   7   1 15.6139 13.6315   9
  -5   7   1 36.4551 18.0933   2
   4  -7  -1 112.052 15.5478   9
  -4  -7   1 90.3989 15.5160   9
  -4  -7   1 95.3721 17.4628   2
  -4   7   1 92.9424 21.1077   2
   3  -7  -1 270.913 27.1398   9
  -3  -7   1 275.184 28.0904   2
  -3  -7   1 269.390 28.1854   9
  -3   7   1 253.138 30.1453   2
  -2  -7   1 90.3794 17.5532   2
   2  -7  -1 60.0593 12.8233   9
  -2  -7   1 56.2115 12.8503   9
  -2   7   1 82.1245 17.1023   2
   2   7  -1 109.454 20.5903   2
  -1  -7   1 917.636 69.4238   2
  -1  -7   1 988.386 67.6961   9
   1  -7  -1 931.779 67.1807   9
  -1   7   1 960.969 72.1178   2
   1   7  -1 978.427 71.2105   2
   0  -7  -1 112.966 16.1182   9
   0  -7   1 97.8664 15.8456   9
   0   7  -1 84.2493 19.5317   2
   0   7   1 92.0445 17.6896   2
   1  -7   1 482.041 39.0871   9
  -1  -7  -1 475.486 40.3397   9
   1   7   1 508.236 42.4363   2
  -1   7  -1 515.209 43.4785   2
   2  -7   1 182.767 21.6098   9
  -2  -7  -1 133.371 17.9676   9
   2   7   1 108.912 21.6694   2
  -2   7  -1 146.573 22.3333   2
  -3  -7  -1 192.288 23.0944   9
   3  -7   1 223.082 23.5434   9
   3   7   1 241.697 29.8896   2
  -3   7  -1 207.331 28.2831   2
   4  -7   1 9.61015 10.2716   9
  -4  -7  -1 5.73867 9.26907   9
  -4   7  -1 2.12565 12.7730   2
   4   7   1 5.71906 11.6336   2
   5  -7   1 165.306 20.5834   9
  -5  -7  -1 151.158 21.3078   9
   5   7   1 176.911 24.6099   9
  -5   7  -1 180.384 24.9550   2
   6  -7   1 75.0345 13.8441   9
  -6  -7  -1 103.552 17.0447   9
  -6   7  -1 147.209 24.4988   2
   6   7   1 110.071 18.8250   9
  -7  -7  -1 444.857 37.3752   9
  -7   7  -1 393.863 41.9860   2
   7   7   1 459.977 40.0887   9
  -8  -7  -1 -17.580 19.9195  10
  -8   7  -1 25.9395 16.1983   2
   8   7   1 -1.8962 14.7153   9
  -9  -7  -1 301.058 39.5357  10
  -9   7  -1 296.585 38.3378   2
   9   7   1 334.234 34.0120   9
 -10  -7  -1 147.188 30.4350  10
 -10   7  -1 175.679 29.0612   2
  10   7   1 140.186 22.9638   9
 -11  -7  -1 99.8383 28.3436  10
 -11   7  -1 113.363 27.9465   2
 -12  -7  -1 659.159 66.1027  10
 -12   7  -1 628.100 57.9423   2
 -13  -7  -1 51.3607 32.2961  10
 -13  -7  -1 50.0868 33.8510   5
  13  -7   1 13.8639 19.9128   3
 -13   7  -1 -10.963 18.2264   2
 -13   7  -1 -16.167 20.3108   5
 -14  -7  -1 386.560 44.5284   8
 -14  -7  -1 449.457 47.0090   5
  14  -7   1 391.603 43.0489   3
 -14  -7  -1 418.845 57.4872  10
 -14  -7  -1 322.173 47.7811   7
 -14   7  -1 350.495 46.6611   5
 -14   7  -1 373.051 55.9641   8
 -14   7  -1 488.387 51.6267   2
  15  -7   1 30.7991 19.3625   3
 -15  -7  -1 21.2140 21.1227   8
 -15  -7  -1 7.54853 21.6902   7
 -15  -7  -1 0.25805 21.2711   5
 -15  -7  -1 7.74980 28.3414  10
 -15   7  -1 43.1045 31.8723  10
 -15   7  -1 46.7261 25.9272   5
 -15   7  -1 -0.4399 29.9541   8
 -15   7  -1 30.4536 22.8140   2
 -16  -7  -1 40.1533 21.0644   7
 -16  -7  -1 64.6588 23.8515   5
 -16  -7  -1 97.9146 34.0111  10
  16  -7   1 39.8256 19.3550   3
 -16   7  -1 61.7621 26.8212   2
 -16   7  -1 61.5366 34.9842  10
 -16   7  -1 14.9451 18.0881   5
 -17  -7  -1 75.8428 33.4769  10
 -17  -7  -1 86.4291 23.2831   7
 -17  -7  -1 101.885 25.2135   5
  17  -7   1 77.8652 21.2471   3
 -17   7  -1 104.038 35.1918   2
 -17   7  -1 28.2087 25.1372   5
 -17   7  -1 53.4605 34.7306  10
 -18  -7  -1 2.10155 30.9925  10
 -18  -7  -1 55.9465 22.1982   5
 -18  -7  -1 48.9715 20.2436   7
  18  -7   1 42.7601 18.8440   3
 -18   7  -1 99.5499 34.0767  10
 -18   7  -1 92.2366 25.4678   5
  19  -7   1 157.954 25.5096   3
 -19  -7  -1 236.721 31.9476   4
 -19  -7  -1 172.139 34.1292  10
 -19  -7  -1 201.641 27.8414   5
 -19  -7  -1 224.707 32.3521   7
 -19   7  -1 148.844 26.8144   5
 -19   7  -1 201.856 35.5076  10
 -20  -7  -1 293.868 31.9909   4
 -20  -7  -1 179.135 37.3996  10
 -20  -7  -1 218.674 31.5339   7
 -20  -7  -1 217.363 29.8533   5
 -20   7  -1 284.901 42.4514  10
 -20   7  -1 232.166 30.1768   5
 -21  -7  -1 158.198 23.7422   7
 -21  -7  -1 198.727 27.8498   4
 -21  -7  -1 155.263 23.0820   5
 -21   7  -1 152.281 23.1382   5
 -21   7  -1 165.548 30.3778  10
 -22  -7  -1 121.397 17.8295   7
 -22  -7  -1 151.376 21.6749   4
 -22   7  -1 140.933 20.9592   5
 -22   7  -1 118.552 26.2519  10
 -23  -7  -1 27.7217 13.8352   7
 -23  -7  -1 28.6628 15.0297   4
 -23   7  -1 46.2095 16.8518   5
 -23   7  -1 2.68527 25.6490  10
 -24  -7  -1 121.832 16.9942   7
 -24  -7  -1 132.868 20.0511   4
 -24   7  -1 148.552 20.5598   5
 -25   7  -1 -5.4617 7.42765   5
 -24   8   1 16.9644 11.9810   5
 -23   8   1 45.6593 24.1903  10
 -23   8   1 7.72687 14.7079   5
  22  -8  -1 71.2090 17.9539   3
 -22   8   1 58.6291 15.5079   5
 -22   8   1 121.934 22.3603  10
  21  -8  -1 -17.619 15.5613   3
 -21   8   1 -9.1484 17.4517   5
 -21   8   1 11.6305 28.3798  10
  20  -8  -1 102.383 21.4564   3
 -20   8   1 77.9259 34.4449  10
 -20   8   1 106.988 23.7926   5
  19  -8  -1 -25.205 15.2360   3
 -19   8   1 33.2347 33.4424  10
 -19   8   1 -9.8369 19.8124   5
  18  -8  -1 78.2858 20.1034   3
 -18   8   1 -3.4703 22.5010   5
 -18   8   1 48.0778 36.0888  10
 -18   8   1 30.5503 29.3247   2
  17  -8  -1 49.1125 19.2106   3
 -17   8   1 16.2634 26.3378   2
 -17   8   1 42.7681 25.5371   5
 -17   8   1 103.297 38.3964  10
  16  -8  -1 0.35077 17.0548   3
 -16   8   1 -4.9796 22.9549   2
 -16   8   1 15.1141 22.9081   5
 -16   8   1 -22.647 31.5199  10
  15  -8  -1 93.3413 22.5262   3
 -15  -8   1 82.0986 30.7513  10
 -15   8   1 96.0016 27.3233   5
 -15   8   1 98.6887 28.7305   2
 -14  -8   1 149.314 34.7310  10
  14  -8  -1 120.916 24.1763   3
 -14   8   1 124.811 29.0671   5
 -14   8   1 180.194 32.4072   2
  13  -8  -1 164.788 26.3195   3
  13  -8  -1 148.525 33.6792   8
 -13  -8   1 128.829 32.7625  10
 -13   8   1 140.854 28.7797   2
 -13   8   1 100.726 27.3343   5
 -13   8   1 148.961 39.2524   8
  12  -8  -1 297.619 44.4208   8
 -12  -8   1 296.922 41.2103   8
 -12  -8   1 369.110 45.3551  10
  12  -8  -1 362.354 39.8204   3
 -12   8   1 292.773 38.4397   5
 -12   8   1 339.206 42.5985   2
  11  -8  -1 21.3817 18.9665   3
 -11  -8   1 -20.056 21.5634  10
  11   8  -1 1.54731 17.7182   9
 -11   8   1 6.98539 18.7563   2
 -11   8   1 11.5689 21.0407   5
 -10  -8   1 393.015 55.5276  10
 -10   8   1 396.396 43.4235   2
  10   8  -1 306.139 39.3541   9
  -9  -8   1 90.4541 26.2898  10
  -9   8   1 50.9626 20.1883   2
   9   8  -1 62.8133 19.2007   9
  -8  -8   1 131.356 21.1712   9
  -8  -8   1 155.009 30.3411  10
  -8   8   1 154.721 26.0808   2
   8   8  -1 176.482 25.1976   9
  -7  -8   1 -3.8726 12.0338   9
  -7  -8   1 -22.392 19.0318  10
  -7   8   1 1.97996 15.5857   2
   7   8  -1 -16.614 13.1553   9
  -6  -8   1 29.9652 21.7785  10
  -6  -8   1 -5.5158 10.7131   9
   6   8  -1 11.7283 17.8321   2
  -6   8   1 -4.5148 12.3146   9
  -6   8   1 13.5058 16.2142   2
   5  -8  -1 267.914 29.0808   9
  -5  -8   1 353.081 31.1349   9
  -5  -8   1 250.300 35.3110  10
  -5  -8   1 308.398 33.1418   2
   5  -8  -1 252.820 36.5398  10
  -5   8   1 317.894 36.4789   2
   5   8  -1 262.606 34.9432   2
  -5   8   1 267.457 31.9444   9
  -4  -8   1 -2.8274 16.3031   2
   4  -8  -1 27.0492 11.3474   9
   4  -8  -1 -0.7292 16.4685  10
  -4  -8   1 35.2487 12.7057   9
  -4   8   1 22.4809 16.5709   2
   4   8  -1 19.6846 19.4622   2
  -4   8   1 35.7422 15.2828   9
   3  -8  -1 166.793 26.9783  10
   3  -8  -1 141.551 20.2381   9
  -3  -8   1 153.765 21.0058   9
   3   8  -1 129.300 23.8042   2
  -3   8   1 129.829 23.9771   2
  -3   8   1 215.275 25.9876   9
   2  -8  -1 253.005 35.5364  10
  -2  -8   1 199.162 25.5889   9
   2  -8  -1 197.114 25.3665   9
  -2   8   1 230.198 32.1715   2
  -2   8   1 282.026 32.6722   9
   2   8  -1 225.975 30.0946   2
   1  -8  -1 308.870 29.7156   9
  -1  -8   1 270.814 28.6888   9
  -1   8   1 293.459 34.6240   2
   1   8  -1 272.815 35.1893   2
  -1   8   1 255.791 31.2184   9
   0  -8  -1 565.223 45.9342   9
   0  -8   1 559.257 46.0219   9
   0   8   1 477.161 46.7316   9
   0   8   1 625.046 50.9430   2
   0   8  -1 662.348 52.7113   2
  -1  -8  -1 42.1669 13.8315   9
   1  -8   1 78.0914 15.3392   9
   1   8   1 63.2299 18.3227   2
   1   8   1 64.8205 16.9668   9
  -1   8  -1 73.4842 19.6096   2
   2  -8   1 722.270 53.8551   9
  -2  -8  -1 646.758 53.4204   9
   2   8   1 718.803 59.1605   2
   2   8   1 688.455 57.7185   9
  -2   8  -1 720.766 59.2211   2
   3  -8   1 43.2576 20.1592  10
  -3  -8  -1 65.5117 21.8162  10
   3  -8   1 34.4959 11.9560   9
  -3  -8  -1 16.3458 11.5568   9
   3   8   1 5.53001 14.2187   2
  -3   8  -1 78.8885 20.1460   2
   3   8   1 27.6890 15.0815   9
   4  -8   1 269.724 36.7354  10
   4  -8   1 238.116 27.3277   9
  -4  -8  -1 258.874 33.8126  10
  -4  -8  -1 259.572 28.2006   9
   4   8   1 290.243 32.7212   2
   4   8   1 226.387 31.0647   9
  -4   8  -1 256.982 34.3518   2
  -5  -8  -1 110.040 19.2421   9
  -5  -8  -1 92.4828 23.9813  10
   5  -8   1 98.8560 19.1371   9
   5   8   1 126.900 24.0067   9
  -5   8  -1 119.570 23.2866   2
  -6  -8  -1 0.02091 23.0335  10
   6  -8   1 -0.9634 13.6465   9
  -6   8  -1 -11.774 14.9227   2
   6   8   1 18.5646 14.3872   9
  -7  -8  -1 210.137 32.9322  10
  -7   8  -1 265.248 35.1685   2
   7   8   1 237.481 31.8423   9
  -8  -8  -1 61.7386 29.2571  10
  -8   8  -1 86.2232 22.9179   2
   8   8   1 58.6365 18.5827   9
  -9  -8  -1 190.150 32.7513  10
  -9   8  -1 167.186 28.5233   2
   9   8   1 169.529 27.0392   9
 -10  -8  -1 104.178 33.1317  10
  10   8   1 142.619 24.8518   9
 -10   8  -1 104.944 25.8299   2
  11  -8   1 350.643 41.9593   8
 -11  -8  -1 238.960 33.7545   8
 -11  -8  -1 282.477 44.4105  10
 -11  -8  -1 287.555 38.6527   5
  11  -8   1 306.725 37.5533   3
 -11   8  -1 320.839 40.4915   2
 -11   8  -1 273.549 36.2956   5
 -12  -8  -1 199.663 41.4256   7
 -12  -8  -1 282.655 41.4516  10
 -12  -8  -1 201.390 31.7564   5
  12  -8   1 233.882 31.0226   3
  12  -8   1 280.529 35.0439   8
 -12  -8  -1 216.467 31.1994   8
 -12   8  -1 270.026 38.1110   2
 -12   8  -1 253.263 36.1652   8
 -12   8  -1 198.316 32.6783   5
 -13  -8  -1 21.3641 25.4788   7
 -13  -8  -1 7.18802 26.0519  10
 -13  -8  -1 22.6104 19.7114   8
 -13  -8  -1 9.43843 20.3841   5
  13  -8   1 3.23786 18.1464   3
 -13   8  -1 57.1168 23.6026   5
 -13   8  -1 7.45042 26.0520   8
 -13   8  -1 -0.7701 20.6309   2
 -14  -8  -1 73.3260 28.5892   7
 -14  -8  -1 149.149 26.7454   5
 -14  -8  -1 44.2045 29.8855  10
  14  -8   1 78.3807 21.6409   3
 -14  -8  -1 81.3349 22.7687   8
 -14   8  -1 97.5488 26.8319   5
 -14   8  -1 61.5106 24.2098   2
 -14   8  -1 133.859 34.0085   8
 -15  -8  -1 21.8504 22.4015   7
  15  -8   1 27.9079 18.7431   3
 -15  -8  -1 -2.3689 19.7229   8
 -15  -8  -1 2.82035 27.7673  10
 -15  -8  -1 16.6031 21.0409   5
 -15   8  -1 5.13561 23.8337  10
 -15   8  -1 41.7592 24.8300   5
 -15   8  -1 11.3591 22.5832   2
 -15   8  -1 22.3467 28.7206   8
 -16  -8  -1 110.378 27.8762   5
 -16  -8  -1 164.614 36.5141  10
 -16  -8  -1 117.493 27.6517   7
 -16  -8  -1 136.669 30.9478   8
  16  -8   1 99.7629 22.9526   3
 -16   8  -1 117.552 30.5806   8
 -16   8  -1 68.2010 36.4421  10
 -16   8  -1 85.5849 28.6139   5
 -16   8  -1 123.218 31.1844   2
 -17  -8  -1 13.8061 29.3658  10
  17  -8   1 -27.654 16.6807   3
 -17  -8  -1 8.83149 20.0467   5
 -17  -8  -1 1.75937 20.1996   7
 -17   8  -1 -3.5368 26.7837   2
 -17   8  -1 -1.0572 23.3142   5
 -17   8  -1 -3.3070 32.0198  10
 -18  -8  -1 2.97911 25.6748  10
 -18  -8  -1 11.5995 18.4702   7
 -18  -8  -1 5.75256 19.1733   5
  18  -8   1 -11.368 16.6652   3
 -18   8  -1 -6.1845 15.0928   5
 -18   8  -1 -7.9361 20.8361  10
  19  -8   1 58.2361 18.9584   3
 -19  -8  -1 110.537 20.9567   5
 -19  -8  -1 31.7738 19.2027   7
 -19  -8  -1 91.0965 31.2567  10
 -19   8  -1 54.9242 18.5303   5
 -19   8  -1 86.9993 26.0786  10
 -20  -8  -1 62.2177 18.2020   7
 -20  -8  -1 38.0617 14.5638   5
  20  -8   1 36.7442 18.0097   3
 -20   8  -1 33.2345 15.6073   5
 -20   8  -1 72.4076 22.9347  10
 -21  -8  -1 57.2509 13.6168   7
 -21   8  -1 37.6507 21.2893  10
 -21   8  -1 66.5195 16.1465   5
 -22  -8  -1 11.5584 13.2936   7
 -22   8  -1 53.1412 16.9970   5
 -22   8  -1 42.7279 26.2267  10
 -23  -8  -1 34.1646 11.9428   7
 -23   8  -1 14.5790 13.7288   5
 -23   9   1 0.33221 8.14629   5
  22  -9  -1 8.91398 16.6151   3
 -22   9   1 7.78243 14.1446   5
 -22   9   1 -9.0556 25.1231  10
  21  -9  -1 71.5302 17.9239   3
 -21   9   1 79.2277 30.1653  10
 -21   9   1 68.3400 19.0146   5
  20  -9  -1 42.2608 17.6031   3
 -20   9   1 26.1180 22.8655  10
 -20   9   1 25.2323 14.2808   5
  19  -9  -1 41.3205 14.2358   3
 -19   9   1 36.9186 17.3776   5
 -19   9   1 -2.8360 21.6795  10
  18  -9  -1 17.0805 12.0521   3
 -18   9   1 13.1223 22.9234  10
 -18   9   1 17.1500 15.6547   5
  17  -9  -1 -25.078 16.2465   3
 -17   9   1 25.1209 29.3790   2
 -17   9   1 -2.1707 23.2811  10
 -17   9   1 61.6019 25.1537   5
  16  -9  -1 26.0950 17.6650   3
 -16   9   1 -9.9845 34.0835  10
 -16   9   1 -34.069 24.2748   2
 -16   9   1 -12.363 23.0046   5
  15  -9  -1 33.0218 14.1830   3
 -15   9   1 40.2054 34.8471  10
 -15   9   1 12.2555 22.4655   5
 -15   9   1 -4.5157 23.7196   2
  14  -9  -1 27.2538 17.9268   3
 -14   9   1 68.3213 24.4150   5
 -14   9   1 3.32617 34.1688   8
 -14   9   1 9.83829 23.1263   2
  13  -9  -1 60.3235 21.5224   3
 -13  -9   1 12.4100 31.9824  10
 -13  -9   1 85.4523 23.4781   8
  13  -9  -1 48.8462 24.6209   8
 -13   9   1 126.868 30.3899   8
 -13   9   1 59.3708 25.8277   2
 -13   9   1 74.3053 25.2716   5
  12  -9  -1 -18.971 20.8851   8
 -12  -9   1 -0.4062 23.6544  10
 -12  -9   1 0.97002 24.0384   8
 -12  -9   1 27.7910 21.6597   5
  12  -9  -1 -4.8382 16.8048   3
 -12   9   1 15.1458 22.1430   2
 -12   9   1 13.7121 21.1086   5
 -11  -9   1 251.413 36.1156   5
 -11  -9   1 260.871 37.2873   8
  11  -9  -1 251.486 34.2286   8
 -11  -9   1 298.142 40.5887  10
 -11  -9   1 242.867 31.7704   6
  11  -9  -1 254.328 36.3228   3
 -11   9   1 201.205 34.8292   2
 -11   9   1 276.760 37.9795   5
 -10  -9   1 -8.6938 18.5110   6
 -10  -9   1 -4.6196 19.7855   5
  10  -9  -1 23.2098 19.2296   3
 -10  -9   1 26.7762 24.2293  10
 -10  -9   1 4.71020 19.2129   8
  10  -9  -1 -9.9689 25.4775   8
  10   9  -1 13.6753 26.5486   9
 -10   9   1 -8.5835 17.9762   5
 -10   9   1 17.7707 21.7238   2
   9  -9  -1 64.1842 22.5601   3
  -9  -9   1 88.1643 26.9589  10
  -9  -9   1 53.2911 25.3516   6
   9  -9  -1 115.715 25.2978   8
  -9  -9   1 45.4495 21.6668   5
  -9  -9   1 81.3857 21.9728   8
   9  -9  -1 55.5618 22.2936   5
  -9   9   1 70.0025 21.1676   5
   9   9  -1 113.453 25.3380   9
  -9   9   1 20.7877 20.4905   2
   8  -9  -1 29.3203 19.9020   5
  -8  -9   1 28.6289 24.0454   8
   8  -9  -1 -10.898 18.8389   3
  -8  -9   1 22.4990 19.9547   6
  -8  -9   1 37.2155 22.6081  10
  -8   9   1 22.2834 20.4139   2
   8   9  -1 5.61001 19.6766   9
  -7  -9   1 -13.955 13.2531   9
  -7  -9   1 -8.0727 25.3011  10
   7   9  -1 15.4270 17.3600   9
  -7   9   1 -23.180 17.2097   2
  -6  -9   1 21.6243 14.9134   9
  -6  -9   1 7.69900 25.3389  10
  -6   9   1 20.6894 18.1140   2
   6   9  -1 36.1163 19.7226   9
  -5  -9   1 396.655 38.3611   9
   5  -9  -1 367.845 45.7703  10
  -5  -9   1 403.694 45.7520  10
  -5   9   1 400.213 41.6707   9
   5   9  -1 335.997 41.2182   9
  -5   9   1 412.028 46.8263   2
   5   9  -1 390.546 43.1998   2
   4  -9  -1 113.608 28.7195  10
  -4  -9   1 89.3495 19.8451   9
  -4  -9   1 69.7511 22.5936  10
   4   9  -1 102.585 24.5140   2
  -4   9   1 122.850 24.4801   2
   4   9  -1 112.376 23.2376   9
  -4   9   1 106.478 21.8412   9
   3  -9  -1 214.282 31.4635  10
  -3  -9   1 246.015 29.0381   9
  -3  -9   1 190.213 30.4412  10
  -3   9   1 275.331 34.8370   2
   3   9  -1 183.656 30.3113   2
  -3   9   1 201.302 29.1574   9
  -2  -9   1 -29.273 15.9504  10
  -2  -9   1 4.61736 14.2504   9
   2  -9  -1 8.42426 19.3999  10
   2   9  -1 -20.170 16.9687   2
  -2   9   1 -3.2598 15.2154   9
  -2   9   1 -2.7500 15.3504   2
   1  -9  -1 186.625 24.1918   9
  -1  -9   1 118.536 25.6135  10
  -1  -9   1 149.097 23.2650   9
   1  -9  -1 109.060 25.8377  10
  -1   9   1 187.268 28.5464   2
  -1   9   1 113.609 23.7511   9
   1   9  -1 169.848 28.4561   2
   0  -9  -1 9.63524 18.5284  10
   0  -9  -1 -2.5622 12.3054   9
   0  -9   1 16.3812 13.0541   9
   0  -9   1 -2.7661 19.4254  10
   0   9   1 2.76838 15.8452   9
   0   9  -1 -8.9927 14.9659   2
   0   9   1 10.6649 20.5337   2
   1  -9   1 39.5337 20.3896  10
   1  -9   1 61.4943 16.5623   9
  -1  -9  -1 21.4989 18.5690  10
  -1  -9  -1 48.8265 15.6982   9
  -1   9  -1 42.1662 19.7887   2
   1   9   1 14.5878 17.3897   2
   1   9   1 51.0598 18.4464   9
   2  -9   1 19.0757 13.9923   9
   2  -9   1 34.7804 19.3289  10
  -2  -9  -1 22.6190 14.1765   9
  -2  -9  -1 -0.7886 17.7230  10
  -2   9  -1 28.1403 18.4702   2
   2   9   1 -2.4775 15.6295   9
   2   9   1 -5.9398 20.3478   2
   3  -9   1 -11.636 19.1736  10
  -3  -9  -1 -14.974 16.9514  10
   3  -9   1 7.99346 15.4661   9
  -3   9  -1 12.6659 18.3188   2
   3   9   1 21.0482 21.5448   2
   3   9   1 -4.9830 15.4233   9
   4  -9   1 21.2116 14.7118   9
  -4  -9  -1 -12.839 16.7922  10
   4  -9   1 24.4521 18.9214  10
  -4   9  -1 17.3780 22.5047   2
   4   9   1 3.75041 16.3406   9
  -4   9  -1 13.9608 16.6683   9
  -5  -9  -1 238.713 36.3304  10
   5  -9   1 291.151 33.2842   9
   5   9   1 298.420 37.5780   9
  -5   9  -1 257.773 33.9452   9
  -5   9  -1 313.594 39.0971   2
  -6  -9  -1 31.4017 21.6320  10
  -6   9  -1 -0.5309 17.8159   2
   6   9   1 43.8363 20.0010   9
   7  -9   1 345.952 45.1951   3
  -7  -9  -1 295.702 39.9914  10
  -7   9  -1 354.383 41.2165   2
   7   9   1 272.331 38.1012   9
  -8  -9  -1 9.70394 19.7118   8
   8  -9   1 19.6194 20.2570   8
   8  -9   1 35.8868 19.7752   5
  -8  -9  -1 71.7309 25.3481  10
   8  -9   1 31.5534 20.5903   3
  -8  -9  -1 39.9066 24.4244   6
  -8  -9  -1 45.1091 20.4956   5
   8   9   1 5.15572 18.8266   9
  -8   9  -1 15.5311 20.6509   2
  -8   9  -1 33.7754 19.8812   5
  -9  -9  -1 407.793 45.0351   6
  -9  -9  -1 425.924 44.5995   5
   9  -9   1 349.328 44.2173   3
  -9  -9  -1 417.053 53.0537  10
   9  -9   1 424.974 46.1158   8
  -9  -9  -1 441.104 44.5181   8
  -9   9  -1 524.917 50.4587   2
   9   9   1 527.267 49.7649   9
  -9   9  -1 372.759 44.7097   5
 -10  -9  -1 89.7047 24.0270   6
 -10  -9  -1 102.577 29.8510  10
  10  -9   1 91.8935 29.7950   8
 -10  -9  -1 87.0509 23.4594   8
 -10  -9  -1 76.3791 22.5687   5
  10  -9   1 95.5168 22.8710   3
 -10   9  -1 83.5162 26.7199   2
 -10   9  -1 113.885 26.2261   5
  10   9   1 107.956 28.3736   9
 -11  -9  -1 174.271 33.8931  10
 -11  -9  -1 151.945 26.8489   6
 -11  -9  -1 131.270 26.1305   8
  11  -9   1 185.604 27.9351   3
 -11  -9  -1 131.434 26.6306   5
  11  -9   1 188.134 29.9330   8
 -11   9  -1 151.653 29.2159   2
 -11   9  -1 133.561 28.3277   5
  12  -9   1 26.7585 21.9834   8
 -12  -9  -1 43.6893 20.6752   8
 -12  -9  -1 69.1833 28.4104  10
 -12  -9  -1 54.7997 21.5450   5
  12  -9   1 78.7078 21.5290   3
 -12   9  -1 62.7006 26.1305   2
 -12   9  -1 42.8752 23.6583   5
 -12   9  -1 54.5062 27.0442   8
 -13  -9  -1 34.4135 29.2887  10
 -13  -9  -1 27.7620 19.9729   8
 -13  -9  -1 10.7289 19.5505   5
  13  -9   1 16.6112 18.3564   3
 -13   9  -1 15.3394 22.6465   2
 -13   9  -1 -19.287 20.7746   5
 -13   9  -1 6.70204 25.6462   8
  14  -9   1 -14.870 17.4149   3
 -14  -9  -1 -3.4811 20.9027   8
 -14  -9  -1 19.9408 20.7993   5
 -14  -9  -1 -11.551 24.3649  10
 -14   9  -1 11.0541 27.5143   8
 -14   9  -1 -4.0661 24.6508   2
 -14   9  -1 8.85260 16.3618   5
 -15  -9  -1 244.088 42.5739  10
  15  -9   1 254.959 35.3723   3
 -15  -9  -1 298.406 37.5809   8
 -15  -9  -1 289.469 37.7739   5
 -15   9  -1 279.975 49.6859  10
 -15   9  -1 298.392 41.7787   2
 -15   9  -1 243.601 38.9811   8
 -15   9  -1 295.183 40.0529   5
 -16  -9  -1 111.631 24.6029   5
 -16  -9  -1 44.9687 21.6815   8
 -16  -9  -1 69.8728 29.5664  10
  16  -9   1 64.4436 20.4364   3
 -16   9  -1 139.216 38.9311  10
 -16   9  -1 63.2227 23.1365   2
 -16   9  -1 83.3587 27.7507   8
 -16   9  -1 70.8397 27.2039   5
 -17  -9  -1 267.860 43.0607  10
 -17  -9  -1 348.994 39.1474   7
  17  -9   1 358.921 37.0940   3
 -17  -9  -1 254.388 36.0065   5
 -17   9  -1 303.081 44.4769  10
 -17   9  -1 320.514 36.1299   5
 -18  -9  -1 11.4133 18.3582   7
 -18  -9  -1 -4.3632 17.2093   5
  18  -9   1 -1.0119 17.7005   3
 -18   9  -1 -85.896 25.8192  10
 -18   9  -1 19.4376 20.4132   5
 -19  -9  -1 467.725 41.8376   7
  19  -9   1 350.321 36.9924   3
 -19   9  -1 528.374 56.5992  10
 -19   9  -1 529.219 45.4697   5
  20  -9   1 0.66533 11.2946   3
 -20   9  -1 -15.176 17.6961  10
 -20   9  -1 -9.7381 11.4208   5
 -21   9  -1 138.846 22.3687   5
 -21   9  -1 145.491 30.6030  10
 -22   9  -1 8.20909 9.74569   5
  21 -10  -1 26.0440 13.7899   3
 -21  10   1 13.2955 13.8124   5
  20 -10  -1 -4.6991 14.0963   3
 -20  10   1 28.0154 27.6304  10
 -20  10   1 11.6904 15.7620   5
  19 -10  -1 2.81647 15.3704   3
 -19  10   1 -3.1209 11.7335   5
 -19  10   1 -16.994 17.9833  10
  18 -10  -1 17.4382 15.9797   3
 -18  10   1 15.3593 28.7267  10
 -18  10   1 -29.455 18.6274   5
  17 -10  -1 108.692 21.3428   3
 -17  10   1 85.0161 36.1498  10
 -17  10   1 93.4267 26.8848   5
  16 -10  -1 -18.816 10.1708   3
 -16  10   1 -15.728 21.3378   5
 -16  10   1 36.2589 35.2822  10
  15 -10  -1 173.073 24.1580   3
 -15  10   1 128.316 25.1051   5
 -15  10   1 181.730 36.7569  10
 -15  10   1 100.239 34.2260   2
 -14 -10   1 35.9546 19.9514   8
  14 -10  -1 4.21400 18.2532   3
 -14  10   1 4.48921 25.7761   8
 -14  10   1 42.3066 21.0101   2
 -14  10   1 39.3951 24.1256   5
 -13 -10   1 167.039 27.4458   8
  13 -10  -1 153.687 26.3314   3
 -13  10   1 176.574 33.1914   8
 -13  10   1 125.887 33.0687   2
 -13  10   1 167.324 30.9008   5
 -12 -10   1 12.7031 24.1526  10
  12 -10  -1 11.8671 18.7244   3
  12 -10  -1 -13.202 19.6024   8
 -12 -10   1 30.7549 20.3325   8
 -12  10   1 15.7901 25.1061   2
 -12  10   1 -19.557 20.5089   5
 -12  10   1 -31.378 22.3718   8
  11 -10  -1 4.78922 20.9238   8
 -11 -10   1 12.9194 20.4367   5
  11 -10  -1 21.4745 19.4582   3
 -11 -10   1 19.5192 19.1769   8
 -11 -10   1 21.9501 24.5135  10
 -11  10   1 24.0738 21.7641   5
 -11  10   1 6.33606 23.3039   2
  10 -10  -1 -2.5920 18.7033   3
 -10 -10   1 -0.4947 20.0212   5
 -10 -10   1 -8.6411 17.7442   6
 -10 -10   1 -29.221 23.3772  10
  10 -10  -1 13.6025 20.4679   8
 -10 -10   1 30.5449 19.3133   8
 -10  10   1 2.57151 19.3272   5
 -10  10   1 8.05210 23.0460   2
   9 -10  -1 10.9545 19.3179   8
  -9 -10   1 5.06802 18.4510   8
  -9 -10   1 7.25255 17.7336   6
  -9 -10   1 25.0776 20.7136   5
   9 -10  -1 1.09451 18.6193   3
  -9 -10   1 28.9401 24.2962  10
  -9  10   1 -10.148 17.8131   5
  -9  10   1 15.4396 23.3869   2
  -8 -10   1 -17.613 17.4918   8
  -8 -10   1 -6.6596 16.8459   6
   8 -10  -1 2.49202 19.4737   3
  -8 -10   1 15.1504 19.7686   5
  -8 -10   1 -33.363 19.9983  10
   8 -10  -1 15.6815 20.1289   5
   8 -10  -1 16.1046 20.5070   8
  -8  10   1 51.2746 24.4864   2
  -8  10   1 16.7637 19.0017   5
  -7 -10   1 92.1190 22.4137   8
   7 -10  -1 89.3912 23.3884   8
  -7 -10   1 77.4793 20.9392   6
   7 -10  -1 98.6583 24.9973   3
  -7 -10   1 71.3423 26.0701  10
   7 -10  -1 83.7174 22.8004   5
  -7 -10   1 115.025 24.3654   5
  -7  10   1 96.1332 27.4329   2
   6 -10  -1 -15.422 17.9049   8
   6 -10  -1 33.4683 18.6146   5
  -6 -10   1 23.5176 22.1862  10
   6 -10  -1 17.4950 20.7711   3
  -6 -10   1 38.1722 18.5165   8
  -6 -10   1 6.62385 19.7816   5
  -6 -10   1 8.73511 17.5757   6
  -6  10   1 -49.331 18.5980   2
   6  10  -1 12.5120 22.3946   9
   5 -10  -1 179.782 29.2696   8
   5 -10  -1 213.543 28.6862   5
  -5 -10   1 176.547 31.7545  10
   5 -10  -1 235.829 33.9189   6
   5 -10  -1 197.014 29.9259   3
  -5 -10   1 192.120 28.3166   5
  -5 -10   1 206.408 29.0917   8
  -5 -10   1 221.667 28.0262   6
   5  10  -1 214.668 33.8474   9
  -5  10   1 109.657 28.9649   9
  -5  10   1 160.101 30.7592   2
  -4 -10   1 32.9129 20.6620   5
   4 -10  -1 10.1551 18.4041   6
  -4 -10   1 23.1235 18.5319   8
  -4 -10   1 -4.8146 19.4627  10
  -4 -10   1 12.4338 17.4986   6
   4 -10  -1 27.6526 21.6060  10
   4 -10  -1 20.4231 22.1013   3
   4 -10  -1 32.9482 19.9343   8
  -4 -10   1 16.8169 17.0404   9
   4 -10  -1 16.3374 18.5272   5
   4  10  -1 22.9672 22.8105   2
   4  10  -1 33.6833 21.2826   9
  -4  10   1 26.9416 21.4426   2
  -4  10   1 12.1622 25.8235   9
   3 -10  -1 242.770 33.9817   3
   3 -10  -1 313.649 38.5476   8
  -3 -10   1 256.311 32.6163   8
   3 -10  -1 274.690 35.9664   6
   3 -10  -1 228.998 34.7059   5
   3 -10  -1 265.984 37.1129  10
  -3 -10   1 264.069 35.3353   5
  -3 -10   1 290.275 40.4207  10
  -3 -10   1 244.471 34.7375   9
  -3 -10   1 279.274 32.1577   6
   3  10  -1 247.761 37.7296   2
   3  10  -1 305.310 39.1604   9
  -3  10   1 297.774 40.3003   2
  -3  10   1 300.130 40.3381   9
  -2 -10   1 -4.5026 16.5077   9
   2 -10  -1 -11.653 21.7060   3
   2 -10  -1 -0.9478 20.2516  10
   2 -10  -1 22.9610 17.1399   6
  -2 -10   1 6.96560 16.7778   6
   2 -10  -1 3.50791 17.9052   8
  -2 -10   1 7.16497 20.0326   5
   2 -10  -1 -8.0158 17.7110   5
  -2 -10   1 -13.064 20.1353  10
  -2 -10   1 -2.1245 17.9525   8
  -2  10   1 28.0176 20.0987   9
   2  10  -1 24.3186 20.2347   9
  -2  10   1 -1.4854 18.9815   2
   2  10  -1 -30.157 20.5063   2
  -1 -10   1 236.495 35.8716   5
  -1 -10   1 225.843 38.2127   3
   1 -10  -1 273.506 38.2005  10
  -1 -10   1 312.261 42.1761  10
   1 -10  -1 242.533 35.3036   6
  -1 -10   1 268.700 37.3359   8
   1 -10  -1 286.172 33.9688   8
  -1 -10   1 268.159 35.4708   6
  -1 -10   1 281.250 35.9447   9
   1 -10  -1 321.370 45.0448   3
   1 -10  -1 243.487 32.0473   5
  -1  10   1 232.077 35.9092   2
   1  10  -1 280.246 37.7462   2
   1  10  -1 351.418 41.1896   9
  -1  10   1 226.349 33.5149   9
   0 -10   1 14.1554 18.7495   8
   0 -10   1 14.1779 16.9698   9
   0 -10   1 -18.575 22.5129   3
   0 -10   1 7.13005 25.2578  10
   0 -10  -1 23.9355 19.2604   5
   0 -10   1 -16.123 19.2828   6
   0 -10  -1 12.8626 20.1971  10
   0 -10   1 5.11434 22.3609   5
   0 -10  -1 4.74098 16.7829   6
   0 -10  -1 15.6024 18.8788   8
   0  10   1 -2.9285 18.2700   2
   0  10  -1 -15.481 19.4266   9
   0  10  -1 -31.368 18.1147   2
   0  10   1 -2.0124 19.1971   9
   1 -10   1 12.9854 21.9922   3
  -1 -10  -1 4.67739 16.3119   6
   1 -10   1 3.40579 20.3463  10
   1 -10   1 -8.2882 15.3539   9
   1 -10   1 15.7665 20.4056   5
   1 -10   1 -10.217 17.9166   8
  -1 -10  -1 -16.571 17.4925   8
  -1 -10  -1 7.61635 18.9325   5
  -1 -10  -1 -6.8761 18.5690  10
   1 -10   1 5.74906 16.8718   6
  -1  10  -1 21.8487 20.4427   9
  -1  10  -1 54.0560 22.6462   2
   1  10   1 -8.8481 18.4643   2
   1  10   1 -1.3446 18.9496   9
   2 -10   1 24.7823 19.7584   8
  -2 -10  -1 4.50770 18.3798   5
  -2 -10  -1 -24.946 15.1101   6
   2 -10   1 17.2664 21.3531   3
   2 -10   1 27.0527 21.9680  10
  -2 -10  -1 1.27769 17.3251   8
   2 -10   1 2.66333 16.5797   9
   2 -10   1 20.9939 17.5529   6
  -2 -10  -1 2.33155 20.9813  10
   2 -10   1 7.59287 19.5846   5
  -2  10  -1 10.6715 20.9295   2
  -2  10  -1 -7.6555 19.5513   9
   2  10   1 5.70366 19.6341   9
   2  10   1 11.7771 19.3661   2
   3 -10   1 128.755 23.7808   5
   3 -10   1 99.1071 27.1585  10
   3 -10   1 85.5716 29.0601   3
  -3 -10  -1 110.144 23.6737   5
  -3 -10  -1 133.380 24.0853   8
  -3 -10  -1 83.5938 25.7610  10
   3 -10   1 109.866 23.8305   8
  -3 -10  -1 125.473 22.8827   6
   3 -10   1 112.001 22.7522   6
   3  10   1 90.7141 25.5394   9
  -3  10  -1 136.412 29.8251   2
  -3  10  -1 64.3560 29.4702   9
   4 -10   1 63.7239 27.1776   3
  -4 -10  -1 55.1473 21.2605   5
   4 -10   1 30.1365 19.8103   5
  -4 -10  -1 46.6358 20.6743   8
  -4 -10  -1 100.529 25.7778  10
   4 -10   1 41.0980 21.7240   8
  -4 -10  -1 83.4817 21.4573   6
   4 -10   1 91.3430 24.9336   6
  -4  10  -1 63.1642 24.8668   9
   4  10   1 111.195 27.9817   9
  -4  10  -1 43.5078 22.6676   2
   5 -10   1 93.0692 22.9467   5
  -5 -10  -1 117.442 23.2202   6
   5 -10   1 81.8044 23.2224   8
   5 -10   1 133.567 25.9064   6
  -5 -10  -1 110.645 24.7682   5
   5 -10   1 116.076 25.6680   3
  -5 -10  -1 119.998 24.2033   8
  -5 -10  -1 132.503 28.0716  10
   5  10   1 90.0394 27.7102   9
  -5  10  -1 138.407 30.1943   2
  -6 -10  -1 284.583 39.4715  10
  -6 -10  -1 296.621 38.3839   5
   6 -10   1 311.589 41.0850   3
  -6 -10  -1 339.401 38.9038   8
  -6 -10  -1 326.657 38.6685   6
   6 -10   1 323.409 39.6874   8
   6 -10   1 301.111 36.6681   5
  -6  10  -1 327.653 43.1139   2
   6  10   1 233.965 39.1807   9
  -7 -10  -1 170.399 28.6379   8
  -7 -10  -1 235.331 30.8698   6
  -7 -10  -1 246.372 35.6985   5
  -7 -10  -1 327.758 44.3754  10
   7 -10   1 235.831 31.6840   5
   7 -10   1 268.398 33.5481   8
   7 -10   1 258.140 33.0182   3
  -7  10  -1 244.587 37.9859   2
  -7  10  -1 286.706 35.7073   5
  -8 -10  -1 56.5557 20.4660   6
  -8 -10  -1 89.3248 31.9527  10
  -8 -10  -1 43.0479 19.3893   8
   8 -10   1 19.6818 21.1830   3
  -8 -10  -1 59.1588 21.2493   5
   8 -10   1 22.2735 20.8330   8
  -8  10  -1 45.2207 20.6815   5
  -8  10  -1 56.6208 26.2103   2
   9 -10   1 -4.8733 20.4444   8
  -9 -10  -1 32.9844 19.7499   5
  -9 -10  -1 20.8942 19.2034   8
  -9 -10  -1 27.6714 18.7902   6
  -9 -10  -1 27.3629 24.8756  10
   9 -10   1 16.6767 19.3102   3
  -9  10  -1 67.2533 26.7533   2
  -9  10  -1 34.4897 20.4247   5
 -10 -10  -1 18.6405 20.2008   5
 -10 -10  -1 34.2597 19.5446   8
 -10 -10  -1 9.19279 25.9548  10
  10 -10   1 16.7925 19.5846   3
  10 -10   1 -11.561 19.2725   8
 -10  10  -1 -5.5381 20.8420   5
 -10  10  -1 22.0154 23.4327   2
 -11 -10  -1 16.1650 19.6895   8
  11 -10   1 0.87110 20.7410   8
  11 -10   1 33.6617 20.3902   3
 -11 -10  -1 24.3489 28.4457  10
 -11 -10  -1 14.2587 19.7836   5
 -11  10  -1 23.0386 23.1091   8
 -11  10  -1 38.8587 20.3904   2
 -11  10  -1 50.2039 22.4946   5
  12 -10   1 62.6046 21.7051   3
  12 -10   1 43.0847 22.5509   8
 -12 -10  -1 67.8917 22.2142   8
 -12 -10  -1 44.5792 20.9667   5
 -12 -10  -1 39.7259 26.9208  10
 -12  10  -1 40.2130 26.0421   8
 -12  10  -1 111.023 26.0163   5
 -12  10  -1 49.4581 21.5575   2
 -13 -10  -1 28.3709 28.4225  10
  13 -10   1 24.8223 18.7880   3
 -13 -10  -1 7.03716 19.3962   5
 -13 -10  -1 -6.6094 17.5117   8
 -13  10  -1 -7.1929 24.3986   2
 -13  10  -1 52.6792 26.7105   8
 -13  10  -1 -13.732 13.6547   5
  14 -10   1 37.4297 14.9595   3
 -14 -10  -1 89.7247 30.1223  10
 -14 -10  -1 56.5666 20.9042   8
 -14 -10  -1 13.4259 20.6633   5
 -14  10  -1 51.1313 27.5037   2
 -14  10  -1 38.0184 23.9020   5
 -14  10  -1 -42.948 29.9626  10
 -14  10  -1 -22.744 25.1938   8
  15 -10   1 32.6109 13.4495   3
 -15 -10  -1 -15.576 27.5550  10
 -15 -10  -1 5.91152 19.1951   5
 -15 -10  -1 26.3983 18.5689   8
 -15  10  -1 -55.349 22.0032  10
 -15  10  -1 -13.728 16.9600   8
 -15  10  -1 -12.912 14.4783   5
 -16 -10  -1 65.7084 37.5928  10
 -16 -10  -1 74.4807 21.1581   5
  16 -10   1 61.0511 15.4866   3
 -16 -10  -1 45.4915 19.9286   8
 -16  10  -1 44.6410 25.2864   8
 -16  10  -1 118.224 38.3814  10
 -16  10  -1 31.9374 23.9673   5
 -17 -10  -1 49.7466 21.4129   5
  17 -10   1 88.6054 20.3551   3
 -17  10  -1 124.719 35.8413  10
 -17  10  -1 78.2065 22.9030   5
  18 -10   1 64.0146 18.2600   3
 -18  10  -1 42.7085 28.1862  10
 -18  10  -1 46.4756 20.5465   5
  19 -10   1 15.3372 15.8055   3
 -19  10  -1 32.3116 18.2952   5
 -19  10  -1 -15.760 24.3145  10
  20 -10   1 52.0238 15.5993   3
 -20  10  -1 70.4928 14.2777   5
 -20  10  -1 27.2772 24.4940  10
 -21  10  -1 9.82150 9.36528   5
  19 -11  -1 31.0317 10.6910   3
 -19  11   1 45.4869 12.7059   5
  18 -11  -1 9.25428 15.1970   3
 -18  11   1 0.40970 16.8505   5
 -18  11   1 -0.6293 26.1566  10
  17 -11  -1 -29.060 14.4421   3
 -17  11   1 9.02380 19.2106   5
 -17  11   1 41.5105 28.4174  10
  16 -11  -1 17.5618 16.7238   3
 -16  11   1 -38.952 28.6866  10
 -16  11   1 11.4051 21.0142   5
  15 -11  -1 43.0259 18.3335   3
 -15  11   1 18.3990 32.7383  10
 -15  11   1 12.6160 22.5293   5
 -14 -11   1 23.9792 14.1105   8
  14 -11  -1 -2.9782 16.4099   3
 -14  11   1 3.18939 23.1278  10
 -14  11   1 -2.8750 25.8247   8
 -14  11   1 15.6361 14.1945   5
 -13 -11   1 80.8163 16.4259   8
  13 -11  -1 68.5505 17.2594   3
 -13  11   1 66.2235 24.1532   5
 -13  11   1 57.3726 27.5589   8
  12 -11  -1 -22.024 18.3055   3
  12 -11  -1 23.6572 21.5246   8
 -12 -11   1 -0.2882 18.1794   8
 -12  11   1 1.85466 20.3079   5
 -12  11   1 28.4121 28.5592   2
 -12  11   1 33.7768 25.8121   8
 -11 -11   1 148.820 25.3165   8
  11 -11  -1 156.678 27.8294   3
  11 -11  -1 167.514 27.3420   8
 -11  11   1 109.351 29.1592   8
 -11  11   1 140.798 34.5507   2
 -11  11   1 157.638 29.3798   5
  10 -11  -1 9.78213 14.2909   3
 -10 -11   1 28.0196 25.9568  10
 -10 -11   1 -2.3493 18.2204   8
 -10 -11   1 -17.973 18.7830   5
  10 -11  -1 22.0409 20.4695   8
 -10  11   1 39.9687 27.2350   2
 -10  11   1 25.2072 15.0763   5
  -9 -11   1 172.649 25.9301   8
  -9 -11   1 188.542 27.6343   5
   9 -11  -1 183.882 29.8466   8
  -9 -11   1 213.012 34.8654  10
   9 -11  -1 108.465 26.2002   3
  -9  11   1 204.307 29.8337   5
  -9  11   1 187.890 31.6109   2
  -8 -11   1 19.2785 19.8302   5
   8 -11  -1 36.1780 20.0198   8
   8 -11  -1 -21.903 19.1033   5
  -8 -11   1 19.5899 21.9693  10
   8 -11  -1 37.7659 21.2070   3
  -8 -11   1 7.43399 17.6191   8
  -8  11   1 26.5301 24.8774   2
  -8  11   1 -1.3609 18.7195   5
   7 -11  -1 16.8205 20.9642   8
  -7 -11   1 28.1738 19.8594   5
   7 -11  -1 5.32607 20.1068   3
  -7 -11   1 29.5324 18.6144   8
  -7 -11   1 27.0449 23.8173  10
   7 -11  -1 13.7225 18.6462   5
  -7  11   1 45.6066 26.4307   2
  -7  11   1 59.8727 20.8175   5
   6 -11  -1 0.66080 17.9008   5
  -6 -11   1 8.49462 16.5644   6
  -6 -11   1 0.44461 18.3027   5
   6 -11  -1 20.5581 21.5081   3
  -6 -11   1 11.7041 18.1319   8
  -6 -11   1 8.25765 23.5403  10
   6 -11  -1 0.09338 18.9234   8
  -6  11   1 7.35196 23.1319   2
  -5 -11   1 11.1500 23.2663  10
  -5 -11   1 6.82713 19.3067   5
   5 -11  -1 12.8394 19.5398   8
   5 -11  -1 18.5488 18.2517   5
   5 -11  -1 21.6406 18.3287   6
   5 -11  -1 7.14359 20.2829   3
  -5 -11   1 -9.8265 16.1390   8
  -5 -11   1 24.9286 17.2387   6
  -5  11   1 3.52159 24.1556   2
  -4 -11   1 92.5693 23.4541   5
   4 -11  -1 138.613 24.9530   8
   4 -11  -1 72.5737 24.0185   3
   4 -11  -1 70.8082 21.6939   5
   4 -11  -1 106.490 22.2965   6
  -4 -11   1 98.6879 22.6449   8
  -4 -11   1 81.2208 26.7359  10
  -4 -11   1 96.3506 22.3003   6
  -4  11   1 152.041 31.3429   2
   3 -11  -1 227.748 33.3232   6
   3 -11  -1 237.829 38.1887  10
  -3 -11   1 246.020 36.5459  10
   3 -11  -1 174.396 28.7483   5
  -3 -11   1 231.185 34.6061   8
  -3 -11   1 226.021 30.0080   6
  -3 -11   1 275.012 34.5779   5
   3 -11  -1 191.454 31.1031   3
   3 -11  -1 231.873 31.4601   8
   3  11  -1 354.358 44.6941   2
  -3  11   1 342.707 42.0898   2
   2 -11  -1 82.5452 19.9626   6
  -2 -11   1 55.0242 20.6566   5
  -2 -11   1 65.5445 20.0041   6
   2 -11  -1 44.5754 20.1892   5
   2 -11  -1 77.8314 22.0263   8
  -2 -11   1 60.7409 20.9500   8
  -2 -11   1 49.6680 25.9141  10
   2 -11  -1 92.2273 27.0781  10
   2 -11  -1 20.4060 27.3622   3
  -2  11   1 98.6159 27.7307   2
   2  11  -1 68.6300 27.1780   2
  -1 -11   1 251.853 37.1431  10
  -1 -11   1 222.826 30.2874   5
   1 -11  -1 240.714 33.6378   3
   1 -11  -1 217.917 32.4943   6
  -1 -11   1 202.146 28.0764   6
  -1 -11   1 277.145 34.5626   3
   1 -11  -1 259.290 38.4178  10
   1 -11  -1 221.444 29.9475   5
   1 -11  -1 240.079 35.2789   8
  -1 -11   1 194.063 29.6232   8
  -1  11   1 261.827 37.8145   2
   1  11  -1 236.931 37.4193   2
   0 -11   1 149.490 25.7481   8
   0 -11  -1 156.457 25.6545   8
   0 -11  -1 132.185 25.2350   5
   0 -11  -1 165.213 33.2087  10
   0 -11  -1 135.770 23.6934   6
   0 -11   1 165.255 26.1467   5
   0 -11   1 102.940 29.1842  10
   0 -11   1 108.817 26.7509   3
   0 -11   1 79.3067 21.4658   6
   0  11   1 154.553 34.8262   2
   0  11  -1 107.530 30.1121   2
   1 -11   1 307.519 37.9585   5
  -1 -11  -1 370.078 39.0179   6
   1 -11   1 319.923 40.8477   3
  -1 -11  -1 337.503 40.7161   8
  -1 -11  -1 378.913 48.1988  10
   1 -11   1 340.022 41.2417   8
   1 -11   1 428.725 48.1768  10
  -1 -11  -1 271.910 36.8335   5
   1 -11   1 386.734 39.6754   6
  -1  11  -1 381.070 49.6819   2
   1  11   1 319.343 45.4326   2
  -2 -11  -1 -23.283 15.1338   6
  -2 -11  -1 33.0127 19.8184   8
   2 -11   1 17.1537 18.3910   5
  -2 -11  -1 -16.156 17.7737   5
   2 -11   1 -13.323 17.4256   8
   2 -11   1 32.5120 17.4335   6
  -2 -11  -1 -14.398 21.4510  10
   2 -11   1 31.1637 21.4795   3
  -2  11  -1 24.6464 23.0761   2
   3 -11   1 23.1220 17.9472   6
  -3 -11  -1 5.84246 18.5697   5
   3 -11   1 22.7213 19.2468   8
  -3 -11  -1 5.76379 16.6423   6
   3 -11   1 23.3817 18.2648   5
  -3 -11  -1 -5.0207 17.3406   8
   3 -11   1 16.7576 19.8885   3
  -3 -11  -1 -1.3560 21.2646  10
  -3  11  -1 17.1957 24.8404   2
   4 -11   1 -20.645 18.3155   8
   4 -11   1 18.1376 20.0444   3
  -4 -11  -1 11.9665 18.3805   5
  -4 -11  -1 -17.853 19.9083  10
  -4 -11  -1 9.32726 18.0820   6
   4 -11   1 20.7872 18.8448   5
   4 -11   1 8.15573 16.8274   6
  -4 -11  -1 -7.5662 16.6222   8
  -4  11  -1 9.30388 23.2766   2
   5 -11   1 37.0418 22.6808   6
   5 -11   1 23.6920 19.8856   8
  -5 -11  -1 15.5870 17.2737   6
   5 -11   1 -11.502 17.4413   5
   5 -11   1 68.5889 23.3975   3
  -5 -11  -1 8.81973 21.9829  10
  -5 -11  -1 -21.875 15.5588   8
  -5 -11  -1 19.0393 17.5874   5
  -5  11  -1 0.55172 22.3819   2
  -6 -11  -1 -5.7545 23.6295  10
  -6 -11  -1 5.08630 17.1234   8
   6 -11   1 19.5554 20.9923   3
  -6 -11  -1 25.2228 18.8889   5
   6 -11   1 13.0426 18.2375   8
   6 -11   1 -9.6244 18.6828   5
  -6  11  -1 33.1723 25.9522   2
  -6  11  -1 8.82986 18.5865   5
  -7 -11  -1 150.154 32.6839  10
   7 -11   1 205.839 29.3336   5
  -7 -11  -1 183.989 28.2402   5
  -7 -11  -1 174.192 26.8658   6
  -7 -11  -1 187.164 27.4282   8
   7 -11   1 233.334 29.4163   8
   7 -11   1 144.992 28.0709   3
  -7  11  -1 189.897 36.5713   2
  -7  11  -1 172.208 29.3295   5
  -8 -11  -1 14.8204 19.2526   8
   8 -11   1 10.9565 20.5017   3
  -8 -11  -1 16.0398 19.5037   5
   8 -11   1 35.1270 21.0275   8
  -8 -11  -1 38.4421 24.1843  10
  -8  11  -1 34.4182 20.2389   5
  -8  11  -1 14.3162 24.6969   2
   9 -11   1 219.282 31.6669   8
   9 -11   1 276.658 37.6797   3
  -9 -11  -1 306.758 35.8083   5
  -9 -11  -1 230.613 37.5034  10
  -9 -11  -1 278.639 35.6411   8
  -9  11  -1 215.011 30.8463   5
  -9  11  -1 207.318 38.0109   2
 -10 -11  -1 117.936 25.1861   8
  10 -11   1 170.915 28.2910   8
 -10 -11  -1 186.079 34.1857  10
 -10 -11  -1 141.297 26.9626   5
  10 -11   1 102.498 25.7582   3
 -10  11  -1 107.278 32.2324   2
 -10  11  -1 175.962 28.4228   5
 -11 -11  -1 116.823 35.4634  10
 -11 -11  -1 162.741 27.6453   8
 -11 -11  -1 224.608 30.7390   5
  11 -11   1 211.583 28.8796   8
  11 -11   1 187.897 28.3223   3
 -11  11  -1 235.043 38.3655   2
 -11  11  -1 197.169 30.1535   5
 -11  11  -1 185.563 29.1562   8
 -12 -11  -1 44.5579 20.7113   5
 -12 -11  -1 43.1880 28.0412  10
 -12 -11  -1 64.4438 16.7159   8
  12 -11   1 65.1079 16.5434   3
 -12  11  -1 75.0282 26.3336   8
 -12  11  -1 62.9091 31.0532   2
 -12  11  -1 52.8446 18.2265   5
  13 -11   1 -5.2652 16.5140   3
 -13 -11  -1 8.10442 28.0489  10
 -13 -11  -1 9.30905 19.4752   5
 -13 -11  -1 18.9954 17.6276   8
 -13  11  -1 10.0618 21.3711   5
 -13  11  -1 15.1195 32.2169  10
 -13  11  -1 14.5190 26.4457   8
 -14 -11  -1 113.082 34.4766  10
  14 -11   1 95.9203 17.6450   3
 -14 -11  -1 115.031 22.7167   5
 -14 -11  -1 116.745 21.5619   8
 -14  11  -1 64.5075 20.3969   5
 -14  11  -1 127.547 32.0042  10
 -14  11  -1 105.307 30.9588   8
 -15 -11  -1 -12.083 16.7167   8
  15 -11   1 20.0459 12.9547   3
 -15 -11  -1 13.9952 18.4495   5
 -15  11  -1 -28.644 30.3592  10
 -15  11  -1 21.6728 21.3869   5
 -15  11  -1 -14.939 21.5247   8
  16 -11   1 23.1817 17.1998   3
 -16  11  -1 9.07824 29.8609  10
 -16  11  -1 11.2404 19.3890   5
 -16  11  -1 22.0324 20.5041   8
  17 -11   1 76.9005 18.5155   3
 -17  11  -1 86.3513 31.5362  10
 -17  11  -1 83.4151 20.4958   5
  18 -11   1 11.7296 14.7415   3
 -18  11  -1 38.4177 26.2744  10
 -18  11  -1 28.2017 16.3518   5
  19 -11   1 85.6344 13.5730   3
 -19  11  -1 77.9080 16.8497   5
  17 -12  -1 -8.3036 12.8648   3
 -17  12   1 2.56902 14.3435   5
  16 -12  -1 18.2280 14.7458   3
 -16  12   1 6.61164 27.6268  10
 -16  12   1 -5.7010 16.0407   5
  15 -12  -1 21.3845 15.4555   3
 -15  12   1 7.47471 13.0224   5
 -15  12   1 25.9342 22.8303  10
  14 -12  -1 -13.640 16.3659   3
 -14  12   1 33.7615 31.8806  10
 -14  12   1 21.5558 21.9444   8
 -14  12   1 2.28566 20.1149   5
  13 -12  -1 10.5285 13.1365   3
 -13 -12   1 21.7777 17.9032   8
 -13  12   1 19.6853 20.7491   5
 -13  12   1 -2.4978 24.6607   8
 -13  12   1 -1.3612 32.2140  10
 -12 -12   1 -4.8822 12.5522   8
  12 -12  -1 29.9826 19.7524   3
 -12  12   1 -8.6023 23.4427   8
 -12  12   1 -1.1541 19.9523   5
 -11 -12   1 27.2313 19.0859   8
  11 -12  -1 36.8890 20.9454   3
  11 -12  -1 8.76365 20.1597   8
 -11  12   1 31.7173 15.3678   5
 -11  12   1 11.4902 16.9024   8
  10 -12  -1 18.2976 20.2675   8
 -10 -12   1 18.0243 18.5141   8
  10 -12  -1 9.34341 20.1164   3
 -10  12   1 44.0841 23.3342   8
 -10  12   1 -13.791 19.0188   5
   9 -12  -1 9.47113 19.5785   8
  -9 -12   1 0.75289 17.8202   8
  -9 -12   1 47.2704 15.9601   5
   9 -12  -1 -4.4130 14.7980   3
  -9  12   1 51.5236 21.7496   5
   8 -12  -1 80.0674 24.5684   3
  -8 -12   1 94.3433 22.0747   5
   8 -12  -1 93.2099 24.5394   8
  -8 -12   1 115.372 23.3452   8
  -8 -12   1 45.8856 28.2475  10
  -8  12   1 102.925 23.9708   5
  -8  12   1 99.2479 32.6268   2
  -7 -12   1 -5.2720 24.4002  10
   7 -12  -1 -19.105 18.7345   8
  -7 -12   1 -12.705 18.2635   5
  -7 -12   1 27.2379 18.5700   8
   7 -12  -1 3.00888 20.7613   3
  -7  12   1 20.0418 26.1915   2
  -7  12   1 28.1024 19.6888   5
   6 -12  -1 142.801 26.3506   8
  -6 -12   1 131.585 20.2444   5
  -6 -12   1 131.422 29.1582  10
   6 -12  -1 83.1605 23.5947   5
  -6 -12   1 94.0753 22.7027   8
   6 -12  -1 129.159 26.8490   3
  -6  12   1 99.7275 33.2520   2
  -6  12   1 63.6688 23.0473   5
   5 -12  -1 11.5348 20.3494   8
   5 -12  -1 36.1426 22.1659   3
  -5 -12   1 48.1391 26.6891  10
  -5 -12   1 48.6011 19.9383   5
  -5 -12   1 -3.5698 17.3460   8
   5 -12  -1 46.9829 20.8896   5
  -5  12   1 42.4435 28.9148   2
  -4 -12   1 53.4567 20.6011   5
   4 -12  -1 49.7998 16.3365   8
  -4 -12   1 34.4225 19.9955   8
   4 -12  -1 83.1728 24.4087   3
   4 -12  -1 48.0288 20.7192   5
  -4 -12   1 57.0945 17.8583  10
  -4  12   1 67.6023 29.0542   2
  -3 -12   1 28.0317 24.3399  10
   3 -12  -1 -20.335 16.9800   5
  -3 -12   1 11.8529 12.8738   8
   3 -12  -1 20.8927 20.8190   3
  -3 -12   1 -24.842 17.7732   5
   3 -12  -1 7.78100 18.0125   8
  -3  12   1 24.4787 27.7483   2
   2 -12  -1 25.8044 19.4647   8
  -2 -12   1 -12.949 17.2146   5
  -2 -12   1 -34.664 21.1417  10
   2 -12  -1 10.0009 17.0276   5
   2 -12  -1 -10.521 20.7494   3
  -2 -12   1 9.27347 18.9875   8
  -2  12   1 1.06131 26.4931   2
  -1 -12   1 -18.567 21.6889   3
   1 -12  -1 22.8033 27.3469   3
  -1 -12   1 -4.3311 16.4916   6
   1 -12  -1 6.17080 18.1421   8
  -1 -12   1 9.31104 18.7775   8
   1 -12  -1 33.5209 18.4376   5
   1 -12  -1 -15.766 15.8261  10
  -1 -12   1 29.2630 19.3835   5
  -1 -12   1 1.59413 22.2500  10
  -1  12   1 1.35451 26.6799   2
   1  12  -1 -12.349 25.7971   2
   0 -12   1 83.0262 23.7559   8
   0 -12  -1 71.2610 21.3068   5
   0 -12   1 127.900 21.8730   6
   0 -12  -1 96.8661 29.5251  10
   0 -12  -1 115.635 23.9034   8
   0 -12   1 117.113 23.3715   5
   0 -12   1 53.3958 24.4652   3
   0  12  -1 95.5243 32.5421   2
  -1 -12  -1 -4.7594 16.8878   5
   1 -12   1 -12.358 15.1631   6
   1 -12   1 14.4868 19.2262   8
   1 -12   1 -14.184 16.0865   5
   1 -12   1 17.3421 21.3346   3
  -1 -12  -1 -0.1150 18.4488   8
  -1 -12  -1 15.0910 25.9103  10
  -1  12  -1 -18.749 25.3001   2
  -2 -12  -1 67.5264 28.6775  10
   2 -12   1 74.5268 19.0224   8
   2 -12   1 104.714 22.4822   5
   2 -12   1 105.528 21.9998   6
   2 -12   1 49.2392 23.2181   3
  -2 -12  -1 94.8856 22.7547   5
  -2 -12  -1 48.3006 21.3733   8
  -2  12  -1 62.9803 29.4551   2
   3 -12   1 -1.2639 16.4209   6
  -3 -12  -1 -16.128 22.6864  10
  -3 -12  -1 18.5680 18.1319   5
   3 -12   1 28.2827 19.0857   5
   3 -12   1 27.6978 19.3100   8
   3 -12   1 8.47668 20.4062   3
  -3 -12  -1 8.89779 18.9217   8
  -3  12  -1 -17.926 25.3652   2
   4 -12   1 34.0603 21.4805   3
  -4 -12  -1 70.2116 25.7664  10
  -4 -12  -1 73.4332 21.2807   5
  -4 -12  -1 39.9083 20.0948   8
   4 -12   1 4.64273 19.0460   5
   4 -12   1 5.42611 14.7081   8
  -4  12  -1 36.0425 29.9299   2
   5 -12   1 9.36691 20.7392   3
   5 -12   1 11.9597 18.1760   6
  -5 -12  -1 32.1759 15.3293   8
   5 -12   1 17.7637 19.8011   5
  -5 -12  -1 38.7107 22.5980  10
   5 -12   1 49.6736 22.0553   8
  -5 -12  -1 43.2017 20.5637   5
  -5  12  -1 22.6002 20.2881   5
  -5  12  -1 50.9433 22.0473   2
   6 -12   1 54.7065 23.0859   3
  -6 -12  -1 11.9985 21.8790  10
  -6 -12  -1 48.2910 20.4407   8
   6 -12   1 31.0271 21.5278   8
  -6 -12  -1 55.1006 21.1487   5
  -6  12  -1 51.2188 23.9303   2
  -6  12  -1 80.0849 22.4235   5
   7 -12   1 24.8995 21.5741   3
   7 -12   1 28.1275 19.4867   8
  -7 -12  -1 6.10250 13.0888   8
  -7 -12  -1 39.2776 24.8544  10
  -7 -12  -1 -8.0261 18.0505   5
  -7  12  -1 35.8046 21.2238   2
  -7  12  -1 -10.146 18.5643   5
   8 -12   1 25.2743 15.0708   8
  -8 -12  -1 11.5378 18.7111   5
  -8 -12  -1 29.3980 25.9066  10
   8 -12   1 5.32627 14.0467   3
  -8 -12  -1 32.0498 18.4098   8
  -8  12  -1 -28.299 28.8558   2
  -8  12  -1 7.43608 19.6524   5
  -9 -12  -1 29.9968 14.0889   8
  -9 -12  -1 29.1207 27.2720  10
   9 -12   1 33.3259 20.5259   3
  -9 -12  -1 36.8421 18.8369   5
   9 -12   1 12.8224 19.9123   8
  -9  12  -1 18.0984 20.8598   5
 -10 -12  -1 -9.8081 17.0913   5
 -10 -12  -1 10.3711 25.3324  10
  10 -12   1 17.6442 18.5991   3
 -10 -12  -1 4.52987 12.7756   8
  10 -12   1 -35.458 17.7239   8
 -10  12  -1 37.6970 24.0234   8
 -10  12  -1 2.27908 19.7515   5
 -11 -12  -1 49.1856 15.7916   8
 -11 -12  -1 33.2018 22.6685  10
 -11 -12  -1 46.2118 14.9426   5
  11 -12   1 67.9398 20.8806   3
 -11  12  -1 45.9484 17.2694   5
 -11  12  -1 66.9047 27.0919   8
 -12 -12  -1 3.21126 17.5814   5
  12 -12   1 20.3802 17.6813   3
 -12 -12  -1 9.11613 18.5005   8
 -12  12  -1 2.52926 31.5989  10
 -12  12  -1 -21.047 19.4353   5
 -12  12  -1 -14.768 23.4293   8
 -13 -12  -1 24.8491 18.3488   8
  13 -12   1 35.5562 13.5397   3
 -13 -12  -1 4.82163 17.5117   5
 -13  12  -1 50.0835 16.6962   5
 -13  12  -1 30.1957 25.0389   8
 -13  12  -1 20.4901 23.7688  10
  14 -12   1 18.8939 12.1944   3
 -14 -12  -1 25.5245 16.5344   8
 -14  12  -1 -19.090 29.6191  10
 -14  12  -1 66.2138 21.6300   5
 -14  12  -1 24.1562 21.2153   8
 -15 -12  -1 0.75998 15.1781   8
  15 -12   1 16.0516 15.3969   3
 -15  12  -1 -24.691 17.9599   8
 -15  12  -1 34.0480 18.3161   5
 -15  12  -1 2.73706 28.1346  10
  16 -12   1 44.9706 12.2505   3
 -16  12  -1 54.1551 17.0038   5
  17 -12   1 2.57477 12.8306   3
 -17  12  -1 18.0205 9.80323   5
  14 -13  -1 -1.1153 9.81737   3
 -14  13   1 11.1787 16.5286   5
  13 -13  -1 144.375 20.5978   3
 -13  13   1 128.855 23.3733   5
 -13  13   1 146.343 24.8896   8
 -13  13   1 132.002 34.6865  10
  12 -13  -1 21.9100 17.8847   3
 -12 -13   1 16.9107 15.8181   8
 -12  13   1 -20.648 21.0952  10
 -12  13   1 21.2001 22.9927   8
 -12  13   1 21.3466 14.0808   5
 -11 -13   1 284.604 28.5371   8
  11 -13  -1 212.535 28.0751   3
 -11  13   1 182.180 32.1193   8
 -11  13   1 218.464 30.5520   5
  10 -13  -1 4.97307 13.5466   3
 -10 -13   1 -8.7904 17.4619   8
 -10  13   1 1.80558 21.4930   8
 -10  13   1 28.2999 19.5582   5
   9 -13  -1 214.099 29.7549   3
  -9 -13   1 209.024 29.4235   8
   9 -13  -1 171.323 27.0812   8
  -9  13   1 153.622 23.7491   5
  -9  13   1 202.154 30.5622   8
  -8 -13   1 156.652 24.4800   8
   8 -13  -1 168.692 25.0083   3
   8 -13  -1 146.497 21.7328   8
  -8  13   1 125.405 21.8225   5
   7 -13  -1 76.9602 20.1518   3
   7 -13  -1 77.4270 22.1724   8
  -7 -13   1 76.7729 17.4285   8
  -7 -13   1 102.300 19.7773   5
  -7  13   1 75.6641 17.8398   5
   6 -13  -1 268.020 32.1464   3
  -6 -13   1 247.572 37.9327  10
  -6 -13   1 250.777 34.3367   8
  -6 -13   1 317.424 31.9176   5
   6 -13  -1 295.427 37.0032   8
  -6  13   1 312.558 36.0650   5
  -5 -13   1 -10.054 16.2383   5
  -5 -13   1 -47.391 22.7868  10
  -5 -13   1 -6.3306 16.5342   8
   5 -13  -1 15.0453 18.0702   5
   5 -13  -1 11.7481 17.9700   8
  -5  13   1 15.6477 18.9328   5
  -4 -13   1 104.885 22.6575   8
  -4 -13   1 83.5067 20.5697   5
   4 -13  -1 96.9719 24.4582   3
   4 -13  -1 102.310 18.5181   5
  -4 -13   1 86.2002 23.1256  10
   4 -13  -1 93.1833 18.6057   8
  -4  13   1 85.6253 19.0670   5
   3 -13  -1 76.8219 20.8833   5
  -3 -13   1 105.072 19.2028   8
   3 -13  -1 64.6100 23.1340   3
  -3 -13   1 65.6777 19.9911   5
   3 -13  -1 114.971 23.0548   8
   2 -13  -1 -0.3729 12.8963   8
   2 -13  -1 19.8099 17.6059   5
   2 -13  -1 -2.1111 21.2653   3
  -2 -13   1 3.54020 18.4763   8
  -2 -13   1 -8.1653 15.5270   5
  -1 -13   1 243.453 30.7891   5
  -1 -13   1 218.647 28.2093   8
   1 -13  -1 253.576 29.1065   8
   1 -13  -1 238.132 27.1472   5
   0 -13  -1 41.6257 15.2684   8
   0 -13   1 32.8408 23.2214   3
   0 -13  -1 56.2629 19.1647   5
   0 -13   1 49.0726 19.3303   5
   0 -13   1 17.4443 14.6352   8
  -1 -13  -1 238.143 29.6563   8
  -1 -13  -1 254.427 31.0638   5
   1 -13   1 249.913 31.7512   5
   1 -13   1 258.347 30.1879   8
   1 -13   1 272.340 37.8499   3
   2 -13   1 139.748 26.4788   3
  -2 -13  -1 137.698 24.3389   8
   2 -13   1 101.709 22.4314   5
   2 -13   1 106.243 20.7199   8
  -2 -13  -1 152.814 27.8863  10
  -2 -13  -1 119.385 19.1174   5
  -2  13  -1 125.860 24.3543   5
   3 -13   1 150.300 22.4422   5
  -3 -13  -1 160.914 30.8285  10
   3 -13   1 194.247 28.2146   8
  -3 -13  -1 182.462 25.3878   5
   3 -13   1 159.063 28.2220   3
  -3 -13  -1 156.430 23.4838   8
  -3  13  -1 157.739 25.9058   5
  -4 -13  -1 373.430 39.3073   8
   4 -13   1 294.537 34.6011   8
  -4 -13  -1 304.727 43.6177  10
  -4 -13  -1 353.146 36.3575   5
   4 -13   1 392.945 41.2555   3
  -4  13  -1 414.237 39.5149   5
  -5 -13  -1 57.4065 20.4004   8
  -5 -13  -1 114.242 28.6473  10
   5 -13   1 65.2091 18.9149   3
  -5 -13  -1 56.9571 19.7775   5
   5 -13   1 124.947 23.8088   8
  -5  13  -1 70.1210 16.5912   5
   6 -13   1 183.918 26.8804   8
  -6 -13  -1 128.081 24.5408   8
   6 -13   1 118.017 26.3754   3
  -6 -13  -1 157.522 32.7432  10
  -6 -13  -1 192.253 25.4894   5
  -6  13  -1 124.604 25.5194   5
   7 -13   1 17.5013 19.8117   8
  -7 -13  -1 0.42949 12.5321   8
  -7 -13  -1 25.6101 27.2675  10
  -7 -13  -1 35.8546 18.2187   5
   7 -13   1 6.42933 20.6053   3
  -7  13  -1 36.4256 19.4696   5
  -8 -13  -1 -1.9139 17.2337   5
  -8 -13  -1 2.48164 24.1852  10
   8 -13   1 39.8975 20.3136   8
  -8 -13  -1 38.1906 18.7808   8
   8 -13   1 16.1960 14.5607   3
  -8  13  -1 33.5800 19.3824   5
  -8  13  -1 40.8147 22.3419   8
   9 -13   1 71.1241 16.9752   8
  -9 -13  -1 36.8648 28.6342  10
  -9 -13  -1 21.1707 17.1768   5
   9 -13   1 36.3126 20.4400   3
  -9 -13  -1 86.8541 19.8815   8
  -9  13  -1 46.2470 18.4745   8
  -9  13  -1 35.2949 19.5315   5
  10 -13   1 7.77593 17.7912   3
 -10 -13  -1 16.6892 17.3613   8
 -10 -13  -1 45.7835 17.4736   5
 -10  13  -1 7.74329 19.0747   5
 -10  13  -1 12.9202 22.5434   8
 -11 -13  -1 205.612 29.5291   5
  11 -13   1 163.714 24.5881   3
 -11 -13  -1 146.787 23.0853   8
 -11  13  -1 154.652 23.2021   5
 -11  13  -1 154.490 30.0380  10
 -11  13  -1 179.122 30.0480   8
  12 -13   1 95.8015 16.8512   3
 -12 -13  -1 100.768 19.5510   8
 -12  13  -1 95.0410 22.8745   5
 -12  13  -1 128.606 35.1337  10
 -12  13  -1 74.7249 24.8220   8
  13 -13   1 110.941 16.6064   3
 -13 -13  -1 93.6106 17.7121   8
 -13  13  -1 96.2746 17.7092   5
 -13  13  -1 114.332 21.5608   8
  14 -13   1 112.763 17.9278   3
 -14  13  -1 90.9064 15.2915   5
  11 -14  -1 -19.667 15.1382   3
 -11  14   1 15.5615 16.6815   5
  10 -14  -1 8.54298 17.6711   3
 -10 -14   1 -22.046 13.2798   8
 -10  14   1 -1.7377 19.1008   8
 -10  14   1 -28.468 14.9985   5
  -9 -14   1 -0.5995 14.9177   8
   9 -14  -1 -15.337 18.1183   3
  -9  14   1 24.5620 16.5672   5
  -9  14   1 5.44177 14.0200   8
  -8 -14   1 16.3827 11.9126   8
   8 -14  -1 15.1682 17.0539   8
   8 -14  -1 24.3720 20.8231   3
  -8  14   1 -5.5562 19.8149   8
  -8  14   1 29.3430 16.7230   5
  -7 -14   1 -21.062 10.7121   8
   7 -14  -1 15.0863 12.3824   8
  -7  14   1 23.6436 17.5748   5
  -7  14   1 14.0523 14.0713   8
   6 -14  -1 38.1311 17.7307   8
  -6 -14   1 51.8412 18.5031   8
  -6  14   1 48.9370 18.5954   5
  -5 -14   1 2.31602 11.6697   8
   5 -14  -1 8.22357 12.3954   8
  -5  14   1 16.7167 12.8651   5
  -4 -14   1 88.2882 20.2273   8
   4 -14  -1 50.1642 15.4415   8
  -4 -14   1 3.97183 16.0875   5
  -4  14   1 53.9297 18.6036   5
   3 -14  -1 6.99588 17.8872   8
  -3 -14   1 8.13805 13.2947   8
  -3 -14   1 -19.689 15.7055   5
  -3  14   1 13.9241 12.7765   5
   2 -14  -1 -5.0113 16.5096   8
   2 -14  -1 23.4419 12.4638   5
  -2 -14   1 27.2508 16.7423   5
  -2 -14   1 11.7356 13.1887   8
  -2  14   1 -16.339 16.4286   5
   1 -14  -1 53.6849 18.7926   8
  -1 -14   1 34.6798 19.7696   8
   1 -14  -1 39.0194 18.8126   5
  -1 -14   1 33.7554 17.4547   5
   1  14  -1 10.9885 16.7559   5
  -1  14   1 41.4142 19.0254   5
   0 -14  -1 14.2375 12.2724   5
   0 -14   1 -14.271 15.9304   8
   0 -14   1 18.9990 16.4734   5
   0 -14  -1 -20.227 15.9567   8
   0  14  -1 28.5878 17.4935   5
  -1 -14  -1 -3.6644 17.9483   8
   1 -14   1 29.8823 13.8277   8
  -1 -14  -1 34.5470 13.6530   5
  -1  14  -1 -12.116 16.0531   5
  -2 -14  -1 -5.6747 17.0229   5
  -2 -14  -1 16.4885 13.2042   8
   2 -14   1 -11.953 11.5289   8
  -2  14  -1 32.5187 17.3083   5
  -3 -14  -1 32.6294 16.6161   5
   3 -14   1 -0.5146 17.0905   8
  -3 -14  -1 25.5810 13.5125   8
  -3  14  -1 7.27626 17.1245   5
  -4 -14  -1 -6.4406 12.0163   8
  -4 -14  -1 -3.9817 10.9789   5
   4 -14   1 4.46999 12.6226   8
  -4  14  -1 14.2635 17.6590   5
   5 -14   1 7.17707 16.8275   8
  -5 -14  -1 0.79699 10.7521   5
  -5 -14  -1 8.78248 12.8992   8
  -5  14  -1 16.0928 17.0952   5
   6 -14   1 -16.169 15.5091   8
  -6 -14  -1 11.9055 16.6005   8
  -6 -14  -1 2.12254 15.0930   5
  -6  14  -1 -15.474 10.2338   5
  -6  14  -1 -3.3270 13.9417   8
  -7 -14  -1 10.3992 15.1173   5
   7 -14   1 7.51010 16.5827   8
   7 -14   1 -12.865 13.2699   3
  -7 -14  -1 11.0419 12.0990   8
  -7  14  -1 32.2308 17.9244   5
  -7  14  -1 26.8357 20.0967   8
  -8 -14  -1 -25.881 26.2875   5
   8 -14   1 -7.1272 18.0169   3
  -8 -14  -1 18.9845 12.1214   8
  -8  14  -1 11.6492 16.1148   5
  -8  14  -1 -12.895 19.7864   8
   9 -14   1 11.2690 12.0324   3
  -9 -14  -1 18.9086 15.6465   8
  -9  14  -1 3.38358 11.4264   5
  -9  14  -1 26.3467 19.2891   8
  10 -14   1 48.7014 17.4071   3
 -10 -14  -1 10.3592 14.5616   8
 -10  14  -1 34.5785 16.1811   5
 -10  14  -1 -4.1836 18.8059   8
  -5 -15   1 39.6487 18.6896   8
   5 -15  -1 44.8151 19.4898   8
  -5  15   1 18.7488 17.3708   8
  -5  15   1 15.2004 14.5227   5
   4 -15  -1 182.847 24.6608   8
  -4  15   1 157.801 22.6242   5
  -4  15   1 180.775 23.7988   8
   3 -15  -1 -6.4857 14.3012   8
  -3  15   1 6.39190 14.3362   5
  -2  15   1 86.0716 18.0394   5
  -1  15   1 -3.8572 15.1112   5
   0  15   1 -3.9967 13.8422   5
   0  15  -1 7.74427 13.9965   5
   1 -15   1 14.8013 11.5785   8
  -1  15  -1 -8.8159 17.6367   5
   1  15   1 11.4047 14.5569   5
   2 -15   1 44.6687 12.8844   8
   2  15   1 87.3351 17.0453   5
  -2  15  -1 58.2000 16.6095   5
  -3 -15  -1 17.5220 16.2299   8
   3 -15   1 2.79781 13.9583   8
   3  15   1 27.5361 20.1596   5
  -3  15  -1 4.85755 18.0051   5
  -3  15  -1 2.44222 11.5652   8
  -4 -15  -1 252.722 25.0456   8
   4 -15   1 299.482 27.9702   8
  -4  15  -1 204.651 30.2834   5
  -4  15  -1 246.830 29.9877   8
 -28   0   2 25.7595 10.8884   4
 -28   0   2 28.5261 11.8541   7
 -27   0   2 -15.984 7.60233   4
 -27   0   2 -14.631 8.15849   7
 -26   0   2 204.683 24.4217   7
 -26   0   2 233.608 27.6713   4
 -25   0   2 -41.973 15.7575   5
 -25   0   2 -7.4439 9.74575   4
 -25   0   2 -6.4912 15.5090   7
 -24   0   2 484.953 43.8403   4
 -24   0   2 438.884 55.7281  10
 -24   0   2 477.303 44.0317   5
 -24   0   2 474.385 44.3417   7
 -23   0   2 -15.495 15.8228   4
 -23   0   2 -26.910 17.7356   5
 -23   0   2 -13.890 23.2707  10
 -23   0   2 52.4754 19.8285   7
 -22   0   2 657.207 55.9379   4
 -22   0   2 634.586 60.8348   5
 -22   0   2 752.645 71.3737  10
 -22   0   2 651.624 57.1123   7
 -21   0   2 -20.460 22.4384   5
 -21   0   2 -3.7312 15.1316   4
 -21   0   2 1.98180 30.2683  10
 -21   0   2 -21.703 17.4666   7
 -20   0   2 620.038 65.6724  10
 -20   0   2 588.211 50.6344   4
 -20   0   2 580.942 52.8993   7
 -20   0   2 477.580 53.1406   5
 -19   0   2 -32.014 21.5886  10
 -19   0   2 -13.369 16.1060   4
 -19   0   2 -7.5875 20.3521   7
 -19   0   2 -24.223 21.4237   5
 -18   0   2 134.547 23.1460   1
 -18   0   2 133.585 30.0930  10
 -17   0   2 -2.2981 27.1923  10
 -17   0   2 12.1771 13.0991   1
 -16   0   2 507.287 56.6277  10
 -16   0   2 582.950 45.9918   1
 -15   0   2 -17.852 9.72562   1
 -14   0   2 2088.83 133.139   2
 -14   0   2 1693.12 121.510   1
 -13   0   2 8.80762 15.5774   2
 -13   0   2 9.16336 9.38084   1
 -12   0   2 3508.59 238.722   2
 -12   0   2 3968.77 237.908   1
 -11   0   2 10.1826 8.38079   1
 -11   0   2 0.49079 13.5966   2
 -10   0   2 1880.12 121.594   1
  -9   0   2 8.46498 7.61004   1
  -8   0   2 744.120 50.4853   1
  -7   0   2 0.73899 7.48253   1
  -6   0   2 120.256 12.5132   1
  -5   0   2 -1.9766 4.80153   1
  -4   0   2 154.717 12.6920   1
  -3   0   2 -2.8910 3.08300   1
   2   0  -2 8295.66 517.901   1
  -2   0   2 8411.21 517.808   1
   1   0  -2 -0.9618 2.04060   1
   0   0  -2 5571.68 345.580   1
  -1   0  -2 -0.1028 2.64148   1
  -2   0  -2 5615.00 348.848   1
  -3   0  -2 6.69116 4.50239   1
  -4   0  -2 340.580 24.3479   1
  -5   0  -2 7.15472 6.43561   1
  -6   0  -2 1146.74 74.6816   1
  -7   0  -2 -5.8191 6.10528   1
  -8   0  -2 6413.58 401.098   1
  -9   0  -2 -1.4218 7.53806   1
 -10   0  -2 2782.67 177.984   1
 -11   0  -2 17.1114 8.46691   1
 -12   0  -2 1653.25 109.807   1
 -13   0  -2 -6.8216 8.78663   1
 -14   0  -2 162.869 20.9345   1
 -15   0  -2 -8.1170 11.2536   1
 -15   0  -2 12.6416 25.8158  10
 -16   0  -2 47.1451 15.3454   1
 -16   0  -2 9.66400 21.7436  10
 -17   0  -2 23.3565 23.1725  10
 -17   0  -2 -15.758 13.7037   1
 -18   0  -2 159.486 27.3351   7
 -18   0  -2 132.705 25.8177   1
 -18   0  -2 185.148 30.6090   5
 -18   0  -2 217.962 38.5009  10
 -18   0  -2 188.616 30.5954   4
 -19   0  -2 -12.112 21.2454  10
 -19   0  -2 5.45774 17.2877   7
 -19   0  -2 -22.423 18.9814   5
 -19   0  -2 -23.143 16.1260   4
 -20   0  -2 324.853 36.9936   4
 -20   0  -2 287.649 36.1555   7
 -20   0  -2 277.483 37.3047   5
 -20   0  -2 326.634 46.7502  10
 -21   0  -2 -7.7523 15.2742   4
 -21   0  -2 13.2039 17.1776   7
 -21   0  -2 -6.5482 23.3481  10
 -21   0  -2 2.45435 17.7618   5
 -22   0  -2 458.137 53.9090  10
 -22   0  -2 445.600 42.9608   4
 -22   0  -2 432.024 45.3472   5
 -22   0  -2 485.551 43.3777   7
 -23   0  -2 44.1535 19.2904   5
 -23   0  -2 -11.230 14.0804   4
 -23   0  -2 1.63667 11.6084   7
 -23   0  -2 -41.779 24.8919  10
 -24   0  -2 130.276 22.7970   5
 -24   0  -2 162.426 29.7393  10
 -24   0  -2 156.736 21.3138   7
 -24   0  -2 165.344 22.7520   4
 -25   0  -2 -6.9019 12.4687   4
 -25   0  -2 -14.041 21.0571  10
 -25   0  -2 -12.108 9.89754   5
 -25   0  -2 8.92188 13.9131   7
 -26   0  -2 4.89920 9.15467   5
 -26   0  -2 0.89777 9.44310   7
 -26   0  -2 12.1200 14.7950  10
 -26   0  -2 17.2597 12.0182   4
 -27   0  -2 4.93526 8.02983   7
 -27   0  -2 -11.735 10.1908   4
 -27   0  -2 -7.6208 7.94193   5
 -28  -1   2 5.74321 8.22138   7
 -28  -1   2 28.0689 10.9035   4
 -28   1   2 -3.0116 11.3774   7
 -28   1   2 16.4555 10.8477   4
 -27  -1   2 22.4013 13.1655   4
 -27  -1   2 23.1519 14.6710   7
 -27   1   2 28.7526 12.9559   4
 -27   1   2 19.3863 10.5423   7
 -26  -1   2 45.3652 15.8188   4
 -26  -1   2 35.9044 12.8281   7
 -26   1   2 46.1015 12.2940   4
 -26   1   2 58.6968 13.6385   7
 -26   1   2 13.9747 15.6902   5
 -25  -1   2 36.8211 12.2590   4
 -25  -1   2 0.54957 16.0558   7
 -25   1   2 22.4167 12.0054   4
 -25   1   2 23.9193 16.5512   7
 -25   1   2 55.7974 28.3686  10
 -25   1   2 43.5975 18.0222   5
 -24  -1   2 170.419 23.6830   4
 -24  -1   2 109.131 22.5523   7
 -24  -1   2 111.224 23.0866   5
 -24   1   2 119.832 20.1547   7
 -24   1   2 117.148 21.6785   4
 -24   1   2 195.760 33.8364  10
 -24   1   2 102.528 23.1413   5
 -23  -1   2 77.0789 20.1131   4
 -23  -1   2 101.699 32.1881  10
 -23  -1   2 102.865 21.9967   7
 -23  -1   2 122.566 24.1145   5
 -23   1   2 111.242 23.4726   7
 -23   1   2 86.7952 32.7876  10
 -23   1   2 125.439 22.6779   4
 -23   1   2 111.347 23.8263   5
 -22  -1   2 295.533 37.7866   7
 -22  -1   2 361.664 47.3183  10
 -22  -1   2 352.302 42.9703   5
 -22  -1   2 246.999 35.5606   4
 -22   1   2 322.329 37.1745   4
 -22   1   2 240.596 40.0005  10
 -22   1   2 326.562 39.1844   5
 -22   1   2 273.138 37.2925   7
 -21  -1   2 63.7131 19.2726   4
 -21  -1   2 48.3608 21.8874   5
 -21  -1   2 57.8930 26.7986  10
 -21  -1   2 85.7402 22.0986   7
 -21   1   2 48.4320 27.7065  10
 -21   1   2 72.4379 22.6497   7
 -21   1   2 71.9114 19.8142   4
 -21   1   2 32.3495 21.9919   5
 -20  -1   2 172.243 33.5703  10
 -20  -1   2 122.865 27.6362   5
 -20  -1   2 165.831 28.4595   7
 -20  -1   2 159.898 25.3191   4
 -20   1   2 179.171 29.1264   5
 -20   1   2 189.481 35.5662  10
 -20   1   2 170.576 25.8874   4
 -20   1   2 199.656 28.6538   7
 -19  -1   2 90.6342 22.2582   4
 -19  -1   2 117.743 28.3233   5
 -19  -1   2 125.039 33.6855  10
 -19  -1   2 105.290 25.1216   7
 -19   1   2 89.3066 21.7257   4
 -19   1   2 72.5411 26.1103   5
 -19   1   2 64.2620 27.5552  10
 -19   1   2 145.780 26.5484   7
 -18  -1   2 398.771 49.2634  10
 -18  -1   2 378.011 38.1290   1
 -18   1   2 370.670 51.0409  10
 -18   1   2 346.619 38.0058   1
 -17  -1   2 21.7998 23.1784  10
 -17  -1   2 7.80208 12.6133   1
 -17   1   2 24.2798 13.9048   1
 -17   1   2 0.97157 23.6361  10
 -16  -1   2 28.2554 24.0697  10
 -16  -1   2 22.4923 13.4305   1
 -16   1   2 31.5285 13.7287   1
 -16   1   2 -7.7987 23.0375  10
 -15  -1   2 77.4825 16.4491   1
 -15   1   2 96.0139 17.3873   1
 -15   1   2 129.752 23.7670   2
 -14  -1   2 42.8042 12.4954   1
 -14   1   2 42.5113 12.4810   1
 -14   1   2 32.0464 18.1166   2
 -13  -1   2 692.783 51.6396   1
 -13   1   2 688.367 51.4314   1
 -13   1   2 729.289 54.8977   2
 -12  -1   2 549.227 40.5277   1
 -12  -1   2 478.538 45.2197   2
 -12   1   2 562.020 43.9037   2
 -12   1   2 527.649 40.4450   1
 -11  -1   2 32.1397 10.4884   1
 -11  -1   2 47.5916 16.2932   2
 -11   1   2 52.1995 10.7451   1
 -11   1   2 37.8380 12.4296   2
 -10  -1   2 601.915 42.0332   1
 -10   1   2 567.259 44.3877   2
 -10   1   2 558.738 41.4858   1
  -9  -1   2 158.558 17.3835   1
  -9   1   2 157.676 16.8377   1
  -8  -1   2 799.636 52.4451   1
  -8  -1   2 731.927 49.1139   9
  -8   1   2 811.043 52.0277   1
  -7  -1   2 139.419 14.5256   1
  -7  -1   2 145.539 11.1304   9
  -7   1   2 126.654 13.7308   1
  -6  -1   2 83.2125 10.9523   1
  -6  -1   2 82.7977 8.08044   9
  -6   1   2 70.4379 9.14720   1
  -5  -1   2 459.504 30.7131   1
  -5  -1   2 429.344 29.3594   9
  -5   1   2 453.281 30.7515   1
  -4  -1   2 146.186 12.0301   1
  -4   1   2 130.709 11.5320   1
   3  -1  -2 1.46871 3.41815   1
  -3  -1   2 -1.9037 4.48711   9
  -3  -1   2 10.8403 3.78876   1
  -3   1   2 10.5955 3.68224   1
  -2  -1   2 402.783 26.9971   9
   2  -1  -2 423.869 26.8954   1
  -2  -1   2 402.646 26.7814   1
   1  -1  -2 1.19012 2.52269   1
  -1  -1   2 5.52234 3.25511   9
  -1   1   2 6.79607 4.29094   9
   1   1  -2 3.90367 2.07034   1
   0  -1  -2 238.277 16.0773   1
   0  -1   2 228.670 16.2540   9
   0   1  -2 233.892 15.2831   1
   0   1   2 219.470 16.6063   9
   1  -1   2 8.12470 3.47588   9
  -1  -1  -2 4.29683 3.50493   1
   1   1   2 5.59220 4.22694   9
  -1   1  -2 11.6756 2.50144   1
   2  -1   2 54.4241 7.14726   9
  -2  -1  -2 38.6230 6.05898   1
  -2   1  -2 46.3505 5.09269   1
   2   1   2 47.9808 6.90058   9
  -3  -1  -2 1093.24 68.3597   1
   3  -1   2 1038.67 67.4523   9
   3   1   2 1075.54 68.2406   9
  -3   1  -2 1055.89 67.6162   1
   4  -1   2 385.322 26.2252   9
  -4  -1  -2 419.922 28.1187   1
   4   1   2 396.739 27.5125   9
  -4   1  -2 384.803 27.1003   1
  -5  -1  -2 13.4766 6.53849   1
   5   1   2 6.76446 5.42386   9
  -5   1  -2 8.11562 5.64856   1
  -6  -1  -2 -1.0278 6.43866   1
  -6   1  -2 10.4747 5.85244   1
   6   1   2 -2.3744 4.72702   9
  -7  -1  -2 0.89284 7.01277   1
  -7   1  -2 16.1012 7.87396   1
   7   1   2 3.68263 5.24719   9
  -8  -1  -2 348.757 29.1160   1
  -8   1  -2 336.180 27.3543   1
   8   1   2 371.815 26.6366   9
  -9  -1  -2 18.3831 8.97069   1
  -9   1  -2 32.2550 8.79105   1
 -10  -1  -2 110.021 15.0256   1
 -10   1  -2 130.062 15.5435   1
 -11  -1  -2 31.5243 10.3712   1
 -11   1  -2 30.6478 10.2335   1
 -12  -1  -2 27.6040 10.3104   1
 -12   1  -2 7.43095 8.84447   1
 -13  -1  -2 83.8338 15.7976   1
 -13   1  -2 112.245 16.2693   1
 -14  -1  -2 12.8622 11.4027   1
 -14   1  -2 35.0955 12.2320   1
 -15  -1  -2 35.0742 14.3143   1
 -15  -1  -2 80.3009 25.3754  10
 -15   1  -2 35.7965 15.1726   1
 -15   1  -2 41.3115 24.1158  10
 -16  -1  -2 -2.9662 12.9315   1
 -16  -1  -2 -13.982 19.7450  10
 -16   1  -2 10.9830 12.9638   1
 -16   1  -2 7.61897 28.2435  10
 -17  -1  -2 92.2398 19.3355   1
 -17  -1  -2 64.3454 24.9514  10
 -17   1  -2 74.0837 26.5154  10
 -17   1  -2 70.8400 18.6063   1
 -18  -1  -2 148.500 29.2484   7
 -18  -1  -2 112.374 26.0343   5
 -18  -1  -2 129.968 29.5918  10
 -18  -1  -2 146.239 25.0449   4
 -18   1  -2 147.593 27.9855   5
 -18   1  -2 187.194 31.8003   1
 -18   1  -2 175.243 27.8768   7
 -18   1  -2 131.130 30.4477  10
 -19  -1  -2 25.8100 17.9599   7
 -19  -1  -2 70.2014 23.1012   4
 -19  -1  -2 36.2301 25.2963  10
 -19  -1  -2 8.82249 19.3717   5
 -19   1  -2 29.2345 18.6979   4
 -19   1  -2 3.79882 23.8204  10
 -19   1  -2 51.6207 20.0840   7
 -19   1  -2 27.8649 20.2367   5
 -20  -1  -2 182.402 32.8034  10
 -20  -1  -2 71.7905 22.9634   5
 -20  -1  -2 109.316 22.1398   4
 -20  -1  -2 100.164 22.1390   7
 -20   1  -2 58.2584 20.2405   4
 -20   1  -2 111.721 30.9360  10
 -20   1  -2 124.168 24.9488   5
 -20   1  -2 119.720 23.5628   7
 -21  -1  -2 -33.482 21.0672  10
 -21  -1  -2 -5.4491 17.9012   5
 -21  -1  -2 -1.7794 16.9255   7
 -21  -1  -2 -14.300 15.1507   4
 -21   1  -2 -30.064 22.9394  10
 -21   1  -2 7.79810 16.1531   4
 -21   1  -2 32.1392 17.8944   7
 -21   1  -2 -44.337 16.1954   5
 -22  -1  -2 65.3569 16.1828   7
 -22  -1  -2 90.6041 19.8880   4
 -22  -1  -2 77.6806 29.4326  10
 -22  -1  -2 109.448 22.9387   5
 -22   1  -2 112.310 19.7249   5
 -22   1  -2 78.5066 16.5304   7
 -22   1  -2 78.0578 24.5568  10
 -22   1  -2 94.1843 20.0698   4
 -23  -1  -2 -4.2656 14.6998   4
 -23  -1  -2 23.9157 17.4594  10
 -23  -1  -2 14.9412 13.2176   5
 -23  -1  -2 62.3496 18.7813   7
 -23   1  -2 15.0466 27.5134  10
 -23   1  -2 37.5594 12.5964   7
 -23   1  -2 13.1300 18.5492   5
 -23   1  -2 15.8454 14.8364   4
 -24  -1  -2 8.02400 20.9463  10
 -24  -1  -2 1.20990 9.57853   4
 -24  -1  -2 2.76466 15.2125   7
 -24  -1  -2 17.3256 16.6595   5
 -24   1  -2 14.9409 17.0073   5
 -24   1  -2 60.3992 27.2866  10
 -24   1  -2 27.9799 15.7361   7
 -24   1  -2 0.24507 13.6735   4
 -25  -1  -2 17.8706 13.4907   4
 -25  -1  -2 -12.149 13.3722   7
 -25  -1  -2 23.6122 15.1176   5
 -25   1  -2 19.3218 15.9589   7
 -25   1  -2 -24.863 14.3281   5
 -25   1  -2 -9.9389 21.1473  10
 -25   1  -2 11.4426 13.5153   4
 -26  -1  -2 -1.2641 8.71430   7
 -26  -1  -2 50.6624 21.3888  10
 -26  -1  -2 16.7366 9.58147   4
 -26  -1  -2 6.77379 9.59137   5
 -26   1  -2 1.42801 9.42663   5
 -26   1  -2 -6.0496 13.6964  10
 -26   1  -2 22.0584 12.3142   4
 -26   1  -2 -16.148 12.7261   7
 -27  -1  -2 35.1096 12.2909   5
 -27  -1  -2 32.7022 9.39338   7
 -27  -1  -2 47.4183 12.5463   4
 -27   1  -2 14.8304 8.83256   7
 -27   1  -2 14.0152 11.8007   5
 -27   1  -2 10.4999 10.9630   4
 -28  -2   2 -7.4196 10.4479   7
 -28  -2   2 -6.1857 6.98505   4
 -28   2   2 9.41107 11.3668   7
 -27  -2   2 112.815 17.0605   7
 -27  -2   2 154.575 21.0005   4
 -27   2   2 120.435 17.5597   7
 -27   2   2 123.119 22.8644   5
 -26  -2   2 2.23136 14.1899   7
 -26  -2   2 7.79541 13.7100   4
 -26   2   2 21.1337 11.0123   7
 -26   2   2 8.64315 10.7680   5
 -26   2   2 2.63479 23.5336  10
 -26   2   2 -2.0538 13.1531   4
 -25  -2   2 20.5065 12.3568   7
 -25  -2   2 24.7503 12.2540   4
 -25   2   2 16.5664 11.5403   7
 -25   2   2 17.6595 10.9542   4
 -25   2   2 11.7234 16.8258   5
 -25   2   2 -26.733 22.4455  10
 -24  -2   2 56.9364 15.9681   7
 -24  -2   2 69.7086 18.8871   4
 -24   2   2 63.9767 20.2361   5
 -24   2   2 97.3841 19.4953   4
 -24   2   2 81.7224 30.0106  10
 -24   2   2 55.2033 19.4832   7
 -23  -2   2 21.6842 18.3341   7
 -23  -2   2 -2.5971 16.4151   4
 -23   2   2 56.0754 28.1611  10
 -23   2   2 7.58178 16.4531   4
 -23   2   2 1.32717 18.3419   5
 -23   2   2 8.40790 12.7344   7
 -22  -2   2 186.777 33.2797  10
 -22  -2   2 185.683 27.4166   7
 -22  -2   2 145.921 39.0868   5
 -22  -2   2 179.166 26.6649   4
 -22   2   2 171.524 27.4405   7
 -22   2   2 228.870 31.8188   4
 -22   2   2 151.515 34.9885  10
 -22   2   2 206.900 29.4778   5
 -21  -2   2 86.5692 21.9042   7
 -21  -2   2 157.989 32.1580  10
 -21  -2   2 126.520 27.4354   5
 -21  -2   2 95.4413 22.3907   4
 -21   2   2 91.1722 30.3128  10
 -21   2   2 117.353 24.2139   7
 -21   2   2 79.7354 25.3358   4
 -21   2   2 114.621 25.1728   5
 -20  -2   2 171.908 28.1061   7
 -20  -2   2 165.400 25.9447   4
 -20  -2   2 174.070 30.1340   5
 -20  -2   2 188.736 33.3860  10
 -20   2   2 214.216 41.4958  10
 -20   2   2 163.657 29.9352   5
 -20   2   2 157.157 27.6896   7
 -20   2   2 195.264 30.3684   4
 -19  -2   2 440.259 46.6089   7
 -19  -2   2 341.356 50.0922   5
 -19  -2   2 514.504 53.5524  10
 -19  -2   2 459.334 44.8037   4
 -19   2   2 509.700 47.8106   7
 -19   2   2 372.005 48.2160   5
 -19   2   2 442.684 49.8278   4
 -19   2   2 506.429 57.4093  10
 -18  -2   2 169.254 25.0017   1
  18  -2  -2 147.336 30.3727   1
 -18  -2   2 97.0298 27.7918  10
 -18   2   2 157.652 25.0248   1
 -18   2   2 127.802 31.9762  10
 -17  -2   2 806.228 72.3069  10
 -17  -2   2 955.982 65.0628   1
  17  -2  -2 743.730 65.4759   1
 -17   2   2 795.795 75.7354  10
 -17   2   2 797.909 64.7526   1
 -16  -2   2 173.354 24.6467   1
 -16  -2   2 211.441 38.3641  10
 -16   2   2 200.056 40.9924  10
 -16   2   2 206.766 26.5230   1
 -16   2   2 230.949 32.2873   2
 -15  -2   2 732.358 54.0034   1
 -15   2   2 724.040 53.3994   1
 -15   2   2 628.378 56.9396   2
 -14  -2   2 760.366 57.8220   1
 -14   2   2 851.775 63.2527   2
 -14   2   2 754.862 57.0567   1
 -13  -2   2 395.656 33.6636   1
 -13   2   2 390.184 37.0262   2
 -13   2   2 384.033 32.8299   1
 -12  -2   2 1229.77 83.3944   1
 -12   2   2 1238.23 83.1576   1
 -12   2   2 1215.02 86.7166   2
 -11  -2   2 -16.606 7.05923   1
 -11   2   2 6.16290 7.78544   1
 -11   2   2 -1.9456 10.7254   2
 -10  -2   2 811.203 55.2317   1
 -10   2   2 777.662 54.7528   1
 -10   2   2 778.558 59.4250   2
  -9  -2   2 506.429 37.2349   9
  -9  -2   2 593.434 40.5036   1
  -9   2   2 613.763 40.0861   1
  -9   2   2 535.029 42.6739   2
  -8  -2   2 157.641 14.0503   9
  -8  -2   2 175.691 17.3112   1
  -8   2   2 171.184 15.6731   1
  -7  -2   2 3535.84 215.975   1
  -7  -2   2 3237.78 214.345   9
  -7   2   2 3535.95 215.394   1
  -6  -2   2 17.3064 6.58104   1
  -6   2   2 11.8836 4.99643   9
  -6   2   2 12.5520 5.43323   1
  -5  -2   2 3903.91 242.106   1
  -5  -2   2 3821.12 241.624   9
   5  -2  -2 3903.78 241.928   1
  -5   2   2 4036.20 241.749   1
  -5   2   2 3696.95 241.395   9
   4  -2  -2 801.782 49.3592   1
  -4  -2   2 751.740 48.6865   9
  -4  -2   2 725.183 48.3494   1
  -4   2   2 705.134 48.4670   9
  -3  -2   2 578.671 42.0324   1
   3  -2  -2 623.467 39.5933   1
  -3  -2   2 596.615 40.0902   9
   3  -2  -2 615.709 39.9916   9
  -2  -2   2 832.029 53.9223   1
   2  -2  -2 894.842 54.2457   1
  -2  -2   2 813.689 54.9345   9
   2  -2  -2 837.636 54.7904   9
  -2   2   2 873.049 55.3217   9
   1  -2  -2 22.0371 5.39740   9
   1  -2  -2 28.7223 4.44892   1
  -1  -2   2 30.3086 5.60632   9
   1   2  -2 22.2656 3.50260   1
   0  -2  -2 849.785 51.9775   1
   0  -2   2 793.208 52.7362   9
   0  -2  -2 814.358 53.0491   9
   0   2  -2 801.931 50.9781   1
  -1  -2  -2 756.592 48.3842   9
   1  -2   2 732.077 48.1055   9
  -1   2  -2 733.501 46.3545   1
  -2  -2  -2 36.1517 5.82578   1
  -2  -2  -2 23.4048 5.88555   9
   2  -2   2 18.0766 5.97234   9
   2   2   2 21.4303 6.65176   9
  -2   2  -2 32.2898 3.90160   1
   3  -2   2 1656.19 105.097   9
  -3  -2  -2 1695.18 105.568   9
  -3  -2  -2 1731.45 105.648   1
   3   2   2 1651.44 106.117   9
  -3   2  -2 1598.32 104.296   1
   4  -2   2 138.389 11.7938   9
  -4  -2  -2 130.378 13.3773   1
  -4   2  -2 125.036 11.6445   1
   4   2   2 133.674 13.8711   9
   5  -2   2 1922.66 122.437   9
  -5  -2  -2 2010.25 124.348   1
   5   2   2 1985.92 124.062   9
  -5   2  -2 1886.03 122.870   1
  -6  -2  -2 408.788 29.8024   1
   6  -2   2 375.668 26.6542   9
  -6   2  -2 402.606 28.5682   1
   6   2   2 416.558 29.3283   9
  -7  -2  -2 1021.97 67.9554   1
   7  -2   2 970.401 64.6398   9
   7   2   2 1089.15 67.3807   9
  -7   2  -2 1020.06 66.7476   1
  -8  -2  -2 991.407 67.4748   1
  -8   2  -2 993.271 66.3044   1
   8   2   2 999.104 65.9872   9
  -9  -2  -2 267.124 24.4819   1
  -9   2  -2 276.307 23.3803   1
  -9   2  -2 301.662 31.6588   2
 -10  -2  -2 1348.66 89.5613   1
 -10   2  -2 1268.26 90.7976   2
 -10   2  -2 1388.90 88.6281   1
 -11  -2  -2 15.0113 9.64533   1
 -11   2  -2 8.25758 8.40196   1
 -11   2  -2 -1.3435 13.5718   2
 -12  -2  -2 413.360 33.7136   1
 -12   2  -2 361.819 31.8871   1
 -13  -2  -2 559.625 44.9152   1
 -13   2  -2 572.478 45.5227   1
 -14  -2  -2 19.3983 12.5566   1
 -14   2  -2 28.2562 12.0271   1
 -15  -2  -2 291.254 42.2849  10
 -15  -2  -2 273.153 30.8762   1
 -15   2  -2 286.239 40.9524  10
 -15   2  -2 347.045 32.2026   1
 -16  -2  -2 193.499 26.2823   1
 -16  -2  -2 188.455 33.0823  10
 -16   2  -2 217.766 36.5249  10
 -16   2  -2 264.403 29.7922   1
 -17  -2  -2 388.128 48.7697  10
 -17  -2  -2 428.713 41.1687   1
 -17   2  -2 453.028 41.9008   1
 -17   2  -2 355.751 51.6570  10
 -18  -2  -2 410.640 47.0640  10
 -18  -2  -2 307.838 38.6973   7
 -18  -2  -2 288.216 38.2709   4
 -18  -2  -2 305.161 39.8085   5
 -18   2  -2 361.198 45.9902   4
 -18   2  -2 330.651 42.3275   5
 -18   2  -2 332.961 48.8741  10
 -18   2  -2 290.857 43.8549   7
 -19  -2  -2 266.568 35.4682   7
 -19  -2  -2 274.744 36.3104   5
 -19  -2  -2 251.076 34.2050   4
 -19  -2  -2 236.582 37.2483  10
 -19   2  -2 255.770 40.5950  10
 -19   2  -2 259.200 38.0138   5
 -19   2  -2 248.204 31.4971   4
 -19   2  -2 241.043 35.0126   7
 -20  -2  -2 445.846 49.1721  10
 -20  -2  -2 315.270 38.2647   7
 -20  -2  -2 357.973 43.3196   5
 -20  -2  -2 307.750 37.7508   4
 -20   2  -2 304.312 38.3524   7
 -20   2  -2 300.123 39.9365   5
 -20   2  -2 424.282 52.3472  10
 -20   2  -2 330.878 38.3065   4
 -21  -2  -2 1.74621 15.9514   4
 -21  -2  -2 -2.1532 17.8818   7
 -21  -2  -2 34.7066 25.0571  10
 -21  -2  -2 2.62769 18.3554   5
 -21   2  -2 32.5192 18.1197   7
 -21   2  -2 43.6624 19.8299   5
 -21   2  -2 5.68528 17.6262   4
 -21   2  -2 22.7385 26.5765  10
 -22  -2  -2 223.678 35.3737  10
 -22  -2  -2 210.841 29.6891   4
 -22  -2  -2 207.614 28.4731   5
 -22  -2  -2 222.699 31.7256   7
 -22   2  -2 176.891 25.5458   4
 -22   2  -2 176.246 28.1406   5
 -22   2  -2 121.005 24.1898   7
 -22   2  -2 227.731 36.5181  10
 -23  -2  -2 -22.883 19.7687  10
 -23  -2  -2 -15.981 16.3151   7
 -23  -2  -2 -4.8324 10.0783   4
 -23  -2  -2 21.5523 17.0191   5
 -23   2  -2 -11.271 23.7580  10
 -23   2  -2 -9.4613 14.8430   4
 -23   2  -2 -18.073 13.9875   7
 -23   2  -2 -5.9143 16.2802   5
 -24  -2  -2 -3.1834 9.96733   4
 -24  -2  -2 34.6078 17.1676   5
 -24  -2  -2 31.3892 21.2523  10
 -24  -2  -2 8.33043 15.5985   7
 -24   2  -2 6.32200 14.4577   4
 -24   2  -2 11.3690 11.4693   5
 -24   2  -2 29.4061 20.1416  10
 -24   2  -2 -5.6883 9.45346   7
 -25  -2  -2 8.72175 9.84127   4
 -25  -2  -2 39.0002 15.8011   5
 -25  -2  -2 53.1063 16.2944   7
 -25  -2  -2 35.3661 22.5760  10
 -25   2  -2 25.4160 12.1579   5
 -25   2  -2 29.2802 18.6046  10
 -25   2  -2 55.5704 15.8423   7
 -26  -2  -2 59.9449 13.8629   5
 -26  -2  -2 19.2564 10.3226   7
 -26  -2  -2 60.2509 13.7715   4
 -26  -2  -2 52.5349 21.7542  10
 -26   2  -2 39.5585 14.0615   7
 -26   2  -2 19.1294 21.5118  10
 -26   2  -2 61.8712 15.6071   5
 -27  -2  -2 22.1147 9.51982   7
 -27  -2  -2 25.2518 11.3104   5
 -27  -2  -2 29.5042 9.16216   4
 -27   2  -2 60.7912 13.5094   5
 -27   2  -2 44.5878 12.3141   7
 -28  -3   2 23.5028 11.0902   7
 -28  -3   2 10.7374 7.98984   4
 -28   3   2 7.50284 7.70489   7
 -27  -3   2 168.258 20.0583   7
 -27  -3   2 230.766 23.8185   4
 -27   3   2 187.485 22.5337   5
 -27   3   2 216.566 23.6374   7
 -26  -3   2 111.131 18.1492   4
 -26  -3   2 87.1334 17.6758   7
 -26   3   2 76.0543 18.1520   5
 -26   3   2 72.0520 27.5836  10
 -26   3   2 75.4619 17.8393   7
 -25  -3   2 138.757 20.7733   7
 -25  -3   2 170.499 22.1138   4
 -25   3   2 138.986 20.0287   5
 -25   3   2 191.734 22.3515   7
 -25   3   2 131.684 27.0599  10
 -24  -3   2 88.1375 19.8985   4
 -24  -3   2 85.3805 17.4501   7
 -24   3   2 81.4769 20.1687   7
 -24   3   2 131.737 29.3895  10
 -24   3   2 106.540 21.6723   5
 -23  -3   2 95.9146 20.4760   4
 -23  -3   2 88.1856 21.5957   7
 -23   3   2 140.223 34.9013  10
 -23   3   2 88.1633 22.3671   5
 -23   3   2 104.359 22.6924   7
 -22  -3   2 48.7926 18.7643   4
 -22  -3   2 59.0954 19.2313   7
 -22   3   2 -2.7076 19.7857   5
 -22   3   2 50.4690 26.3026  10
 -22   3   2 28.8116 18.6991   7
 -21  -3   2 26.9593 18.4100   7
 -21  -3   2 7.50896 17.4535   4
 -21   3   2 10.0652 20.3726   5
 -21   3   2 -9.7750 25.2901  10
 -21   3   2 18.9890 19.3257   7
 -20  -3   2 3.97371 17.8222   4
 -20  -3   2 29.6671 25.1233  10
 -20  -3   2 -4.2886 17.0352   7
 -20   3   2 5.96296 20.8306   5
 -20   3   2 5.01295 18.8077   7
 -20   3   2 -1.0867 26.5292  10
 -19  -3   2 47.6794 24.2695   7
 -19  -3   2 22.4384 29.7350  10
 -19  -3   2 45.7044 19.7968   4
 -19   3   2 20.1660 22.2677   5
 -19   3   2 45.8528 28.4524  10
 -19   3   2 33.0842 21.3419   7
 -18  -3   2 38.6143 24.3529  10
 -18  -3   2 17.4658 20.8294   7
 -18  -3   2 0.10795 18.1057   4
 -18   3   2 -4.3217 19.6695   7
 -18   3   2 70.3300 29.9586  10
 -18   3   2 49.4762 26.2157   5
 -17  -3   2 307.516 41.5665  10
 -17  -3   2 283.962 33.4503   1
 -17   3   2 241.561 41.2260  10
 -17   3   2 327.911 45.0490   2
 -16  -3   2 398.141 52.4739  10
 -16  -3   2 351.677 36.8515   1
 -16   3   2 436.105 47.3258   2
 -16   3   2 370.847 37.3369   1
 -16   3   2 384.495 55.3388  10
  15  -3  -2 975.463 69.3633   1
 -15  -3   2 872.133 66.7758   1
 -15   3   2 962.136 71.8166   2
 -15   3   2 935.421 67.1600   1
 -15   3   2 755.848 87.4245  10
  14  -3  -2 618.345 48.3406   1
 -14  -3   2 581.209 47.0167   1
 -14   3   2 614.271 51.0290   2
 -14   3   2 564.946 46.9098   1
 -13  -3   2 503.999 41.4185   1
  13  -3  -2 537.615 42.5335   1
 -13   3   2 496.460 39.8757   1
 -13   3   2 527.813 44.8241   2
  12  -3  -2 1014.97 70.0230   1
 -12  -3   2 1019.30 69.8851   1
 -12   3   2 986.112 73.3807   2
 -12   3   2 976.510 68.5434   1
 -11  -3   2 160.097 19.0112   1
  11  -3  -2 171.108 18.7079   1
 -11   3   2 158.192 23.1102   2
 -11   3   2 141.620 17.3937   1
 -10  -3   2 85.0922 11.9186   1
  10  -3  -2 45.7411 10.1748   1
 -10   3   2 49.4050 13.2001   2
 -10   3   2 28.6913 8.23333   1
  -9  -3   2 13.3458 7.80337   1
   9  -3  -2 10.1971 6.82741   1
  -9  -3   2 14.2733 6.31243   9
  -9   3   2 20.4726 12.2086   2
  -9   3   2 5.55547 6.21196   1
  -8  -3   2 74.8909 10.7106   1
  -8   3   2 47.8217 15.5125   2
  -8   3   2 45.1892 9.42706   1
  -7  -3   2 159.573 15.3628   1
  -7  -3   2 158.270 14.6399   9
   7  -3  -2 134.439 14.6903   1
  -7   3   2 157.552 19.9977   2
  -7   3   2 134.616 13.6622   9
   6  -3  -2 262.332 19.2813   1
  -6  -3   2 222.459 18.8487   9
  -6  -3   2 228.397 19.2543   1
  -6   3   2 227.635 18.8819   9
  -5  -3   2 273.985 20.3824   9
   5  -3  -2 299.572 20.3801   9
   5  -3  -2 242.828 19.5108   1
  -5  -3   2 260.299 19.9565   1
  -5   3   2 225.778 20.4135   9
  -4  -3   2 14.0172 6.15893   9
   4  -3  -2 6.11625 4.75229   9
   4  -3  -2 9.01582 4.41241   1
  -4  -3   2 -5.1794 2.82885   1
   3  -3  -2 2318.85 143.546   9
   3  -3  -2 2269.80 142.256   1
  -3  -3   2 2242.61 143.600   9
  -3  -3   2 2256.11 142.368   1
  -2  -3   2 109.329 12.1556   9
   2  -3  -2 114.355 9.73520   1
   2  -3  -2 98.5282 11.8022   9
  -2  -3   2 104.013 8.91117   1
  -1  -3   2 1055.79 72.3551   9
   1  -3  -2 1118.89 70.8652   1
   1  -3  -2 1157.16 72.7988   9
   1   3  -2 1138.69 70.2086   1
   0  -3   2 200.839 17.6093   9
   0  -3  -2 218.521 15.7953   1
   0  -3  -2 221.236 18.9447   9
  -1  -3  -2 535.495 36.4472   1
   1  -3   2 567.504 37.9551   9
  -1  -3  -2 545.368 37.7322   9
   2  -3   2 3.50616 5.22902   9
  -2  -3  -2 -4.3640 6.02979   9
  -2  -3  -2 -7.9526 3.93851   1
   3  -3   2 583.515 37.2647   9
  -3  -3  -2 524.578 37.3120   9
  -3  -3  -2 545.273 36.9951   1
  -3   3  -2 519.901 34.3749   1
   4  -3   2 50.5505 7.76792   9
  -4  -3  -2 39.7132 7.60865   1
  -4  -3  -2 42.0459 8.79031   9
  -4   3  -2 35.3420 5.28683   1
   4   3   2 32.9734 10.2948   9
   5  -3   2 31.9799 5.95289   9
  -5  -3  -2 33.4584 7.55394   9
  -5  -3  -2 45.9720 8.12961   1
  -5   3  -2 30.7436 5.69546   1
   5   3   2 46.0420 9.84743   9
  -6  -3  -2 825.953 52.1311   1
   6  -3   2 721.749 49.7825   9
   6   3   2 777.631 52.7015   9
  -6   3  -2 740.285 49.9272   1
   7  -3   2 43.5580 7.01211   9
  -7  -3  -2 29.8015 9.18892   1
  -7   3  -2 39.0368 7.19631   1
   7   3   2 35.8027 9.30509   9
  -7   3  -2 79.1902 15.2808   2
  -8  -3  -2 159.893 17.6684   1
  -8   3  -2 142.044 19.2224   2
   8   3   2 148.760 17.6523   9
  -8   3  -2 146.712 15.5736   1
  -9  -3  -2 72.6567 12.1023   1
  -9   3  -2 70.9087 13.6819   2
  -9   3  -2 52.0898 9.43835   1
   9   3   2 54.7454 11.6508   9
 -10  -3  -2 134.535 16.4446   1
 -10   3  -2 87.1747 15.8253   2
 -10   3  -2 101.013 14.2944   1
 -11  -3  -2 37.2561 11.3889   1
 -11   3  -2 27.5627 10.4376   1
 -11   3  -2 44.4583 14.3319   2
 -12  -3  -2 153.124 19.9238   1
 -12   3  -2 176.957 21.7433   1
 -12   3  -2 150.080 22.6676   2
 -13  -3  -2 70.7396 17.3675   1
 -13   3  -2 103.801 17.2592   1
 -13   3  -2 72.4194 19.1443   2
 -14  -3  -2 14.5783 13.1806   1
 -14  -3  -2 28.7369 27.6111  10
 -14   3  -2 10.4988 26.1484  10
 -14   3  -2 -16.948 12.5581   1
 -15  -3  -2 93.8132 19.1731   1
 -15  -3  -2 110.212 30.9686  10
 -15   3  -2 106.840 30.1287  10
 -16  -3  -2 232.515 39.2252  10
 -16  -3  -2 228.553 30.2117   1
 -16   3  -2 256.890 40.5205  10
 -17  -3  -2 146.419 26.9118   4
 -17  -3  -2 151.118 30.6473  10
 -17  -3  -2 222.790 28.5726   1
 -17  -3  -2 167.120 28.7757   7
 -17   3  -2 166.326 36.1218  10
 -17   3  -2 168.296 37.2118   5
 -18  -3  -2 48.1257 22.0009   5
 -18  -3  -2 65.4637 19.2567   4
 -18  -3  -2 21.2093 20.2349   7
 -18  -3  -2 53.9778 26.1415  10
 -18   3  -2 44.9199 33.4011  10
 -18   3  -2 65.2418 21.2140   7
 -18   3  -2 82.1571 28.8828   5
 -19  -3  -2 77.8614 21.0443   4
 -19  -3  -2 55.0249 21.3354   7
 -19  -3  -2 61.8713 21.5584   5
 -19  -3  -2 27.8044 23.4146  10
 -19   3  -2 84.0375 24.5149   5
 -19   3  -2 71.4364 21.1548   7
 -19   3  -2 70.5774 29.7152  10
 -20  -3  -2 33.5005 17.9366   5
 -20  -3  -2 22.2398 18.5250   7
 -20  -3  -2 49.1787 18.1225   4
 -20  -3  -2 -7.0516 21.6009  10
 -20   3  -2 27.6860 19.6862   5
 -20   3  -2 10.7751 26.5268  10
 -20   3  -2 12.2077 17.7689   7
 -21  -3  -2 2.46972 17.5943   5
 -21  -3  -2 -7.1723 22.2029  10
 -21  -3  -2 10.4666 17.5892   7
 -21  -3  -2 7.38854 16.3065   4
 -21   3  -2 -6.0059 24.4756  10
 -21   3  -2 6.04510 19.1041   5
 -21   3  -2 -27.251 15.6970   7
 -22  -3  -2 1.06343 14.9040  10
 -22  -3  -2 11.4131 12.1010   5
 -22  -3  -2 -5.1569 11.5208   7
 -22  -3  -2 8.76790 11.5617   4
 -22   3  -2 19.5489 18.0746   5
 -22   3  -2 2.50894 15.5743   7
 -22   3  -2 12.0213 25.0128  10
 -23  -3  -2 83.8283 19.0674   4
 -23  -3  -2 46.0887 24.0296  10
 -23  -3  -2 71.5049 19.7628   7
 -23  -3  -2 80.0970 20.4598   5
 -23   3  -2 76.9246 16.1374   7
 -23   3  -2 75.8650 17.5816   5
 -23   3  -2 175.112 31.0495  10
 -24  -3  -2 -10.082 10.0229   7
 -24  -3  -2 -4.4142 13.7322   4
 -24  -3  -2 19.9159 23.4509  10
 -24  -3  -2 -17.400 14.4571   5
 -24   3  -2 -0.0934 16.4728   5
 -24   3  -2 16.7753 22.4864  10
 -24   3  -2 -2.8637 14.3487   7
 -25  -3  -2 8.81125 22.4272  10
 -25  -3  -2 20.9578 14.0145   5
 -25  -3  -2 32.8600 11.5357   7
 -25  -3  -2 18.1120 10.7573   4
 -25   3  -2 39.6124 12.2010   5
 -25   3  -2 30.0713 14.8196   7
 -25   3  -2 28.9964 18.5737  10
 -26  -3  -2 -6.3951 12.1206   7
 -26  -3  -2 -15.010 11.3003   4
 -26  -3  -2 16.2748 12.3233   5
 -26   3  -2 11.6348 9.04810   7
 -26   3  -2 -12.133 20.8314  10
 -26   3  -2 -4.9240 12.4391   5
 -27  -3  -2 7.51385 11.0440   4
 -27  -3  -2 26.9411 11.4229   7
 -27   3  -2 -0.4704 7.58665   5
 -27   3  -2 7.73088 10.3547   7
 -27  -4   2 77.6405 13.9471   4
 -27  -4   2 51.9894 13.6963   7
 -27   4   2 65.1316 14.1136   5
 -27   4   2 76.0315 14.5252   7
 -26  -4   2 11.7019 13.0445   4
 -26  -4   2 0.62811 9.52783   7
 -26   4   2 27.3355 23.6457  10
 -26   4   2 42.0164 14.5528   5
 -26   4   2 -23.341 12.3353   7
 -25  -4   2 39.9504 12.4769   7
 -25  -4   2 13.1561 15.7261   4
 -25   4   2 -2.4757 11.1277   7
 -25   4   2 12.6329 23.0685  10
 -25   4   2 68.2702 16.9729   5
 -24  -4   2 28.7474 12.4585   7
 -24  -4   2 31.1159 17.1426   4
 -24   4   2 56.1658 19.0112   5
 -24   4   2 71.1520 19.0739   7
 -24   4   2 32.8038 23.9984  10
 -23  -4   2 8.93006 15.9313   7
 -23  -4   2 4.33917 16.2968   4
 -23   4   2 0.82895 17.4542   5
 -23   4   2 -13.207 24.6973  10
 -23   4   2 -20.565 15.6303   7
 -22  -4   2 47.2395 18.1708   7
 -22  -4   2 19.3468 18.8753   4
 -22   4   2 39.7141 19.2994   7
 -22   4   2 74.0465 30.5093  10
 -22   4   2 46.1617 21.9667   5
 -21  -4   2 44.4760 15.0801   4
 -21  -4   2 46.9032 19.1779   7
 -21   4   2 23.4225 22.0806   5
 -21   4   2 54.2663 19.6976   7
 -21   4   2 56.8933 29.1454  10
 -20  -4   2 101.174 23.0881   7
 -20  -4   2 59.9571 20.8670   4
 -20   4   2 171.577 40.8513  10
 -20   4   2 134.792 27.6987   5
 -20   4   2 144.081 25.8427   7
 -19  -4   2 523.872 50.0202   7
 -19  -4   2 534.141 48.9675   4
 -19   4   2 511.552 50.4016   7
 -19   4   2 491.729 53.3485   5
 -19   4   2 516.993 62.3433  10
 -18  -4   2 16.5022 23.9961  10
 -18  -4   2 1.90020 22.8008   4
  18  -4  -2 19.9948 21.0296   3
 -18  -4   2 31.0518 21.0540   7
 -18   4   2 16.4008 28.4415  10
 -18   4   2 -3.3146 23.2318   5
 -18   4   2 13.1016 21.9346   2
 -18   4   2 0.60078 20.3108   7
 -17  -4   2 891.912 71.4763   1
 -17  -4   2 974.086 84.5052  10
 -17   4   2 918.240 85.5940  10
 -17   4   2 941.435 75.9406   2
 -16  -4   2 36.2744 16.3050   1
 -16  -4   2 -14.359 23.5615  10
 -16   4   2 -16.998 15.4232   2
 -16   4   2 6.90067 26.5913  10
 -15  -4   2 612.137 62.1594  10
 -15  -4   2 623.722 50.6052   1
 -15   4   2 601.422 67.8273  10
 -15   4   2 641.096 57.3542   2
 -14  -4   2 357.452 35.8811   1
 -14   4   2 348.899 38.2386   2
 -14   4   2 324.901 47.2456  10
 -13  -4   2 53.2274 14.3473   1
 -13   4   2 50.9849 18.2672   2
 -12  -4   2 212.045 23.7423   1
 -12   4   2 219.845 28.4148   2
 -11  -4   2 508.917 40.5739   1
 -11   4   2 534.172 44.0345   2
 -10  -4   2 142.513 18.0012   1
 -10   4   2 154.540 23.2977   2
  -9  -4   2 1177.20 81.7247   2
   9  -4  -2 1102.45 78.3555   1
  -9  -4   2 1308.40 79.8872   1
  -9  -4   2 1125.76 77.7317   9
  -9   4   2 1222.16 82.9340   2
  -8  -4   2 15.2034 7.26200   9
  -8  -4   2 48.4863 13.8570   2
  -8  -4   2 34.2182 8.19098   1
   8  -4  -2 11.1679 7.83036   1
  -8   4   2 15.2043 11.6479   2
  -7  -4   2 2876.03 181.152   9
  -7  -4   2 2998.28 181.267   1
   7  -4  -2 2815.01 180.361   1
  -7   4   2 2730.81 180.861   9
  -7   4   2 2876.73 184.832   2
   6  -4  -2 8.37041 6.39955   9
  -6  -4   2 -3.9379 5.95607   9
   6  -4  -2 8.86825 5.31805   1
  -6  -4   2 -3.4109 5.13587   1
  -6   4   2 6.21209 8.22702   9
  -6   4   2 3.68448 9.69617   2
  -5  -4   2 2391.46 151.253   1
   5  -4  -2 2311.78 150.395   1
   5  -4  -2 2576.85 152.108   9
  -5  -4   2 2413.75 152.333   9
  -5   4   2 2355.70 152.418   9
  -5   4   2 2309.02 154.792   2
  -4  -4   2 24.3419 5.52481   1
   4  -4  -2 30.2955 8.27540   9
  -4  -4   2 39.4710 8.40190   9
   4  -4  -2 37.7065 5.97241   1
   3  -4  -2 876.842 56.8502   1
  -3  -4   2 885.837 59.5754   9
  -3  -4   2 867.006 57.3265   1
   3  -4  -2 952.969 59.5648   9
   2  -4  -2 117.659 14.6615   9
   2  -4  -2 115.135 9.34682   1
  -2  -4   2 89.7332 12.8168   9
  -2  -4   2 99.9205 8.96918   1
   1  -4  -2 39.0639 5.31260   1
   1  -4  -2 30.6916 8.26326   9
  -1  -4   2 21.5390 7.60451   9
   1   4  -2 41.5131 4.26001   1
   0  -4  -2 883.349 58.9250   1
   0  -4  -2 964.905 61.6652   9
   0  -4   2 940.783 61.4453   9
  -1  -4  -2 798.570 51.8745   1
   1  -4   2 814.836 54.2550   9
  -1  -4  -2 785.596 54.4538   9
  -2  -4  -2 192.861 18.9089   9
   2  -4   2 183.028 17.2284   9
  -2  -4  -2 196.752 15.7812   1
   3  -4   2 2612.29 164.187   9
  -3  -4  -2 2596.38 163.337   1
  -3  -4  -2 2558.27 164.507   9
   4  -4   2 967.854 64.3019   9
  -4  -4  -2 1006.17 65.2412   9
  -4   4  -2 942.002 68.3910   2
  -5  -4  -2 2110.96 130.036   1
  -5  -4  -2 2042.53 130.273   9
   5  -4   2 1984.65 129.382   9
  -5   4  -2 1963.02 133.303   2
   5   4   2 2042.95 131.457   9
   6  -4   2 209.050 18.4875   9
  -6  -4  -2 217.014 19.7103   9
  -6  -4  -2 223.592 20.7495   1
   6   4   2 206.440 20.9983   9
  -6   4  -2 214.616 26.8263   2
   7  -4   2 1342.23 89.8258   9
  -7  -4  -2 1445.83 91.8326   1
  -7   4  -2 1309.99 94.5365   2
   7   4   2 1483.30 92.8840   9
  -8  -4  -2 302.813 25.7539   1
   8   4   2 273.822 26.4504   9
  -8   4  -2 272.929 28.5183   2
  -9  -4  -2 7.07897 8.84622   1
   9   4   2 17.7459 10.5641   9
  -9   4  -2 -0.3277 10.9169   2
 -10  -4  -2 43.9152 11.8314   1
 -10   4  -2 63.1852 15.7749   2
  10   4   2 36.0684 12.4461   9
 -11  -4  -2 460.156 38.1257   1
 -11   4  -2 464.170 40.8712   2
 -12  -4  -2 32.1963 13.0656   1
 -12   4  -2 65.9292 19.1316   2
 -13  -4  -2 1096.44 74.4022   1
 -13  -4  -2 1047.02 94.5305  10
 -13   4  -2 860.021 87.6879  10
 -13   4  -2 1037.95 77.3049   2
 -14  -4  -2 403.258 35.9261   1
 -14  -4  -2 269.344 43.8709  10
 -14   4  -2 404.854 44.5437   2
 -14   4  -2 290.706 51.8423  10
 -15  -4  -2 616.609 63.6354  10
 -15  -4  -2 669.533 53.7437   1
 -15   4  -2 646.271 69.6223  10
 -16  -4  -2 256.544 33.2222   1
 -16  -4  -2 212.411 35.9953  10
 -16   4  -2 288.564 43.5347  10
 -17  -4  -2 194.720 29.0214   7
 -17  -4  -2 192.644 33.6704  10
 -17  -4  -2 186.938 28.0897   4
 -17  -4  -2 209.992 30.8768   5
 -17   4  -2 192.015 29.8470   7
 -17   4  -2 160.734 36.6134  10
 -17   4  -2 210.817 32.9661   5
 -18  -4  -2 302.986 37.7753   4
 -18  -4  -2 298.560 39.2036   5
 -18  -4  -2 324.217 45.5747  10
 -18  -4  -2 362.990 40.1094   7
 -18   4  -2 250.749 37.9715   7
 -18   4  -2 345.010 50.3247  10
 -18   4  -2 380.291 43.5335   5
 -19  -4  -2 35.9652 18.2489   4
 -19  -4  -2 61.7349 26.2016  10
 -19  -4  -2 33.0209 18.6642   7
 -19  -4  -2 57.1991 20.4910   5
 -19   4  -2 43.3445 19.8713   7
 -19   4  -2 -4.8740 27.3868  10
 -19   4  -2 25.7573 21.6626   5
 -20  -4  -2 2.85697 16.3979   7
 -20  -4  -2 2.84055 16.5636   4
 -20  -4  -2 22.0705 22.6009  10
 -20  -4  -2 22.0647 17.7926   5
 -20   4  -2 0.26483 16.7723   7
 -20   4  -2 -35.625 25.2717  10
 -20   4  -2 -7.3816 19.3690   5
 -21  -4  -2 70.2249 19.0507   4
 -21  -4  -2 9.33787 16.5344   7
 -21  -4  -2 57.5771 24.6511  10
 -21  -4  -2 30.6962 18.7934   5
 -21   4  -2 87.6305 32.5721  10
 -21   4  -2 58.0159 15.4494   7
 -21   4  -2 49.2259 22.3259   5
 -22  -4  -2 -15.724 15.6234   5
 -22  -4  -2 -13.973 22.1619  10
 -22  -4  -2 16.1772 15.7335   4
 -22  -4  -2 17.7168 16.7756   7
 -22   4  -2 23.1716 28.3804  10
 -22   4  -2 20.4287 16.7381   7
 -22   4  -2 13.0914 17.9980   5
 -23  -4  -2 161.615 23.0624   4
 -23  -4  -2 169.078 31.6943  10
 -23  -4  -2 187.162 26.0782   5
 -23  -4  -2 147.432 23.3924   7
 -23   4  -2 145.890 27.7420  10
 -23   4  -2 190.108 22.6500   7
 -23   4  -2 154.455 24.6534   5
 -24  -4  -2 -13.275 12.9004   5
 -24  -4  -2 17.6145 10.8571   4
 -24  -4  -2 23.2407 23.7699  10
 -24  -4  -2 17.6108 15.3798   7
 -24   4  -2 -6.7519 14.5555  10
 -24   4  -2 3.36375 10.7724   7
 -24   4  -2 12.0848 11.1101   5
 -25  -4  -2 142.579 18.8540   5
 -25  -4  -2 242.630 25.1320   7
 -25  -4  -2 207.132 23.9476   4
 -25  -4  -2 154.420 29.1526  10
 -25   4  -2 164.099 23.7554   5
 -25   4  -2 199.755 24.1212   7
 -25   4  -2 233.922 31.3527  10
 -26  -4  -2 44.6536 11.2779   4
 -26  -4  -2 61.3696 14.4569   7
 -26  -4  -2 64.0765 13.6487   5
 -26   4  -2 70.9716 15.3404   5
 -26   4  -2 60.8788 13.4460   7
 -27  -5   2 88.2083 12.2249   4
 -27  -5   2 73.6436 13.1359   7
 -27   5   2 60.4442 14.4336   5
 -27   5   2 96.7207 14.1176   7
 -26  -5   2 53.3588 14.2432   4
 -26  -5   2 52.0718 11.1509   7
 -26   5   2 59.3782 11.8130   7
 -26   5   2 45.6834 14.1596   5
 -25  -5   2 8.53735 13.4733   7
 -25  -5   2 23.6247 14.6795   4
 -25   5   2 -12.372 21.4775  10
 -25   5   2 5.80057 14.7439   5
 -25   5   2 4.77293 13.4227   7
 -24  -5   2 -3.7285 14.5241   4
 -24  -5   2 8.26035 15.5296   7
 -24   5   2 -4.3885 10.7594   7
 -24   5   2 1.79600 16.8317   5
 -23  -5   2 5.76524 16.1562   4
 -23  -5   2 -15.624 14.5459   7
 -23   5   2 33.7853 26.1069  10
 -23   5   2 3.01429 16.4237   7
 -23   5   2 -14.869 16.6388   5
 -22  -5   2 -3.2672 17.1661   4
 -22  -5   2 10.8835 16.5916   7
 -22   5   2 35.5856 14.0230   7
 -22   5   2 21.0223 19.9221  10
 -22   5   2 32.3552 19.9293   5
 -21  -5   2 247.248 32.8691   7
 -21  -5   2 258.173 34.6948   4
 -21   5   2 196.257 32.2009   5
 -21   5   2 253.938 44.3086  10
 -21   5   2 316.346 35.3365   7
 -20  -5   2 253.672 34.1905   4
  20  -5  -2 184.288 28.7235   3
 -20  -5   2 202.686 28.9040   7
 -20   5   2 221.420 39.4225  10
 -20   5   2 204.985 31.8926   5
 -20   5   2 238.501 34.6042   7
 -19  -5   2 300.587 38.6821   4
 -19  -5   2 302.719 39.5628   7
  19  -5  -2 265.752 37.8040   3
 -19   5   2 431.599 54.7954  10
 -19   5   2 318.785 43.1478   5
 -19   5   2 298.070 42.3890   2
 -19   5   2 351.842 40.8078   7
 -18  -5   2 306.621 41.1105   4
  18  -5  -2 376.233 40.2924   3
 -18  -5   2 340.386 43.1796   7
 -18   5   2 413.151 57.4110  10
 -18   5   2 351.556 42.7297   7
 -18   5   2 374.863 46.6049   2
 -18   5   2 312.040 45.5257   5
  17  -5  -2 365.655 42.9789   3
 -17  -5   2 435.052 48.5570   7
 -17  -5   2 435.529 45.5526   4
 -17   5   2 443.972 49.2000   2
 -17   5   2 378.773 46.0131   7
 -17   5   2 432.383 56.5545   5
 -17   5   2 570.894 71.4901  10
 -16  -5   2 268.219 43.4472  10
 -16  -5   2 210.472 31.0720   1
 -16   5   2 185.500 43.3372  10
 -16   5   2 299.403 38.4500   2
 -15  -5   2 79.7809 28.3796  10
 -15  -5   2 78.4566 20.1609   1
 -15   5   2 63.1759 31.4887  10
 -15   5   2 76.2698 21.5706   2
 -14  -5   2 265.118 28.8315   1
 -14  -5   2 162.741 33.1436  10
 -14   5   2 203.865 31.3849   2
 -13  -5   2 -9.8112 12.1789   1
 -13   5   2 16.4240 15.8584   2
 -12  -5   2 31.4882 14.9605   1
 -12   5   2 16.2106 13.9821   2
 -11  -5   2 393.555 35.4183   1
 -11   5   2 390.496 39.0530   2
 -10  -5   2 182.927 20.9231   1
 -10  -5   2 161.541 19.8450   9
 -10   5   2 171.082 24.4153   2
  -9  -5   2 1111.07 74.1710   9
  -9  -5   2 1073.42 73.7772   1
  -9   5   2 1078.18 78.5298   2
  -8  -5   2 634.173 45.3661   1
  -8  -5   2 674.066 45.9403   9
  -8  -5   2 580.890 49.8811   2
  -8   5   2 628.883 50.3270   2
  -7  -5   2 379.701 29.7789   9
  -7  -5   2 348.091 32.4910   2
  -7   5   2 357.533 30.3093   9
  -7   5   2 388.544 34.3343   2
  -6  -5   2 852.705 58.1236   9
  -6  -5   2 863.429 60.2243   2
  -6  -5   2 851.541 56.2553   1
   6  -5  -2 867.750 56.9902   9
  -6   5   2 766.220 60.4291   2
  -6   5   2 791.037 57.5180   9
   5  -5  -2 151.879 15.3541   9
  -5  -5   2 119.398 16.9535   2
  -5  -5   2 141.628 16.1219   9
  -5  -5   2 116.413 13.3663   1
  -5   5   2 122.810 16.0917   9
  -5   5   2 123.764 19.4461   2
  -4  -5   2 514.974 38.4733   9
   4  -5  -2 575.422 38.2564   9
  -4  -5   2 479.380 40.1114   2
  -4  -5   2 522.915 39.2478   1
  -4   5   2 510.914 41.5427   2
   3  -5  -2 379.526 27.9915   9
  -3  -5   2 344.079 28.8195   9
  -3  -5   2 339.149 30.4635   2
  -3   5   2 319.555 32.2561   2
  -2  -5   2 1553.32 104.548   2
   2  -5  -2 1597.84 102.866   9
  -2  -5   2 1572.50 102.894   9
  -2   5   2 1585.21 104.985   2
   1  -5  -2 298.647 24.9459   9
  -1  -5   2 267.186 28.8604   2
  -1  -5   2 290.696 25.0037   9
  -1   5   2 370.375 30.7030   2
   0  -5   2 4.64036 11.3944   2
   0  -5  -2 -2.9059 7.51416   9
   0  -5   2 16.2798 7.73071   9
   0   5   2 3.28151 9.27803   2
   1  -5   2 1233.03 84.7401   2
  -1  -5  -2 1238.50 83.0408   9
   1  -5   2 1291.49 83.0717   9
   2  -5   2 41.5600 11.7666   2
   2  -5   2 49.5897 9.67171   9
  -2  -5  -2 37.5340 11.0631   9
  -2  -5  -2 50.9437 7.57072   1
  -2   5  -2 31.4271 12.6040   2
   3  -5   2 663.584 44.4554   9
  -3  -5  -2 585.998 42.2380   1
  -3  -5  -2 615.094 44.5552   9
  -3   5  -2 651.838 48.0666   2
   4  -5   2 414.166 30.5572   9
  -4  -5  -2 378.895 30.6031   9
  -4  -5  -2 378.043 28.5891   1
  -4   5  -2 354.662 35.8412   2
   5  -5   2 94.3966 12.6912   9
  -5  -5  -2 93.3054 12.1393   1
  -5  -5  -2 78.1789 12.5319   9
  -5   5  -2 74.5756 15.4753   2
   5   5   2 67.8469 13.0736   9
  -6  -5  -2 499.646 38.1561   9
  -6  -5  -2 512.740 37.9819   1
   6  -5   2 504.829 36.7234   9
   6   5   2 512.584 40.8934   9
  -6   5  -2 501.114 42.2140   2
  -7  -5  -2 5.76411 7.49280   1
   7  -5   2 12.3428 8.39363   9
   7   5   2 27.5044 10.0442   9
  -7   5  -2 -4.1942 13.3511   2
  -8  -5  -2 243.697 22.4219   1
   8   5   2 198.882 22.7176   9
  -8   5  -2 212.188 25.8426   2
  -9  -5  -2 2.49350 8.93964   1
   9   5   2 7.54579 11.6082   9
  -9   5  -2 21.8543 12.5471   2
 -10  -5  -2 56.4360 13.3352   1
  10   5   2 63.9053 13.3963   9
 -10   5  -2 62.2726 19.4412   2
 -11  -5  -2 32.8044 15.0068   1
 -11   5  -2 38.6885 18.3588   2
 -12  -5  -2 60.6395 15.1375   1
 -12  -5  -2 26.5071 27.6037  10
 -12   5  -2 55.4939 17.8918   2
 -13  -5  -2 278.966 41.0021  10
 -13  -5  -2 187.908 26.0010   1
 -13   5  -2 206.230 39.1443  10
 -13   5  -2 289.209 33.8055   2
 -14  -5  -2 -28.449 25.1006  10
 -14  -5  -2 16.8210 16.1393   1
 -14   5  -2 4.32914 23.4957   2
 -14   5  -2 -4.0480 26.0796  10
 -15  -5  -2 170.346 26.8450   1
 -15  -5  -2 217.972 39.2675  10
 -15   5  -2 185.759 30.3078   2
 -15   5  -2 143.969 38.6016  10
 -16  -5  -2 27.4959 26.0320  10
 -16  -5  -2 16.8075 19.7378   7
 -16  -5  -2 44.1978 22.2892   5
 -16  -5  -2 35.6525 20.7786   4
 -16   5  -2 29.1401 30.9759  10
 -16   5  -2 34.7644 25.4269   5
 -16   5  -2 94.7407 25.0262   7
 -17  -5  -2 32.6853 20.2105   4
 -17  -5  -2 25.7311 25.3394  10
 -17  -5  -2 33.8345 19.5873   7
 -17  -5  -2 70.6938 22.9303   5
 -17   5  -2 52.0537 25.2821   5
 -17   5  -2 22.4081 29.8520  10
 -17   5  -2 62.9425 27.0097   7
 -18  -5  -2 102.607 30.3193  10
 -18  -5  -2 110.187 23.2419   4
 -18  -5  -2 105.286 22.6694   7
 -18  -5  -2 70.4474 21.8140   5
 -18   5  -2 144.216 24.4260   7
 -18   5  -2 97.4083 27.0603   5
 -18   5  -2 117.183 34.5208  10
 -19  -5  -2 27.0561 18.7832   7
 -19  -5  -2 8.77782 16.4485   5
 -19  -5  -2 3.45222 17.1824   4
 -19  -5  -2 8.82017 24.1681  10
 -19   5  -2 10.6700 21.3598   5
 -19   5  -2 49.0505 29.0238  10
 -19   5  -2 30.7353 19.5155   7
 -20  -5  -2 39.9726 18.9274   5
 -20  -5  -2 50.5306 24.2632  10
 -20  -5  -2 90.3993 20.5093   4
 -20  -5  -2 60.2495 19.0750   7
 -20   5  -2 44.9711 22.5393   5
 -20   5  -2 82.2867 23.7642   7
 -20   5  -2 72.5300 31.5218  10
 -21  -5  -2 -1.0788 15.8929   4
 -21  -5  -2 9.07621 16.5117   7
 -21  -5  -2 -2.5356 15.5742   5
 -21  -5  -2 1.50559 23.4779  10
 -21   5  -2 -13.772 25.9751  10
 -21   5  -2 8.92536 19.5333   5
 -21   5  -2 -8.5420 16.8744   7
 -22  -5  -2 86.4377 27.4980  10
 -22  -5  -2 51.3855 17.3662   5
 -22  -5  -2 19.9927 11.9123   4
 -22  -5  -2 18.7304 16.7767   7
 -22   5  -2 60.0140 30.5397  10
 -22   5  -2 24.3729 18.9261   5
 -22   5  -2 67.7075 17.7912   7
 -23  -5  -2 -8.9549 23.1303  10
 -23  -5  -2 15.2787 15.2006   7
 -23  -5  -2 -18.932 14.0516   4
 -23  -5  -2 -3.7014 14.6256   5
 -23   5  -2 10.5664 16.9708   5
 -23   5  -2 -22.461 13.5276   7
 -23   5  -2 21.4879 19.9153  10
 -24  -5  -2 0.76097 12.8609   5
 -24  -5  -2 11.8413 25.8814  10
 -24  -5  -2 37.8981 11.9074   7
 -24  -5  -2 15.8827 14.1453   4
 -24   5  -2 15.7043 14.7740   7
 -24   5  -2 14.8599 15.3543   5
 -24   5  -2 23.2607 24.1323  10
 -25  -5  -2 41.2318 13.9667   7
 -25  -5  -2 30.8704 13.6542   4
 -25  -5  -2 17.0512 12.5098   5
 -25   5  -2 16.4503 12.9447   7
 -25   5  -2 10.9563 9.68846   5
 -25   5  -2 37.9717 15.9722  10
 -26  -5  -2 7.02914 11.0401   4
 -26  -5  -2 -7.7657 7.14027   7
 -26   5  -2 -6.1943 11.1420   5
 -26  -6   2 36.9345 11.7110   7
 -26  -6   2 33.3635 12.3035   4
 -26   6   2 20.9756 11.6386   7
 -26   6   2 20.4573 11.6119   5
 -25  -6   2 7.32310 9.19922   4
 -25  -6   2 -0.4107 11.8623   7
 -25   6   2 19.9132 14.4249   5
 -25   6   2 -8.8734 12.9899   7
 -25   6   2 -4.3904 23.2754  10
 -24  -6   2 89.5530 18.0416   7
 -24  -6   2 111.712 18.2194   4
 -24   6   2 112.164 26.1161  10
 -24   6   2 56.3455 18.3799   5
 -24   6   2 78.5184 18.2562   7
 -23  -6   2 7.30809 10.6141   7
 -23  -6   2 -11.894 15.4482   4
 -23   6   2 -34.968 25.0532  10
 -23   6   2 -2.4726 15.6944   7
 -23   6   2 0.80656 18.1235   5
 -22  -6   2 38.1879 17.7637   7
 -22  -6   2 34.0241 18.3880   4
 -22   6   2 54.6347 15.3659   7
 -22   6   2 111.967 33.8512  10
 -22   6   2 102.294 22.4350   5
 -21  -6   2 27.1139 18.7717   4
  21  -6  -2 32.3773 18.4337   3
 -21  -6   2 4.12555 12.1151   7
 -21   6   2 12.7747 17.7055   7
 -21   6   2 -11.536 19.3956   5
 -21   6   2 27.2265 29.8486  10
 -20  -6   2 12.2071 17.9576   7
  20  -6  -2 36.7954 18.7505   3
 -20  -6   2 17.8790 18.5526   4
 -20   6   2 20.1513 22.1594   5
 -20   6   2 3.69181 18.7961   7
 -20   6   2 -3.4440 28.3668  10
 -19  -6   2 0.28868 19.1006   4
 -19  -6   2 -12.307 16.9522   7
  19  -6  -2 -19.032 16.8060   3
 -19   6   2 31.3451 20.5547   7
 -19   6   2 40.3541 23.6522   5
 -19   6   2 37.9781 25.9457   2
 -19   6   2 -25.189 28.9224  10
  18  -6  -2 -6.2822 16.8381   3
 -18  -6   2 -11.605 18.7175   4
 -18  -6   2 -20.536 22.7565   7
 -18   6   2 17.7050 30.2890   2
 -18   6   2 -1.1680 22.8388   5
 -18   6   2 -69.387 17.8433   7
 -18   6   2 -28.606 30.7329  10
 -17  -6   2 24.5752 21.5314   7
  17  -6  -2 30.4611 19.0832   3
 -17  -6   2 33.5560 22.1780   4
 -17   6   2 39.1865 34.6963  10
 -17   6   2 -0.6069 20.0297   7
 -17   6   2 37.8781 24.0184   2
 -17   6   2 0.46170 24.6320   5
  16  -6  -2 79.8187 23.2304   3
 -16  -6   2 103.618 27.7405   7
 -16   6   2 108.755 26.0414   2
 -16   6   2 97.1158 24.7431   7
 -16   6   2 82.3824 28.1044   5
 -16   6   2 115.582 35.3335  10
 -15   6   2 15.7897 22.4841   2
 -15   6   2 30.8268 24.9893   5
 -14  -6   2 423.424 61.9207  10
 -14   6   2 379.031 43.8776   2
 -13  -6   2 9.98716 23.5829  10
 -13   6   2 26.4163 19.6666   2
 -12  -6   2 507.779 62.8012  10
 -12   6   2 551.789 50.6104   2
 -11  -6   2 123.504 23.8298   9
 -11   6   2 129.752 23.5239   2
  11   6  -2 107.591 18.6115   9
 -10  -6   2 299.732 30.8867   9
 -10   6   2 381.573 40.3873   2
  -9  -6   2 18.2216 9.78276   9
  -9   6   2 -12.030 12.0206   2
  -8  -6   2 17.5004 13.9734   2
  -8  -6   2 2.56280 8.34595   9
  -8   6   2 9.64156 13.1015   2
  -7  -6   2 748.552 55.2624   2
  -7  -6   2 737.850 53.1005   9
  -7   6   2 723.140 56.5072   2
  -7   6   2 677.071 52.4099   9
   6  -6  -2 26.4653 9.13690   9
  -6  -6   2 28.5827 10.3350   9
  -6  -6   2 24.0778 11.4083   2
  -6   6   2 32.7877 10.8031   9
  -6   6   2 27.7380 13.0415   2
  -5  -6   2 7.41267 10.0523   2
  -5  -6   2 12.7450 8.40349   9
   5  -6  -2 13.5438 9.82321   9
  -5   6   2 -2.2079 10.3048   9
  -5   6   2 -1.7437 10.2955   2
  -4  -6   2 523.703 43.8848   2
  -4  -6   2 603.676 41.6544   9
   4  -6  -2 526.265 40.5448   9
  -4   6   2 545.792 42.2183   9
  -4   6   2 514.972 45.3006   2
   3  -6  -2 237.585 21.6548   9
  -3  -6   2 228.482 21.7943   9
  -3  -6   2 212.643 24.9335   2
  -3   6   2 183.115 27.2430   2
   2  -6  -2 129.550 16.0999   9
  -2  -6   2 125.471 17.9114   2
  -2  -6   2 94.1792 14.1693   9
  -2   6   2 116.446 19.5064   2
   1  -6  -2 486.171 37.2304   9
  -1  -6   2 485.459 37.2146   9
  -1  -6   2 499.039 39.2542   2
  -1   6   2 457.669 39.5978   2
   0  -6   2 1491.04 101.196   2
   0  -6   2 1478.49 99.1315   9
   0  -6  -2 1533.67 99.4260   9
   0   6   2 1484.19 100.887   2
   1  -6   2 1394.04 91.8183   9
  -1  -6  -2 1396.47 91.9631   9
   1  -6   2 1339.22 93.7243   2
   1   6   2 1382.73 93.8419   2
  -1   6  -2 1364.42 94.8482   2
   2  -6   2 425.806 32.9727   9
  -2  -6  -2 419.370 33.1103   9
  -2   6  -2 382.425 36.3399   2
   2   6   2 398.464 34.6598   2
  -3  -6  -2 783.584 56.4333   9
   3  -6   2 854.226 56.7822   9
  -3   6  -2 755.565 59.4722   2
   3   6   2 779.513 58.2730   2
   4  -6   2 34.9400 9.60042   9
  -4  -6  -2 38.0176 10.5322   9
  -4   6  -2 23.0928 15.9115   2
   4   6   2 40.3808 12.3592   9
   5  -6   2 178.415 20.7763   9
  -5  -6  -2 196.948 20.6768   9
   5   6   2 170.049 22.8590   9
  -5   6  -2 160.117 22.5291   2
  -6  -6  -2 365.166 32.2434   9
   6  -6   2 402.561 31.7370   9
   6   6   2 397.166 34.8879   9
  -6   6  -2 398.639 37.4034   2
   7  -6   2 16.8771 8.28016   9
   7   6   2 7.45867 12.3827   9
  -7   6  -2 25.6569 14.1332   2
  -8  -6  -2 253.136 33.4903   1
  -8   6  -2 205.251 29.3807   2
   8   6   2 212.640 25.1985   9
  -9  -6  -2 557.318 44.1456   1
  -9   6  -2 587.228 49.9750   2
   9   6   2 568.068 46.2077   9
 -10  -6  -2 86.3439 27.4720  10
 -10  -6  -2 85.7641 16.6298   1
  10   6   2 106.207 20.0067   9
 -10   6  -2 134.478 24.3490   2
 -11  -6  -2 626.755 50.1805   1
 -11  -6  -2 612.514 63.1616  10
 -11   6  -2 667.821 59.1129   2
 -12  -6  -2 71.7603 30.6078  10
 -12  -6  -2 44.4095 15.9839   1
 -12   6  -2 93.0466 24.1571   2
 -13  -6  -2 1382.88 112.228  10
 -13   6  -2 1414.98 103.925   2
 -14  -6  -2 55.1641 29.4523  10
 -14  -6  -2 13.9799 18.4053   1
 -14   6  -2 27.6341 24.6900   2
 -14   6  -2 47.2641 30.3473  10
 -14   6  -2 -6.0829 26.0369   5
 -15  -6  -2 314.459 43.9070   5
 -15  -6  -2 238.958 33.3403   7
 -15  -6  -2 287.677 35.6480   8
  15  -6   2 283.539 38.2042   3
 -15  -6  -2 285.639 40.3393   4
 -15  -6  -2 432.876 58.8752  10
 -15   6  -2 288.649 46.8408  10
 -15   6  -2 236.748 38.6229   5
 -15   6  -2 292.958 41.7384   8
 -15   6  -2 304.433 41.4323   2
 -16  -6  -2 -3.7263 19.1697   4
 -16  -6  -2 -30.277 22.5835   8
  16  -6   2 -22.659 22.8197   3
 -16  -6  -2 -23.153 19.8254   5
 -16  -6  -2 -57.895 31.1958  10
 -16  -6  -2 -31.771 20.1398   7
 -16   6  -2 10.8681 25.6056   8
 -16   6  -2 18.8570 24.1549   5
 -16   6  -2 -11.568 27.7472  10
 -16   6  -2 -6.7642 21.0504   2
 -17  -6  -2 105.559 31.5657  10
  17  -6   2 32.8399 21.9004   3
 -17  -6  -2 86.4282 23.8567   5
 -17  -6  -2 120.025 23.7183   4
 -17  -6  -2 96.0609 23.0016   7
 -17   6  -2 104.444 35.4476  10
 -17   6  -2 82.7812 26.0360   5
 -18  -6  -2 0.66276 17.5429   5
 -18  -6  -2 1.35828 18.2602   4
 -18  -6  -2 -4.7140 16.9945   7
 -18  -6  -2 14.5103 27.5641  10
 -18   6  -2 16.6491 21.7101   5
 -18   6  -2 -12.815 28.9317  10
 -19  -6  -2 20.0931 18.2348   5
 -19  -6  -2 21.8620 17.3846   7
 -19  -6  -2 41.4396 26.5880  10
 -19  -6  -2 30.8888 18.8245   4
 -19   6  -2 35.6117 22.3037   5
 -19   6  -2 54.5646 29.4080  10
 -19   6  -2 36.9484 20.0834   7
 -20  -6  -2 92.8232 17.3699   4
 -20  -6  -2 66.6726 28.6187  10
 -20  -6  -2 63.5841 19.7864   5
 -20  -6  -2 81.8949 17.0305   7
 -20   6  -2 65.3010 19.7614   7
 -20   6  -2 86.1466 31.1048  10
 -20   6  -2 54.6619 22.6626   5
 -21  -6  -2 198.644 29.9506   7
 -21  -6  -2 217.231 29.4151   4
 -21  -6  -2 272.485 38.0453  10
 -21  -6  -2 223.441 29.4586   5
 -21   6  -2 212.958 30.5575   7
 -21   6  -2 244.628 35.1927  10
 -21   6  -2 227.794 28.4076   5
 -22  -6  -2 29.3478 16.3668   7
 -22  -6  -2 43.7588 16.9988   4
 -22  -6  -2 13.1118 11.6578   5
 -22  -6  -2 36.4661 17.6126  10
 -22   6  -2 12.9347 13.6532   5
 -22   6  -2 58.4926 22.1731  10
 -23  -6  -2 446.958 37.8217   4
 -23  -6  -2 396.077 34.7969   7
 -23  -6  -2 412.415 35.6395   5
 -23  -6  -2 460.350 49.9308  10
 -23   6  -2 428.340 36.4663   5
 -23   6  -2 338.713 41.9412  10
 -24  -6  -2 13.4941 14.3427   5
 -24  -6  -2 4.26080 14.0439   4
 -24  -6  -2 29.8481 13.3164   7
 -24   6  -2 0.10867 24.8171  10
 -24   6  -2 -7.7568 13.7337   5
 -25  -6  -2 280.909 25.4149   7
 -25  -6  -2 262.702 25.6318   4
 -25   6  -2 260.631 25.8082   5
 -25   7   2 2.40244 11.7967   7
 -25   7   2 26.8855 13.1081   5
 -24  -7   2 22.5345 15.3820   7
 -24  -7   2 17.1437 14.0985   4
 -24   7   2 50.3854 15.3867   5
 -24   7   2 31.2500 17.7072  10
 -24   7   2 28.4186 14.3453   7
 -23  -7   2 67.6844 16.1276   7
 -23  -7   2 51.5501 16.7594   4
 -23   7   2 75.4374 18.9704   5
 -23   7   2 58.5100 28.3975  10
 -23   7   2 54.6668 17.8246   7
  22  -7  -2 68.6030 18.9419   3
 -22  -7   2 85.0813 19.0129   4
 -22  -7   2 64.5048 14.4889   7
 -22   7   2 49.6154 18.3629   7
 -22   7   2 93.6623 22.0599   5
 -22   7   2 123.556 33.1978  10
 -21  -7   2 242.318 31.0491   4
  21  -7  -2 176.672 25.4024   3
 -21  -7   2 177.469 24.2436   7
 -21   7   2 160.219 28.7529   5
 -21   7   2 203.183 25.5680   7
 -21   7   2 291.883 40.8377  10
  20  -7  -2 64.0727 19.4800   3
 -20  -7   2 49.9219 19.9186   7
 -20   7   2 62.3274 20.2953   7
 -20   7   2 68.0824 29.7985  10
 -20   7   2 56.5056 24.2579   5
  19  -7  -2 261.887 33.4102   3
 -19  -7   2 171.620 28.8651   7
 -19   7   2 252.642 42.0041  10
 -19   7   2 239.802 33.9895   7
 -19   7   2 188.869 32.0780   5
 -19   7   2 207.581 33.5402   2
 -18  -7   2 -2.0654 20.0436   7
  18  -7  -2 7.95388 17.7426   3
 -18   7   2 -10.489 31.5825  10
 -18   7   2 -17.939 19.1857   7
 -18   7   2 20.2536 22.9589   5
 -18   7   2 5.68446 24.8709   2
  17  -7  -2 150.368 25.2396   3
 -17   7   2 156.675 31.6722   2
 -17   7   2 67.6936 27.0702   5
 -17   7   2 175.816 29.2068   7
 -17   7   2 149.456 40.1599  10
  16  -7  -2 8.71319 18.2217   3
 -16   7   2 -12.688 20.4544   2
 -16   7   2 56.1036 21.8595   7
 -16   7   2 -8.7653 30.5787  10
 -16   7   2 7.36107 23.3340   5
  15  -7  -2 6.53076 17.8997   3
 -15   7   2 26.6488 22.2930   2
 -15   7   2 17.1839 20.8224   7
 -15   7   2 -45.294 26.0464   5
  14  -7  -2 92.4367 23.1085   3
 -14   7   2 77.8069 24.9400   2
 -14   7   2 118.481 26.2123   7
 -14   7   2 74.7293 27.2708   5
 -13   7   2 200.479 31.5783   2
 -12  -7   2 234.668 36.0312  10
 -12   7   2 247.751 34.9241   2
 -11  -7   2 1011.54 85.4086  10
 -11   7   2 1119.97 84.3585   2
  11   7  -2 1060.51 80.3522   9
 -10  -7   2 142.731 34.1070  10
 -10  -7   2 144.314 20.7135   9
 -10   7   2 202.480 31.5586   2
  10   7  -2 158.870 22.9513   9
  -9  -7   2 870.670 63.7043   9
  -9   7   2 868.039 68.9016   2
  -8  -7   2 84.3452 17.0290   9
  -8   7   2 80.2380 20.7817   2
  -7  -7   2 699.986 55.5327   2
  -7  -7   2 733.620 53.7997   9
  -7   7   2 694.811 55.5762   9
  -7   7   2 716.480 60.1536   2
  -6  -7   2 17.5994 10.2257   9
  -6  -7   2 23.1565 13.6974   2
  -6   7   2 39.7198 13.1679   9
  -6   7   2 6.72197 14.2726   2
   5  -7  -2 34.1126 10.2516   9
  -5  -7   2 21.4451 12.3352   9
  -5  -7   2 5.09277 13.9553   2
  -5   7   2 12.3619 14.0232   2
  -5   7   2 18.4708 11.5489   9
  -4  -7   2 241.842 27.3661   9
   4  -7  -2 315.249 29.3786   9
  -4  -7   2 305.379 32.4390   2
  -4   7   2 297.566 32.1703   9
  -4   7   2 376.703 34.5308   2
   3  -7  -2 19.7035 9.65503   9
  -3  -7   2 -5.5172 13.9463   2
  -3  -7   2 12.9331 9.45220   9
  -3   7   2 11.8835 11.5091   9
  -3   7   2 19.6638 16.1494   2
   2  -7  -2 175.297 21.3601   9
  -2  -7   2 128.393 20.2522   2
  -2  -7   2 83.2617 15.5454   9
  -2   7   2 160.162 21.5484   9
  -2   7   2 95.0357 18.8257   2
  -1  -7   2 1232.57 89.0349   2
   1  -7  -2 1264.45 86.4421   9
  -1  -7   2 1321.75 86.7924   9
  -1   7   2 1259.59 89.8006   2
   1   7  -2 1229.37 89.6536   2
  -1   7   2 1261.51 88.1294   9
   0  -7   2 18.9104 12.2885   9
   0  -7  -2 36.3880 11.4313   9
   0  -7   2 69.3902 15.8998   2
   0   7   2 54.9603 14.9112   9
   0   7  -2 59.8832 16.0844   2
   0   7   2 51.3781 16.3103   2
   1  -7   2 1382.09 94.6728   9
  -1  -7  -2 1339.03 94.0906   9
   1   7   2 1400.40 96.3141   9
   1   7   2 1460.04 96.6994   2
  -1   7  -2 1385.14 97.7840   2
   2  -7   2 109.761 16.4457   9
  -2  -7  -2 110.909 16.6024   9
  -2   7  -2 105.232 20.2141   2
   2   7   2 117.526 18.8611   9
   2   7   2 104.633 20.2545   2
   3  -7   2 1270.61 84.7702   9
  -3  -7  -2 1146.11 84.3960   9
  -3   7  -2 1361.60 90.0438   2
   3   7   2 1197.60 86.5665   9
   3   7   2 1215.39 86.6526   2
   4  -7   2 198.708 22.3096   9
  -4  -7  -2 187.253 23.1292   9
   4   7   2 197.994 25.6489   9
  -4   7  -2 233.055 28.4356   2
   5  -7   2 318.917 31.7225   9
  -5  -7  -2 314.486 30.8591   9
   5   7   2 341.063 33.6388   9
  -5   7  -2 430.774 39.6966   2
   6  -7   2 23.0667 11.1322   9
  -6   7  -2 68.2368 18.0580   2
   6   7   2 26.5018 13.5919   9
   7   7   2 17.0022 12.8565   9
  -7   7  -2 23.9380 16.0664   2
  -8  -7  -2 88.5147 24.7786  10
  -8   7  -2 59.7601 18.4992   2
   8   7   2 89.8626 18.2607   9
  -9  -7  -2 95.7976 25.4634  10
  -9   7  -2 69.6182 20.8924   2
   9   7   2 50.3016 16.2051   9
 -10  -7  -2 166.516 33.3212  10
 -10   7  -2 208.102 29.6733   2
  10   7   2 218.988 29.6551   9
 -11  -7  -2 162.081 33.2688  10
 -11   7  -2 163.566 31.0123   2
 -12  -7  -2 -26.196 24.0508  10
 -12   7  -2 17.2549 18.0713   2
 -13  -7  -2 281.750 37.5174   7
 -13  -7  -2 322.514 43.2196   5
 -13  -7  -2 390.224 55.0972  10
 -13  -7  -2 290.696 40.3629   8
  13  -7   2 257.072 37.5999   3
 -13   7  -2 306.600 41.3372   5
 -13   7  -2 255.584 40.7968   8
 -13   7  -2 348.464 41.3276   2
  14  -7   2 83.1345 22.9620   3
 -14  -7  -2 135.062 31.0824   7
 -14  -7  -2 85.8617 26.9321   5
 -14  -7  -2 132.082 25.9136   8
 -14  -7  -2 106.496 35.6463  10
 -14   7  -2 129.207 28.2205   2
 -14   7  -2 133.375 34.5040   8
 -14   7  -2 120.279 28.9961   5
 -14   7  -2 86.0898 32.7864  10
  15  -7   2 159.785 26.7243   3
 -15  -7  -2 255.812 33.5213   8
 -15  -7  -2 143.351 32.2640   7
 -15  -7  -2 186.868 31.6863   5
 -15  -7  -2 193.424 40.5919  10
 -15   7  -2 171.114 42.0853  10
 -15   7  -2 157.216 35.0943   8
 -15   7  -2 164.508 32.8174   5
 -15   7  -2 174.816 31.9003   2
  16  -7   2 42.1573 19.9996   3
 -16  -7  -2 29.4375 30.8835  10
 -16  -7  -2 1.49094 18.4829   7
 -16  -7  -2 -3.1743 23.7652   8
 -16  -7  -2 -8.1580 20.2459   5
 -16   7  -2 -4.6354 22.4729   2
 -16   7  -2 -33.329 23.7307   8
 -16   7  -2 -40.412 31.3265  10
 -16   7  -2 43.1977 24.6823   5
 -17  -7  -2 95.8634 33.6530  10
 -17  -7  -2 90.0841 22.5215   7
  17  -7   2 46.4997 20.1635   3
 -17  -7  -2 85.1272 23.8474   5
 -17   7  -2 110.074 28.6067   8
 -17   7  -2 77.9938 49.1334   2
 -17   7  -2 105.696 37.6046  10
 -17   7  -2 80.2793 26.2205   5
 -18  -7  -2 -25.833 17.2334   4
 -18  -7  -2 -11.042 17.4539   7
 -18  -7  -2 28.7266 27.1201  10
  18  -7   2 -10.720 17.4823   3
 -18  -7  -2 18.5287 18.4173   5
 -18   7  -2 -22.223 28.3075  10
 -18   7  -2 13.1828 22.3888   5
 -19  -7  -2 25.0732 17.9942   4
 -19  -7  -2 20.3742 26.5929  10
 -19  -7  -2 -4.5172 17.4206   7
 -19  -7  -2 21.1612 17.8385   5
 -19   7  -2 -24.047 27.8031  10
 -19   7  -2 -4.2536 20.5309   5
 -20  -7  -2 16.0970 16.8567   5
 -20  -7  -2 8.85318 27.7836  10
 -20  -7  -2 17.6623 12.1267   7
 -20  -7  -2 29.5490 17.3892   4
 -20   7  -2 40.7008 28.3640  10
 -20   7  -2 4.82763 20.3467   5
 -21  -7  -2 -0.9453 26.2357  10
 -21  -7  -2 29.7030 16.5827   7
 -21  -7  -2 13.1220 16.6535   4
 -21  -7  -2 3.23878 15.4550   5
 -21   7  -2 37.7829 19.8561   5
 -21   7  -2 -14.462 24.0561  10
 -22  -7  -2 3.86992 14.2005   5
 -22  -7  -2 30.7270 16.6077   4
 -22  -7  -2 18.2995 11.3350   7
 -22   7  -2 41.4003 25.5893  10
 -22   7  -2 51.0830 17.8608   5
 -23  -7  -2 37.6142 15.3034   4
 -23  -7  -2 7.30272 12.6628   7
 -23   7  -2 8.36309 17.0285  10
 -23   7  -2 37.6815 12.2744   5
 -24  -7  -2 31.4543 15.4062   4
 -24  -7  -2 9.55896 11.4801   7
 -24   7  -2 -6.3741 12.3646   5
 -24   8   2 19.3223 13.0488   5
 -23   8   2 39.9931 16.2290   5
 -23   8   2 28.8718 26.6853  10
  22  -8  -2 0.97688 15.1718   3
 -22   8   2 39.7410 18.7377   7
 -22   8   2 11.1494 20.1565  10
 -22   8   2 21.5378 13.4732   5
  21  -8  -2 21.2310 12.8221   3
 -21   8   2 51.3890 26.6781  10
 -21   8   2 44.7136 20.0754   5
 -21   8   2 -9.2232 16.2507   7
  20  -8  -2 34.3641 17.5378   3
 -20   8   2 -56.639 24.6448  10
 -20   8   2 -11.677 12.1169   7
 -20   8   2 -16.132 18.6164   5
  19  -8  -2 -12.847 15.9726   3
 -19   8   2 63.7437 34.7536  10
 -19   8   2 26.2077 19.6813   7
 -19   8   2 3.37042 20.9514   5
  18  -8  -2 40.2367 18.8018   3
 -18   8   2 30.0066 21.2374   2
 -18   8   2 57.0360 38.2639  10
 -18   8   2 35.0492 21.3946   7
 -18   8   2 26.7368 24.1397   5
  17  -8  -2 -12.872 16.2363   3
 -17   8   2 -9.0030 23.1052   5
 -17   8   2 -11.267 23.4023   2
 -17   8   2 59.0937 35.6646  10
 -17   8   2 33.3293 21.3103   7
  16  -8  -2 51.5270 20.1471   3
 -16   8   2 18.1882 24.1768   2
 -16   8   2 24.1194 22.6749   5
 -16   8   2 -0.8933 34.0342  10
 -16   8   2 15.3471 20.7652   7
  15  -8  -2 7.87318 17.4410   3
 -15   8   2 8.88183 22.9771   5
 -15   8   2 -6.5313 19.8274   7
 -15   8   2 17.1602 23.3855   2
  14  -8  -2 26.4982 19.3951   3
 -14   8   2 65.4605 24.9891   2
 -14   8   2 76.9889 23.9580   7
 -14   8   2 97.4908 27.2151   5
  13  -8  -2 -6.6845 18.4941   3
 -13   8   2 33.9363 22.5390   5
 -13   8   2 -14.323 26.4498   7
 -13   8   2 20.9634 21.3178   2
  12  -8  -2 103.591 23.0908   3
 -12  -8   2 94.9206 36.1195  10
  12  -8  -2 114.720 28.1017   8
 -12   8   2 80.4833 23.7746   2
 -12   8   2 86.8342 25.1365   5
  11  -8  -2 31.7929 20.8946   3
 -11  -8   2 -7.6051 22.3692  10
 -11   8   2 17.3265 20.8324   5
 -11   8   2 4.98805 18.5630   2
  11   8  -2 23.1021 18.0984   9
 -10  -8   2 24.6902 15.5384   9
 -10  -8   2 77.5359 25.8980  10
 -10   8   2 23.9307 19.0445   2
  10   8  -2 38.9257 20.0040   9
  -9  -8   2 10.9037 22.4960  10
  -9  -8   2 45.0814 18.0687   9
   9   8  -2 53.8500 22.4792   9
  -9   8   2 11.5214 18.1385   2
  -8  -8   2 3.51220 21.7232  10
  -8  -8   2 -18.935 11.8614   9
  -8   8   2 -19.390 14.6504   2
  -7  -8   2 27.1376 23.6836  10
  -7  -8   2 4.27398 12.9201   9
  -7   8   2 57.2363 19.9326   2
  -6  -8   2 248.909 33.5459  10
  -6  -8   2 200.153 26.6946   9
  -6  -8   2 206.864 28.8084   2
   6  -8  -2 224.457 31.2646  10
  -6   8   2 231.099 32.4280   2
  -6   8   2 227.068 29.5726   9
   5  -8  -2 17.1072 18.3334  10
  -5  -8   2 51.3900 26.0796  10
  -5  -8   2 15.7947 18.6944   2
  -5  -8   2 38.0337 13.5782   9
  -5   8   2 62.8534 18.7415   2
  -5   8   2 25.0604 14.6671   9
   4  -8  -2 376.442 44.9674  10
  -4  -8   2 396.099 40.0100   2
  -4  -8   2 423.325 37.9630   9
  -4   8   2 466.976 42.5819   9
  -4   8   2 456.123 45.8265   2
   4   8  -2 459.484 44.3663   2
   3  -8  -2 113.057 24.0805  10
  -3  -8   2 108.592 18.3517   9
  -3  -8   2 106.526 22.5415   2
  -3   8   2 107.055 21.7234   2
   3   8  -2 149.599 27.8826   2
  -3   8   2 149.299 23.9394   9
  -2  -8   2 239.395 28.4586   9
   2  -8  -2 243.858 35.7460  10
   2  -8  -2 289.336 28.7853   9
  -2   8   2 256.046 31.0269   9
  -2   8   2 335.686 35.0949   2
   2   8  -2 296.866 38.6882   2
   1  -8  -2 279.959 40.3971  10
   1  -8  -2 275.215 28.3050   9
  -1  -8   2 236.239 30.1428   9
  -1   8   2 317.632 32.2144   9
   1   8  -2 275.745 37.8979   2
  -1   8   2 215.540 32.4421   2
   0  -8   2 34.2245 13.0380   9
   0  -8  -2 32.8190 12.2024   9
   0  -8  -2 52.3234 22.8114  10
   0   8   2 42.0579 15.5540   9
   0   8   2 16.3945 13.9134   2
   0   8  -2 30.6035 16.0445   2
  -1  -8  -2 113.256 28.0201  10
  -1  -8  -2 96.1351 17.1710   9
   1  -8   2 120.365 19.9438   9
  -1   8  -2 68.0803 21.0305   2
   1   8   2 138.484 23.4044   2
   1   8   2 103.534 19.8971   9
  -2  -8  -2 28.8229 20.3186  10
   2  -8   2 45.1791 13.2899   9
  -2  -8  -2 31.4987 12.4420   9
   2   8   2 12.1805 14.4780   2
   2   8   2 6.22553 14.7439   9
  -2   8  -2 19.6896 17.4555   2
   3  -8   2 107.297 27.2936  10
  -3  -8  -2 65.3979 22.3845  10
   3  -8   2 92.7201 17.1293   9
   3   8   2 79.5995 19.9959   9
  -3   8  -2 118.464 25.3163   2
   3   8   2 42.2684 21.1021   2
   4  -8   2 463.815 47.8201  10
   4  -8   2 505.435 41.5843   9
  -4  -8  -2 477.052 50.0470  10
  -4   8  -2 523.488 47.5271   2
   4   8   2 443.257 43.6136   9
   5  -8   2 -7.5155 12.8901   9
  -5  -8  -2 -5.9701 23.1759  10
  -5   8  -2 -22.119 14.8700   2
   5   8   2 -11.644 12.5549   9
  -6  -8  -2 800.394 74.4472  10
   6  -8   2 989.397 68.7135   9
   6   8   2 873.866 70.1279   9
  -6   8  -2 969.810 74.3074   2
  -7  -8  -2 2.53469 19.7598  10
   7   8   2 -1.9563 13.4540   9
  -7   8  -2 19.1796 17.9405   2
  -8  -8  -2 576.173 57.0910  10
   8   8   2 507.927 50.1315   9
  -8   8  -2 619.784 56.8411   2
  -9  -8  -2 -9.6161 21.4936  10
   9   8   2 30.4553 16.9181   9
  -9   8  -2 35.6626 18.8845   2
 -10  -8  -2 449.665 61.7796  10
  10   8   2 495.888 52.8146   9
 -10   8  -2 534.004 51.6525   2
 -11  -8  -2 156.317 30.5182   7
 -11  -8  -2 237.702 38.9223  10
 -11  -8  -2 124.116 26.2631   8
  11  -8   2 179.022 30.8625   8
  11  -8   2 211.961 29.1167   3
 -11  -8  -2 201.318 30.4499   5
 -11   8  -2 178.218 30.2896   5
 -11   8  -2 180.470 35.5225   2
 -12  -8  -2 33.8964 20.8359   8
  12  -8   2 67.0852 20.5188   3
 -12  -8  -2 11.0817 23.8579   7
 -12  -8  -2 20.3034 21.5865   5
  12  -8   2 25.6669 21.8683   8
 -12  -8  -2 21.4452 27.4278  10
 -12   8  -2 3.73144 20.2248   2
 -12   8  -2 -6.1501 20.7343   5
 -12   8  -2 21.1435 25.2425   8
 -13  -8  -2 655.131 75.7489  10
 -13  -8  -2 492.336 59.9177   7
 -13  -8  -2 633.628 61.6829   5
 -13  -8  -2 616.004 55.9691   8
  13  -8   2 650.319 54.3700   3
 -13   8  -2 541.013 61.8412   8
 -13   8  -2 623.363 59.5412   2
 -13   8  -2 682.282 58.2330   5
 -14  -8  -2 163.582 29.5212   5
 -14  -8  -2 140.424 37.6633  10
  14  -8   2 158.612 26.2695   3
 -14  -8  -2 119.876 25.4314   8
 -14  -8  -2 107.387 27.9573   7
 -14   8  -2 154.988 39.5436  10
 -14   8  -2 134.917 33.9179   8
 -14   8  -2 137.786 29.2435   5
 -14   8  -2 138.928 30.5184   2
 -15  -8  -2 127.240 31.4016   5
 -15  -8  -2 117.345 28.6165   8
  15  -8   2 87.5423 23.1319   3
 -15  -8  -2 125.416 27.9792   7
 -15  -8  -2 158.299 38.7524  10
 -15   8  -2 125.283 28.6590   5
 -15   8  -2 123.251 30.4802   2
 -15   8  -2 178.387 40.8912  10
 -15   8  -2 151.605 33.6420   8
 -16  -8  -2 564.497 63.5020  10
 -16  -8  -2 463.150 48.4902   8
  16  -8   2 475.870 46.9721   3
 -16  -8  -2 468.052 50.4714   7
 -16  -8  -2 522.962 51.3651   5
 -16   8  -2 537.843 54.5888   8
 -16   8  -2 506.555 55.7550   2
 -16   8  -2 510.099 53.0603   5
 -16   8  -2 506.780 67.3532  10
 -17  -8  -2 45.0404 21.1782   7
 -17  -8  -2 5.65152 19.6366   5
 -17  -8  -2 45.9255 20.8156   8
  17  -8   2 43.6233 18.8364   3
 -17  -8  -2 4.70950 28.0871  10
 -17   8  -2 53.3330 24.3504   8
 -17   8  -2 42.9535 24.9258  10
 -17   8  -2 24.2795 18.0767   5
 -17   8  -2 9.62725 28.9093   2
 -18  -8  -2 529.853 49.0060   7
 -18  -8  -2 627.587 61.2547  10
 -18  -8  -2 554.054 48.2906   5
  18  -8   2 492.687 44.0494   3
 -18   8  -2 563.353 64.7334  10
 -18   8  -2 515.373 52.3197   5
 -19  -8  -2 47.2836 18.1174   5
 -19  -8  -2 -0.3488 24.6683  10
  19  -8   2 66.5619 20.3996   3
 -19  -8  -2 53.7518 19.2257   7
 -19   8  -2 88.9998 32.0728  10
 -19   8  -2 55.4131 22.7957   5
 -20  -8  -2 316.620 30.3457   7
 -20  -8  -2 359.549 45.9498  10
 -20  -8  -2 283.560 32.4292   5
 -20   8  -2 347.248 37.3630   5
 -20   8  -2 401.532 48.8771  10
 -21  -8  -2 95.8761 17.5888   7
 -21  -8  -2 51.9374 16.4790   5
 -21   8  -2 85.7279 28.1700  10
 -21   8  -2 53.7736 19.7196   5
 -22  -8  -2 21.7960 12.6202   7
 -22   8  -2 11.2058 15.8210  10
 -22   8  -2 33.8319 12.1533   5
 -23  -8  -2 81.4997 13.7487   7
 -23   8  -2 65.8068 12.3945   5
 -23   9   2 11.6725 12.7594   5
  22  -9  -2 73.6523 16.0590   3
 -22   9   2 47.1767 42.9719  10
 -22   9   2 51.7579 16.9752   5
  21  -9  -2 29.5070 15.6918   3
 -21   9   2 13.7366 17.2698   5
 -21   9   2 28.2761 23.4264  10
  20  -9  -2 -3.5472 15.2899   3
 -20   9   2 -1.8047 20.2661  10
 -20   9   2 -24.568 11.8240   5
  19  -9  -2 -10.249 10.9100   3
 -19   9   2 -6.3575 21.7411  10
 -19   9   2 -0.3741 13.8085   5
  18  -9  -2 111.701 18.9275   3
 -18   9   2 113.500 41.2141  10
 -18   9   2 132.681 28.2438   5
  17  -9  -2 -11.448 16.5044   3
 -17   9   2 5.76743 24.5148  10
 -17   9   2 -20.701 15.1880   5
 -17   9   2 -14.709 25.4321   2
  16  -9  -2 513.028 46.5444   3
 -16   9   2 411.274 52.8525   2
 -16   9   2 471.192 52.3970   5
 -16   9   2 501.333 57.2564  10
  15  -9  -2 -17.235 16.9110   3
 -15   9   2 17.1109 23.0876   2
 -15   9   2 25.3449 23.1720   5
  14  -9  -2 625.840 54.1174   3
 -14   9   2 585.257 59.5083   2
 -14   9   2 597.006 57.8756   5
  13  -9  -2 50.8765 16.2961   3
  13  -9  -2 69.5525 23.9512   8
 -13   9   2 10.6280 23.3029   2
 -13   9   2 20.1328 30.8720   8
 -13   9   2 51.1900 23.7232   5
 -12  -9   2 176.225 28.5127   8
  12  -9  -2 184.782 27.8564   3
  12  -9  -2 233.257 33.0769   8
 -12   9   2 149.947 30.0978   5
 -12   9   2 197.392 34.5896   2
  11  -9  -2 160.778 26.2945   3
 -11  -9   2 158.614 26.1916   6
  11  -9  -2 163.339 29.1761   8
 -11  -9   2 112.884 25.4648   8
 -11   9   2 154.618 30.4259   2
 -11   9   2 143.328 27.2023   5
  10  -9  -2 70.4987 22.9747   3
 -10  -9   2 42.1741 24.7755  10
 -10  -9   2 69.3148 22.8190   8
  10  -9  -2 62.8086 23.5178   8
 -10  -9   2 60.2658 25.4165   6
 -10   9   2 35.8949 22.1299   2
  10   9  -2 61.8871 24.8178   9
 -10   9   2 47.0162 21.8933   5
  -9  -9   2 -13.283 17.9500   6
  -9  -9   2 11.9185 19.3564   8
  -9  -9   2 -9.8165 22.0164  10
   9  -9  -2 -12.809 18.6274   5
   9  -9  -2 -18.774 19.7108   8
   9  -9  -2 -7.5026 18.6518   3
  -9   9   2 10.8315 19.0942   2
   9   9  -2 -3.7261 18.8489   9
  -9   9   2 17.9410 19.2764   5
  -8  -9   2 16.3524 19.8668   6
   8  -9  -2 -28.379 18.1812   5
  -8  -9   2 11.6244 23.1616   8
  -8  -9   2 15.9335 16.3490   9
   8  -9  -2 19.8213 20.0853   3
  -8  -9   2 1.56149 21.6553  10
  -8   9   2 -13.271 16.9368   2
   8   9  -2 -6.7754 16.9055   9
  -7  -9   2 50.0154 26.9722  10
  -7  -9   2 9.44865 15.6337   9
   7   9  -2 33.0137 19.8218   9
  -7   9   2 38.1281 20.2008   2
  -6  -9   2 337.459 37.8758   9
  -6  -9   2 383.191 46.9885  10
   6   9  -2 398.126 44.9476   2
  -6   9   2 466.871 50.3354   9
  -6   9   2 418.958 44.4827   2
  -5  -9   2 29.3805 15.6933   9
  -5  -9   2 9.02120 19.1895  10
   5  -9  -2 24.0192 20.0701  10
  -5   9   2 44.5867 21.8815   9
  -5   9   2 28.2528 19.4516   2
   5   9  -2 59.7979 22.1549   2
  -4  -9   2 770.830 68.9947  10
   4  -9  -2 681.165 64.9813  10
  -4  -9   2 842.979 60.8761   9
  -4   9   2 722.106 62.2919   9
  -4   9   2 786.435 66.5537   2
   4   9  -2 724.895 64.5104   2
  -3  -9   2 6.61020 20.2354  10
  -3  -9   2 34.7205 14.6407   9
   3  -9  -2 3.52424 20.0871  10
  -3   9   2 60.1720 24.1159   2
   3   9  -2 0.97546 22.3805   2
  -3   9   2 29.3327 16.3488   9
  -2  -9   2 710.788 59.8281   9
   2  -9  -2 728.634 64.6848  10
  -2  -9   2 730.184 65.2271  10
  -2   9   2 743.971 61.7240   9
   2   9  -2 804.296 65.9298   2
  -2   9   2 854.049 66.9013   2
  -1  -9   2 75.7301 16.9877   9
   1  -9  -2 35.9247 20.8400  10
  -1  -9   2 43.2315 21.0096  10
  -1   9   2 16.1571 16.4389   9
   1   9  -2 17.5961 18.2513   2
  -1   9   2 15.4366 17.2801   2
   0  -9   2 522.921 53.2855  10
   0  -9   2 523.866 48.1717   9
   0  -9  -2 504.875 53.0507  10
   0   9   2 631.382 53.2500   2
   0   9   2 579.633 50.6779   9
   0   9  -2 658.547 56.1858   2
   1  -9   2 27.6430 14.8190   9
  -1  -9  -2 22.9474 19.3789  10
   1  -9   2 29.3742 24.2824  10
  -1   9  -2 49.2915 20.6880   2
   1   9   2 18.0250 16.9608   2
   1   9   2 23.0462 16.9486   9
  -2  -9  -2 121.806 28.5753  10
   2  -9   2 122.886 25.7140  10
   2  -9   2 108.333 20.5651   9
  -2   9  -2 136.441 25.9923   2
   2   9   2 136.528 24.5424   9
   2   9   2 124.684 24.5483   2
   3  -9   2 5.35219 18.4072  10
  -3  -9  -2 7.62134 18.1505  10
   3  -9   2 36.5143 14.7175   9
   3   9   2 23.5114 17.4894   9
  -3   9  -2 -15.921 16.4367   2
  -4  -9  -2 106.721 24.9273  10
   4  -9   2 80.1558 19.9010   9
   4   9   2 142.920 25.8170   9
  -4   9  -2 181.587 28.5317   2
   5  -9   2 66.5852 17.3956   9
  -5  -9  -2 45.0159 22.9872  10
   5   9   2 26.5400 18.8658   9
  -5   9  -2 83.9683 23.9120   2
  -6  -9  -2 589.322 58.6987  10
  -6   9  -2 624.156 56.4330   2
   6   9   2 510.416 52.7883   9
  -7  -9  -2 114.530 27.4549  10
  -7  -9  -2 91.3378 27.5559   6
   7  -9   2 172.322 30.6775   8
   7  -9   2 126.210 25.6980   5
  -7  -9  -2 138.061 25.8584   8
   7  -9   2 145.774 26.9484   3
  -7  -9  -2 151.837 33.0719   5
  -7   9  -2 120.379 30.2382   5
   7   9   2 134.962 25.3832   9
  -7   9  -2 157.623 28.9812   2
   8  -9   2 549.015 49.6056   3
  -8  -9  -2 525.217 49.9654   8
  -8  -9  -2 488.936 48.5280   5
   8  -9   2 446.695 49.7729   8
  -8  -9  -2 519.880 56.7648  10
  -8  -9  -2 462.621 48.8191   6
  -8   9  -2 577.929 50.2864   5
   8   9   2 524.852 51.4531   9
  -9  -9  -2 88.3333 28.1381   6
   9  -9   2 88.0541 24.7664   8
  -9  -9  -2 74.0129 22.7875   8
   9  -9   2 93.8695 22.9637   3
  -9  -9  -2 94.5051 28.4367  10
  -9  -9  -2 83.4365 22.4454   5
   9   9   2 129.163 27.8862   9
  -9   9  -2 129.162 25.2771   5
  -9   9  -2 133.588 29.2364   2
 -10  -9  -2 712.244 63.0210  10
  10  -9   2 570.891 51.4452   8
  10  -9   2 514.861 49.1987   3
 -10  -9  -2 477.981 49.1120   5
 -10  -9  -2 478.240 49.5287   6
 -10  -9  -2 444.620 48.1943   8
  10   9   2 468.358 54.7482   9
 -10   9  -2 506.582 53.5175   2
 -10   9  -2 465.914 49.9945   5
 -11  -9  -2 41.7848 21.5582   6
 -11  -9  -2 31.4394 27.7611  10
 -11  -9  -2 46.8851 21.9962   5
  11  -9   2 41.4240 21.8116   8
 -11  -9  -2 27.4341 20.2006   8
  11  -9   2 47.3310 20.4620   3
 -11   9  -2 29.2345 24.5024   8
 -11   9  -2 72.6853 26.1767   2
 -11   9  -2 39.1864 21.9755   5
 -12  -9  -2 149.692 27.9046   5
 -12  -9  -2 169.600 35.5291  10
 -12  -9  -2 128.280 30.2336   7
  12  -9   2 137.678 27.7411   8
  12  -9   2 78.0441 22.7254   3
 -12  -9  -2 115.283 24.5042   8
 -12   9  -2 111.184 29.6091   2
 -12   9  -2 104.889 29.7654   8
 -12   9  -2 118.518 27.7267   5
  13  -9   2 -19.777 16.7631   3
 -13  -9  -2 4.73168 20.1778   5
 -13  -9  -2 -4.4473 28.1919  10
 -13  -9  -2 32.1435 20.7945   8
 -13  -9  -2 21.1039 24.1531   7
 -13   9  -2 17.0117 25.9535   8
 -13   9  -2 -11.953 21.8205   2
 -13   9  -2 23.3535 22.8600   5
 -14  -9  -2 4.06855 20.7860   5
  14  -9   2 -1.0600 17.3228   3
 -14  -9  -2 -6.9660 26.0613   7
 -14  -9  -2 -23.273 27.3216  10
 -14  -9  -2 3.34897 20.1370   8
 -14   9  -2 -13.853 25.8088   8
 -14   9  -2 -43.248 28.2789  10
 -14   9  -2 -7.4878 22.5755   5
 -14   9  -2 1.97405 23.4370   2
 -15  -9  -2 32.6687 24.8206   7
 -15  -9  -2 -19.062 26.9175  10
 -15  -9  -2 32.6510 20.1755   8
 -15  -9  -2 -2.3924 20.9979   5
  15  -9   2 18.8452 17.7347   3
 -15   9  -2 43.7873 24.6960   5
 -15   9  -2 -3.8516 25.4977   8
 -15   9  -2 -36.218 32.1542  10
 -15   9  -2 47.7784 26.4517   2
  16  -9   2 -4.3505 17.8888   3
 -16  -9  -2 28.3399 21.2727   5
 -16  -9  -2 -64.162 26.6248  10
 -16  -9  -2 17.0217 21.9200   7
 -16  -9  -2 -19.050 18.1901   8
 -16   9  -2 -21.807 22.5133   8
 -16   9  -2 33.9875 24.7824  10
 -16   9  -2 -10.182 15.0240   5
 -16   9  -2 6.83189 28.4347   2
 -17  -9  -2 24.9696 29.5433  10
 -17  -9  -2 57.8054 20.8805   7
 -17  -9  -2 13.5487 19.5509   5
 -17  -9  -2 24.0866 19.2974   8
  17  -9   2 28.0926 17.4028   3
 -17   9  -2 9.63159 22.4152   5
 -17   9  -2 25.8424 33.1387  10
 -17   9  -2 37.0732 22.5725   8
 -18  -9  -2 133.591 32.0163  10
 -18  -9  -2 113.002 22.4790   7
  18  -9   2 108.721 21.3589   3
 -18  -9  -2 112.752 21.5374   5
 -18   9  -2 72.2597 23.5021   5
 -18   9  -2 153.344 34.6861  10
 -19  -9  -2 57.5956 15.2626   7
 -19  -9  -2 108.858 19.2565   5
  19  -9   2 81.7147 20.6859   3
 -19   9  -2 104.697 22.9264   5
 -19   9  -2 109.772 30.9562  10
 -20  -9  -2 20.6066 18.9881   5
 -20  -9  -2 84.1414 16.7610   7
  20  -9   2 62.3303 17.3505   3
 -20   9  -2 51.7848 19.0209   5
 -20   9  -2 70.2461 27.4870  10
 -21  -9  -2 18.2412 13.0477   7
 -21   9  -2 34.3078 11.6163   5
 -21   9  -2 17.8876 16.0468  10
 -22   9  -2 20.3353 10.0416   5
  21 -10  -2 -20.888 12.7265   3
 -21  10   2 2.51071 10.2628   5
  20 -10  -2 17.0997 11.3075   3
 -20  10   2 33.0784 12.7197   5
 -20  10   2 -34.430 18.4635  10
  19 -10  -2 2.02195 14.8849   3
 -19  10   2 25.6487 19.2051   5
 -19  10   2 -42.019 28.7801  10
  18 -10  -2 17.9367 16.8163   3
 -18  10   2 9.75397 31.1787  10
 -18  10   2 -10.274 19.9445   5
  17 -10  -2 70.2872 19.6858   3
 -17  10   2 44.7629 34.2978  10
 -17  10   2 74.7298 25.4832   5
  16 -10  -2 27.1623 17.9663   3
 -16  10   2 -0.8419 21.8730   5
 -16  10   2 -78.789 31.9241  10
  15 -10  -2 -5.5423 17.4948   3
 -15  10   2 -9.2306 30.5711  10
 -15  10   2 29.2927 24.5868   5
 -15  10   2 31.9246 28.4667   2
  14 -10  -2 8.44965 17.9157   3
 -14  10   2 55.8726 24.5747   5
 -14  10   2 26.5592 19.8413   2
  13 -10  -2 129.453 25.8625   3
 -13 -10   2 163.671 26.5326   8
 -13  10   2 126.809 28.8470   5
 -13  10   2 174.528 33.3774   8
 -13  10   2 108.637 27.0274   2
 -12 -10   2 96.0273 23.0474   8
  12 -10  -2 93.4744 25.0592   8
  12 -10  -2 83.6116 18.7098   3
 -12  10   2 60.7335 24.5564   5
 -12  10   2 53.6133 27.3895   8
 -12  10   2 66.5082 28.1038   2
  11 -10  -2 74.6523 18.3899   3
  11 -10  -2 56.8560 22.5009   8
 -11 -10   2 35.7187 20.7673   8
 -11  10   2 24.6901 25.7412   2
 -11  10   2 84.0403 24.7239   5
  10 -10  -2 83.4236 23.5481   3
 -10 -10   2 79.8533 22.4420   6
  10 -10  -2 112.922 26.2459   8
 -10 -10   2 91.2788 25.3886   8
 -10  10   2 92.7040 27.5969   2
 -10  10   2 103.173 24.6400   5
  -9 -10   2 19.4941 17.4673   6
  -9 -10   2 8.05498 21.4278  10
   9 -10  -2 15.2554 20.0000   8
   9 -10  -2 32.5988 19.6033   5
  -9 -10   2 21.9555 19.1357   8
   9 -10  -2 5.44792 19.7252   3
  -9  10   2 20.4617 18.9353   5
  -9  10   2 -26.877 19.4142   2
   8 -10  -2 3.43351 19.8696   3
  -8 -10   2 52.7090 20.0555   8
  -8 -10   2 87.3303 25.7662  10
  -8 -10   2 15.8305 17.9576   6
   8 -10  -2 12.0549 19.5804   5
   8 -10  -2 29.5706 21.3303   8
  -8  10   2 15.9612 21.6280   2
  -7 -10   2 21.2716 20.8448   5
  -7 -10   2 0.52473 18.0776   8
   7 -10  -2 63.3809 21.6575   8
  -7 -10   2 18.3603 22.7008  10
   7 -10  -2 -7.7929 19.4390   3
  -7 -10   2 16.3048 17.3375   6
   7 -10  -2 17.4807 19.3401   5
  -7  10   2 -17.579 20.7901   2
  -6 -10   2 51.0771 23.9236  10
  -6 -10   2 29.9858 18.0538   6
   6 -10  -2 41.3976 21.8377   3
   6 -10  -2 31.5762 19.2278   5
  -6 -10   2 39.6182 20.0411   9
  -6 -10   2 11.5894 18.3737   8
   6 -10  -2 61.0027 21.6666   8
  -6 -10   2 40.2659 21.7100   5
   6  10  -2 19.9752 23.7399   9
  -6  10   2 12.0345 21.2727   2
  -5 -10   2 140.096 23.4409   6
   5 -10  -2 86.6618 26.7731   6
   5 -10  -2 112.294 24.4613   3
  -5 -10   2 61.7634 21.4150   9
  -5 -10   2 120.014 26.8652  10
   5 -10  -2 130.716 24.6561   5
  -5 -10   2 89.6270 24.1183   5
  -5 -10   2 70.4240 21.8622   8
   5 -10  -2 94.0106 23.8790   8
  -5  10   2 112.196 31.1066   9
   5  10  -2 114.495 27.3101   9
  -5  10   2 58.1431 24.3264   2
   5  10  -2 88.7049 27.3429   2
   4 -10  -2 229.400 30.3162   6
   4 -10  -2 308.641 43.1539   8
   4 -10  -2 231.761 34.3345   5
  -4 -10   2 279.968 35.2110   9
  -4 -10   2 297.700 43.2642  10
   4 -10  -2 206.585 31.4603   3
   4 -10  -2 262.126 37.1536  10
  -4 -10   2 264.349 36.6680   5
  -4 -10   2 255.351 35.1382   6
  -4 -10   2 246.259 31.8707   8
  -4  10   2 233.399 33.7390   9
   4  10  -2 281.356 42.1011   2
   4  10  -2 245.523 35.5984   9
  -4  10   2 221.543 33.9605   2
  -3 -10   2 293.188 43.6208  10
  -3 -10   2 250.282 38.1412   5
   3 -10  -2 323.929 37.7823   6
   3 -10  -2 215.082 36.4532  10
   3 -10  -2 331.295 37.3370   5
  -3 -10   2 306.083 37.7837   8
  -3 -10   2 259.424 34.0450   9
   3 -10  -2 274.947 35.7332   3
  -3 -10   2 356.562 37.3792   6
   3 -10  -2 289.313 38.4766   8
  -3  10   2 367.484 42.1038   2
  -3  10   2 229.734 35.4798   9
   3  10  -2 319.012 42.0836   9
   3  10  -2 341.599 46.0328   2
  -2 -10   2 276.661 37.3605   3
   2 -10  -2 297.891 43.5177  10
   2 -10  -2 310.536 38.0991   8
  -2 -10   2 287.792 36.9193   6
  -2 -10   2 334.314 38.6174   8
  -2 -10   2 264.949 37.0265   9
  -2 -10   2 311.552 43.5678  10
   2 -10  -2 238.145 36.6515   6
  -2 -10   2 317.253 38.3824   5
   2 -10  -2 268.121 36.0101   5
   2 -10  -2 306.925 42.6286   3
  -2  10   2 293.279 40.4095   2
   2  10  -2 290.235 39.9037   2
  -2  10   2 275.100 36.8444   9
   2  10  -2 317.561 40.8675   9
  -1 -10   2 56.0802 19.6714   6
  -1 -10   2 82.5755 22.1646   5
   1 -10  -2 51.2766 23.2248  10
  -1 -10   2 62.7694 20.4037   8
   1 -10  -2 63.2476 21.2800   5
   1 -10  -2 62.4362 21.2185   8
  -1 -10   2 45.2044 23.2896  10
   1 -10  -2 59.6722 19.2674   6
  -1 -10   2 37.4091 19.6761   9
  -1 -10   2 72.4980 25.4525   3
   1  10  -2 64.1499 24.1521   9
   1  10  -2 22.5992 23.2995   2
  -1  10   2 45.7359 21.7181   9
  -1  10   2 47.9692 21.5416   2
   0 -10   2 139.733 27.5726   3
   0 -10  -2 116.489 27.0233  10
   0 -10  -2 142.376 25.2445   5
   0 -10   2 116.938 25.8381   5
   0 -10   2 82.5717 22.1744   6
   0 -10  -2 117.913 24.2361   8
   0 -10   2 84.2069 26.2174  10
   0 -10  -2 127.464 23.9092   6
   0 -10   2 116.309 24.1422   8
   0 -10   2 147.064 25.5315   9
   0  10  -2 142.136 28.6426   9
   0  10   2 81.2704 23.2665   2
   0  10   2 106.302 26.1543   9
   0  10  -2 113.369 28.0109   2
   1 -10   2 62.9934 24.8748   3
  -1 -10  -2 40.1985 27.6498  10
   1 -10   2 150.558 23.6811   6
   1 -10   2 126.443 31.1833  10
   1 -10   2 111.419 27.4222   5
   1 -10   2 100.674 23.1710   9
  -1 -10  -2 112.523 23.9515   8
   1 -10   2 92.5449 22.5359   8
  -1 -10  -2 131.771 24.2516   5
  -1 -10  -2 87.5150 21.2672   6
   1  10   2 38.7523 23.3418   9
  -1  10  -2 56.3711 24.2952   9
   1  10   2 66.4753 22.9514   2
  -1  10  -2 110.449 27.8719   2
   2 -10   2 34.4963 21.0761   3
  -2 -10  -2 -0.3410 18.9165   5
   2 -10   2 -14.933 16.6031   9
   2 -10   2 26.9571 25.6662  10
  -2 -10  -2 10.9089 18.0134   8
   2 -10   2 -3.8189 22.1444   5
  -2 -10  -2 8.60657 16.7668   6
  -2 -10  -2 32.5269 20.8307  10
   2 -10   2 3.13376 19.3779   8
   2 -10   2 15.1816 17.1425   6
  -2  10  -2 6.16473 25.2702   2
  -2  10  -2 17.7251 20.7365   9
   2  10   2 -10.418 19.3934   9
   3 -10   2 22.9759 18.2250   6
   3 -10   2 4.37873 17.2933   9
   3 -10   2 -17.276 19.6718   3
   3 -10   2 -0.2578 18.3823   8
   3 -10   2 4.70821 18.2568   5
  -3 -10  -2 -6.4319 17.8682   8
  -3 -10  -2 40.6328 25.8232  10
  -3 -10  -2 11.3963 17.2843   6
  -3 -10  -2 26.7959 19.1045   5
  -3  10  -2 57.5068 23.1429   2
  -3  10  -2 -0.4458 21.8413   9
   3  10   2 43.7908 26.4412   9
  -4 -10  -2 191.109 27.8977   6
  -4 -10  -2 223.780 29.9883   5
   4 -10   2 216.207 31.8972   9
   4 -10   2 258.489 32.5721   6
   4 -10   2 205.478 31.0411   3
  -4 -10  -2 213.083 30.3284   8
   4 -10   2 223.050 30.3349   8
  -4 -10  -2 180.479 33.0286  10
   4 -10   2 210.057 28.9456   5
  -4  10  -2 207.846 34.5233   2
   4  10   2 231.211 35.4416   9
  -4  10  -2 291.460 38.2698   9
  -5 -10  -2 33.9190 20.0684   8
   5 -10   2 5.90383 20.5003   3
  -5 -10  -2 15.1753 17.1679   6
  -5 -10  -2 17.1426 19.9994   5
  -5 -10  -2 24.1665 21.7693  10
   5 -10   2 -23.428 18.0296   5
   5 -10   2 44.0107 19.5480   8
   5 -10   2 -7.2389 18.7857   6
   5  10   2 29.8118 22.6763   9
  -5  10  -2 -14.196 19.6340   2
  -6 -10  -2 399.410 43.7900   8
   6 -10   2 407.737 42.1602   5
  -6 -10  -2 355.083 43.0315   5
  -6 -10  -2 360.949 46.2359   6
   6 -10   2 454.143 44.5543   8
  -6 -10  -2 440.816 50.9526  10
   6 -10   2 378.407 44.6982   3
  -6  10  -2 510.212 51.0370   2
  -6  10  -2 396.680 43.3035   5
  -7 -10  -2 211.566 30.0469   8
   7 -10   2 254.289 36.2421   8
  -7 -10  -2 206.087 35.5738  10
   7 -10   2 157.034 28.8210   3
  -7 -10  -2 257.325 34.0915   5
  -7 -10  -2 246.405 34.3232   6
   7 -10   2 166.390 29.6762   5
  -7  10  -2 237.978 35.9869   2
  -7  10  -2 165.026 29.0492   5
  -8 -10  -2 433.523 45.1288   6
  -8 -10  -2 406.661 45.1371   8
   8 -10   2 419.490 46.3747   3
  -8 -10  -2 459.488 46.1211   5
   8 -10   2 459.789 47.8631   8
  -8 -10  -2 489.375 54.7667  10
  -8  10  -2 547.081 53.6107   2
  -8  10  -2 423.090 46.4848   5
   9 -10   2 107.759 24.7349   8
  -9 -10  -2 54.2426 22.3493   8
  -9 -10  -2 79.7908 22.1821   6
  -9 -10  -2 80.8078 29.6071  10
  -9 -10  -2 58.9822 22.2267   5
   9 -10   2 89.9964 23.2673   3
  -9  10  -2 123.532 26.6227   5
  -9  10  -2 89.0776 29.7027   2
  10 -10   2 363.704 42.6068   3
 -10 -10  -2 417.904 43.4110   6
 -10 -10  -2 438.622 43.9717   5
 -10 -10  -2 387.278 54.3146  10
  10 -10   2 384.963 45.6045   8
 -10 -10  -2 382.141 43.1532   8
 -10  10  -2 398.552 44.8006   5
 -10  10  -2 395.096 49.5527   2
  11 -10   2 172.957 25.8569   8
  11 -10   2 145.981 26.2611   3
 -11 -10  -2 142.688 26.8848   8
 -11 -10  -2 134.553 27.7642   5
 -11 -10  -2 161.272 36.0234  10
 -11  10  -2 198.028 30.8849   5
 -11  10  -2 176.810 31.0938   8
 -11  10  -2 164.356 34.4923   2
  12 -10   2 0.92618 17.9983   3
 -12 -10  -2 14.0912 19.1349   8
 -12 -10  -2 -4.4788 23.5459  10
 -12 -10  -2 4.11899 18.8806   5
 -12  10  -2 12.8756 25.6065   2
 -12  10  -2 37.0532 25.1376   8
 -12  10  -2 17.4938 21.1232   5
  13 -10   2 58.0686 20.9435   3
 -13 -10  -2 75.4399 22.7920   8
 -13 -10  -2 93.1690 23.6208   5
 -13 -10  -2 -10.968 27.9592  10
 -13  10  -2 67.3954 27.8404   8
 -13  10  -2 71.2300 24.1956   5
 -13  10  -2 56.4996 27.5975   2
 -14 -10  -2 41.0203 21.9476   5
 -14 -10  -2 88.7736 32.1140  10
 -14 -10  -2 43.4987 20.8323   8
  14 -10   2 58.7613 16.4951   3
 -14  10  -2 88.2641 25.1823   5
 -14  10  -2 81.2122 36.4519  10
 -14  10  -2 85.9881 29.7388   8
 -14  10  -2 56.8167 28.7687   2
 -15 -10  -2 40.5077 19.6129   8
  15 -10   2 43.1170 14.9207   3
 -15 -10  -2 27.5256 31.7140  10
 -15 -10  -2 31.9850 21.0316   5
 -15  10  -2 11.0205 22.9365   5
 -15  10  -2 26.4269 24.2199   8
 -15  10  -2 77.4395 37.8951  10
  16 -10   2 295.572 35.2101   3
 -16 -10  -2 200.557 38.4713  10
 -16 -10  -2 317.332 35.1347   5
 -16 -10  -2 324.443 34.6572   8
 -16  10  -2 294.340 39.5856   8
 -16  10  -2 305.359 39.1284   5
 -16  10  -2 275.944 45.3872  10
 -17 -10  -2 -5.9891 29.3555  10
 -17 -10  -2 -7.4235 17.2477   8
  17 -10   2 -3.4021 11.8102   3
 -17 -10  -2 6.88002 17.3206   5
 -17  10  -2 18.2796 20.3556   5
 -17  10  -2 3.71537 20.2043   8
 -17  10  -2 -4.1965 20.0204  10
  18 -10   2 496.000 38.3545   3
 -18 -10  -2 380.350 34.5206   5
 -18  10  -2 323.962 41.9666  10
 -18  10  -2 337.775 34.8148   5
  19 -10   2 41.7189 15.8918   3
 -19  10  -2 8.02038 16.5612   5
 -19  10  -2 50.8909 26.5515  10
  20 -10   2 203.883 27.8809   3
 -20  10  -2 179.216 20.5420   5
  19 -11  -2 144.502 17.5301   3
 -19  11   2 92.2278 16.0520   5
  18 -11  -2 9.42206 15.2519   3
 -18  11   2 -42.979 24.1140  10
 -18  11   2 21.0705 17.8312   5
  17 -11  -2 51.1957 17.6133   3
 -17  11   2 36.7146 23.1761  10
 -17  11   2 18.7382 15.1932   5
  16 -11  -2 104.016 17.9704   3
 -16  11   2 63.2649 19.8917   5
 -16  11   2 105.204 30.1929  10
  15 -11  -2 5.73930 11.8989   3
 -15  11   2 38.8845 22.7653   5
 -15  11   2 13.4660 30.6618  10
  14 -11  -2 81.9748 18.3709   3
 -14  11   2 73.1223 25.4772   5
  13 -11  -2 -0.3406 18.8380   3
 -13 -11   2 31.8675 18.8177   8
 -13  11   2 6.78955 26.1636   8
 -13  11   2 47.6100 18.4283   5
  12 -11  -2 82.7000 24.5134   8
 -12 -11   2 112.661 23.0148   8
  12 -11  -2 85.4301 23.7049   3
 -12  11   2 59.6320 27.5204   8
 -12  11   2 133.336 28.0710   2
 -12  11   2 122.511 26.9001   5
  11 -11  -2 25.5334 20.9906   8
  11 -11  -2 0.69865 20.2195   3
 -11 -11   2 17.4866 19.2378   8
 -11  11   2 18.7922 16.1051   5
 -11  11   2 55.1364 27.2118   2
  10 -11  -2 36.9660 21.2104   3
 -10 -11   2 36.7563 19.6130   8
  10 -11  -2 24.5908 20.9926   8
 -10  11   2 7.17294 25.2695   2
 -10  11   2 30.4069 21.7332   5
  -9 -11   2 166.335 26.1584   8
   9 -11  -2 156.771 27.6892   8
   9 -11  -2 152.679 27.6714   3
  -9  11   2 169.062 28.3785   5
  -9  11   2 192.685 34.1020   2
  -8 -11   2 -13.912 16.9432   8
   8 -11  -2 -22.044 17.8327   8
  -8 -11   2 -0.8141 22.7435  10
   8 -11  -2 -0.1433 14.1425   3
   8 -11  -2 1.49984 18.5106   5
  -8  11   2 -15.344 23.7104   2
  -8  11   2 -12.800 18.3894   5
   7 -11  -2 97.2493 25.7381   3
  -7 -11   2 91.6421 21.5488   6
   7 -11  -2 124.992 24.9020   8
  -7 -11   2 85.6900 22.5787   8
  -7 -11   2 77.5957 26.7824  10
   7 -11  -2 160.429 22.6800   5
  -7 -11   2 95.2481 22.9828   5
  -7  11   2 111.596 30.1872   2
  -6 -11   2 36.2044 18.2622   8
  -6 -11   2 3.53106 16.8306   6
  -6 -11   2 7.74431 20.0331   5
   6 -11  -2 66.2852 22.8744   3
   6 -11  -2 42.0345 20.4584   5
  -6 -11   2 24.9135 28.8040  10
   6 -11  -2 -21.717 16.8774   8
  -6  11   2 20.3098 24.1084   2
   5 -11  -2 160.023 26.4990   8
  -5 -11   2 103.080 22.9308   8
   5 -11  -2 98.2733 23.9699   5
  -5 -11   2 124.742 22.8457   6
  -5 -11   2 52.7084 25.3336  10
   5 -11  -2 120.185 25.7550   3
   5 -11  -2 135.492 23.1558   6
  -5 -11   2 103.559 24.0447   5
  -5  11   2 144.753 32.8441   2
  -4 -11   2 264.221 33.7843   5
   4 -11  -2 233.314 33.2875   6
   4 -11  -2 212.158 31.1956   5
  -4 -11   2 158.970 31.6941  10
  -4 -11   2 207.197 29.0744   8
  -4 -11   2 155.917 26.6052   6
   4 -11  -2 189.320 30.6416   3
   4 -11  -2 234.926 30.9018   8
   4  11  -2 224.327 44.1581   2
  -4  11   2 176.100 33.3128   2
  -3 -11   2 32.7732 20.3733   5
  -3 -11   2 29.6484 18.6063   8
   3 -11  -2 39.2540 20.1367   8
   3 -11  -2 27.1890 25.9721   3
  -3 -11   2 15.4495 23.2420  10
   3 -11  -2 -0.4665 17.6422   5
   3 -11  -2 57.8340 26.0979  10
  -3 -11   2 34.5756 17.6319   6
   3 -11  -2 5.65599 16.8312   6
  -3  11   2 41.4221 25.6011   2
   3  11  -2 15.0040 25.9832   2
   2 -11  -2 256.875 35.9484   6
   2 -11  -2 130.250 28.2794   3
  -2 -11   2 172.824 36.3182  10
   2 -11  -2 177.715 27.5204   5
  -2 -11   2 141.184 29.6242   3
   2 -11  -2 195.436 34.7199  10
  -2 -11   2 201.639 31.7647   5
  -2 -11   2 132.224 25.6696   8
  -2 -11   2 151.600 24.8760   6
   2 -11  -2 158.636 26.5958   8
  -2  11   2 169.408 32.8901   2
   2  11  -2 241.437 37.1450   2
   1 -11  -2 -13.478 15.6092   6
  -1 -11   2 -3.8659 18.9723   5
   1 -11  -2 4.49130 22.1624  10
  -1 -11   2 15.6580 16.5858   6
  -1 -11   2 47.5183 25.1158  10
   1 -11  -2 37.5761 19.6218   8
  -1 -11   2 -4.6929 20.9358   3
   1 -11  -2 0.37694 17.7946   5
  -1 -11   2 7.14671 17.7848   8
   1  11  -2 52.4153 26.9499   2
  -1  11   2 63.5204 24.9672   2
   0 -11   2 55.4471 26.5023  10
   0 -11  -2 57.3123 20.5522   5
   0 -11   2 48.6426 23.1164   3
   0 -11  -2 71.2158 21.1067   8
   0 -11  -2 39.9449 18.7359   6
   0 -11   2 60.2555 21.8693   5
   0 -11   2 90.0829 20.8147   6
   0 -11  -2 69.2928 26.3611  10
   0 -11   2 62.8067 21.1926   8
   0  11  -2 32.2495 26.1126   2
   0  11   2 34.3240 24.1806   2
  -1 -11  -2 144.474 31.9717  10
  -1 -11  -2 211.552 29.1261   8
   1 -11   2 204.377 29.2220   8
   1 -11   2 195.532 29.6452   3
   1 -11   2 149.303 32.9988  10
  -1 -11  -2 165.205 26.0746   5
  -1 -11  -2 177.131 25.7309   6
   1 -11   2 137.657 24.9173   6
   1 -11   2 159.190 25.2933   5
  -1  11  -2 173.190 34.5513   2
  -2 -11  -2 3.76491 17.8464   8
   2 -11   2 34.3393 21.3398   3
   2 -11   2 24.3437 18.7930   5
   2 -11   2 35.3288 18.6024   6
   2 -11   2 23.6695 19.4530   8
  -2 -11  -2 19.1473 19.4083   5
  -2 -11  -2 40.3887 17.7332   6
  -2 -11  -2 -15.158 22.9818  10
  -2  11  -2 19.9720 26.0786   2
   3 -11   2 159.621 27.1149   5
  -3 -11  -2 142.279 26.1014   8
  -3 -11  -2 155.385 32.3287  10
   3 -11   2 223.208 31.8573   6
  -3 -11  -2 190.003 27.7856   5
  -3 -11  -2 159.274 25.8306   6
   3 -11   2 175.791 28.6164   3
   3 -11   2 190.456 28.1876   8
  -3  11  -2 234.075 36.2851   2
  -4 -11  -2 114.130 29.0300  10
   4 -11   2 81.5430 23.3047   3
   4 -11   2 106.849 23.9591   8
  -4 -11  -2 43.4560 20.7401   5
  -4 -11  -2 60.9822 20.4715   8
   4 -11   2 99.1378 22.5972   6
   4 -11   2 59.3953 21.2439   5
  -4 -11  -2 54.2937 19.6780   6
  -4  11  -2 103.763 30.3631   2
   5 -11   2 406.870 41.9183   6
   5 -11   2 353.333 43.1164   3
  -5 -11  -2 436.504 49.1256  10
  -5 -11  -2 367.372 40.6878   8
  -5 -11  -2 324.276 38.6289   5
  -5 -11  -2 287.446 38.7001   6
   5 -11   2 323.106 38.8614   5
   5 -11   2 318.380 41.2803   8
  -5  11  -2 420.531 42.4905   5
  -5  11  -2 382.408 49.4245   2
   6 -11   2 52.8522 22.3003   8
   6 -11   2 73.3027 24.6025   3
   6 -11   2 98.2304 23.1874   5
  -6 -11  -2 68.8211 21.6771   5
  -6 -11  -2 33.7946 25.0579  10
  -6 -11  -2 110.920 23.3133   8
  -6  11  -2 74.4907 22.5005   5
  -6  11  -2 27.5322 26.4475   2
  -7 -11  -2 179.157 26.0936   6
  -7 -11  -2 144.209 22.3846   8
   7 -11   2 137.161 27.3228   8
   7 -11   2 129.679 27.3255   3
  -7 -11  -2 147.158 26.9226   5
  -7 -11  -2 132.349 31.7089  10
  -7  11  -2 146.600 33.8595   2
  -7  11  -2 142.194 26.0956   5
   8 -11   2 33.2130 20.7486   3
  -8 -11  -2 53.6352 20.2632   8
   8 -11   2 24.0375 20.0900   8
  -8 -11  -2 41.1122 21.5798   5
  -8 -11  -2 21.5588 26.3576  10
  -8  11  -2 19.3780 21.1303   5
  -8  11  -2 25.0018 19.7973   2
   9 -11   2 42.7086 21.7197   3
  -9 -11  -2 39.2171 21.2625   5
  -9 -11  -2 29.0226 24.2940  10
   9 -11   2 8.81517 20.3505   8
  -9 -11  -2 -3.0073 17.9796   8
  -9  11  -2 13.6802 20.6767   5
  -9  11  -2 42.2803 28.2281   2
 -10 -11  -2 25.1091 20.5251   5
 -10 -11  -2 9.08781 25.7746  10
 -10 -11  -2 5.68440 18.5564   8
  10 -11   2 26.1662 19.8593   3
  10 -11   2 10.6466 20.4918   8
 -10  11  -2 35.8173 27.6802   2
 -10  11  -2 23.3271 22.1033   5
 -10  11  -2 6.50624 22.7875   8
  11 -11   2 4.39094 19.9935   8
 -11 -11  -2 32.8533 20.9575   5
 -11 -11  -2 14.0822 24.9559  10
 -11 -11  -2 29.6100 19.5646   8
  11 -11   2 10.6671 17.9332   3
 -11  11  -2 -3.8941 19.8230   5
 -11  11  -2 7.27025 27.3391   2
 -11  11  -2 -25.993 22.4336   8
 -12 -11  -2 -4.3534 18.1767   8
 -12 -11  -2 18.7709 20.1392   5
 -12 -11  -2 -18.870 25.8265  10
  12 -11   2 35.8188 19.0275   3
 -12  11  -2 10.3432 21.6562   5
 -12  11  -2 10.4249 22.9069   8
 -13 -11  -2 120.227 35.1473  10
 -13 -11  -2 95.4290 18.2862   8
  13 -11   2 83.4728 20.8054   3
 -13 -11  -2 110.040 23.8704   5
 -13  11  -2 116.945 29.3909   8
 -13  11  -2 67.7578 34.4681  10
 -13  11  -2 71.2717 24.5369   5
 -14 -11  -2 8.30207 27.8970  10
  14 -11   2 -15.076 11.0350   3
 -14 -11  -2 -0.7701 13.0305   8
 -14 -11  -2 11.0396 19.0707   5
 -14  11  -2 -43.283 20.0865   5
 -14  11  -2 10.1398 24.1688   8
 -14  11  -2 -7.7523 32.6505  10
 -15 -11  -2 111.283 22.2428   5
 -15 -11  -2 71.0823 33.7320  10
 -15 -11  -2 126.031 21.5209   8
  15 -11   2 97.7804 18.1435   3
 -15  11  -2 99.8058 25.6954   5
 -15  11  -2 127.891 26.4528   8
 -15  11  -2 124.186 37.3745  10
 -16 -11  -2 35.3586 16.7521   5
 -16 -11  -2 13.7022 15.3539   8
  16 -11   2 33.7889 16.8597   3
 -16  11  -2 19.8802 20.2117  10
 -16  11  -2 35.4165 20.1761   8
 -16  11  -2 -1.3358 12.4874   5
  17 -11   2 123.470 20.8276   3
 -17  11  -2 178.958 28.7697  10
 -17  11  -2 125.004 19.7126   5
  18 -11   2 -4.5073 13.6000   3
 -18  11  -2 -21.281 25.2171  10
 -18  11  -2 7.40601 14.7724   5
  19 -11   2 53.6775 14.5068   3
 -19  11  -2 42.7030 11.4042   5
  17 -12  -2 -8.7909 13.2488   3
 -17  12   2 -0.7015 14.9984   5
  16 -12  -2 8.53740 14.6935   3
 -16  12   2 4.63420 12.3026   5
 -16  12   2 -19.257 18.7827  10
  15 -12  -2 -11.417 15.3707   3
 -15  12   2 8.16152 13.9895   5
 -15  12   2 42.3945 21.1956  10
  14 -12  -2 66.0367 20.4493   3
 -14  12   2 48.2116 17.8090   5
 -14  12   2 125.359 29.3157  10
  13 -12  -2 44.9728 19.8039   3
 -13 -12   2 41.0928 19.0703   8
 -13  12   2 6.52813 25.6700   8
 -13  12   2 16.4316 20.9932   5
  12 -12  -2 186.855 29.3959   3
 -12 -12   2 263.273 32.0584   8
 -12  12   2 200.977 34.0961   8
 -12  12   2 267.889 29.4545   5
  11 -12  -2 21.7281 20.7695   3
 -11 -12   2 25.0383 19.5582   8
  11 -12  -2 6.17996 19.3225   8
 -11  12   2 -10.297 20.6546   5
 -11  12   2 39.0049 24.9280   8
  10 -12  -2 189.648 29.3765   3
  10 -12  -2 208.564 30.6032   8
 -10 -12   2 223.886 31.2966   8
 -10  12   2 206.788 31.9305   5
   9 -12  -2 139.890 25.1887   8
   9 -12  -2 92.9556 21.5660   3
  -9 -12   2 105.540 23.0163   8
  -9  12   2 97.6370 20.6012   5
  -8 -12   2 223.018 32.6968   8
   8 -12  -2 255.502 34.5482   3
   8 -12  -2 194.437 27.8605   8
  -8  12   2 249.611 33.9105   5
  -8  12   2 191.925 38.5372   2
   7 -12  -2 33.0645 20.5396   8
   7 -12  -2 81.1140 24.1565   3
  -7 -12   2 28.6489 19.4875   8
   7 -12  -2 57.6350 17.0163   5
  -7  12   2 55.3903 30.1373   2
  -7  12   2 70.8250 22.7839   5
  -6 -12   2 7.58053 18.0291   8
   6 -12  -2 5.01881 13.6782   5
   6 -12  -2 18.7001 21.2368   3
   6 -12  -2 -6.5900 18.3298   8
  -6 -12   2 -22.839 25.0369  10
  -6 -12   2 5.48706 18.7598   5
  -6  12   2 -5.6078 19.0058   5
  -6  12   2 -16.090 26.9494   2
   5 -12  -2 -16.183 18.2596   5
   5 -12  -2 -5.8556 18.4494   8
  -5 -12   2 -11.319 22.5278  10
  -5 -12   2 3.99975 18.7085   5
  -5 -12   2 -20.063 16.0546   8
   5 -12  -2 -25.731 19.6493   3
  -5  12   2 24.0888 28.9146   2
  -4 -12   2 104.495 23.7172   8
   4 -12  -2 153.083 25.5836   5
  -4 -12   2 176.979 31.6885  10
   4 -12  -2 128.484 26.1135   8
  -4 -12   2 162.889 25.3677   5
   4 -12  -2 128.828 26.6860   3
  -4  12   2 111.343 32.7687   2
   3 -12  -2 95.5897 21.2425   5
  -3 -12   2 46.1765 18.6729   6
  -3 -12   2 58.7519 28.3418  10
   3 -12  -2 87.1292 22.5589   8
  -3 -12   2 56.9415 21.3521   8
  -3 -12   2 28.2900 20.1483   5
   3 -12  -2 57.2196 23.4856   3
  -3  12   2 45.4886 28.9297   2
  -2 -12   2 184.593 27.7122   5
   2 -12  -2 231.497 32.2389   3
  -2 -12   2 244.235 32.0967   6
  -2 -12   2 186.529 27.9156   8
  -2 -12   2 143.859 31.6204  10
  -2 -12   2 206.789 32.2771   3
   2 -12  -2 162.931 27.9669   8
   2 -12  -2 176.421 27.8256   5
  -2  12   2 203.548 41.1473   2
   2  12  -2 186.567 36.2890   2
  -1 -12   2 164.225 25.4508   5
   1 -12  -2 141.435 24.9833   5
   1 -12  -2 163.162 23.4416   8
  -1 -12   2 133.349 28.8113   3
  -1 -12   2 130.375 25.2738   8
   1 -12  -2 119.014 31.1982  10
  -1 -12   2 172.544 26.3808   6
   1  12  -2 123.388 33.8042   2
   0 -12  -2 307.159 45.4725  10
   0 -12   2 356.007 40.0157   8
   0 -12  -2 373.402 39.2595   8
   0 -12   2 269.431 35.5355   5
   0 -12   2 329.199 37.9053   6
   0 -12  -2 291.051 36.5464   5
   0 -12   2 316.931 42.6350   3
   0  12  -2 292.367 44.2718   2
  -1 -12  -2 240.116 32.8506   5
   1 -12   2 262.045 35.5228   8
   1 -12   2 142.690 26.3208   5
  -1 -12  -2 312.865 43.4039  10
   1 -12   2 210.490 29.0913   6
  -1 -12  -2 231.349 33.7361   8
   1 -12   2 191.414 30.3500   3
  -1  12  -2 207.474 38.9925   2
   2 -12   2 224.409 32.0579   3
  -2 -12  -2 248.512 35.9895  10
   2 -12   2 229.170 30.5361   5
   2 -12   2 243.836 34.8321   8
  -2 -12  -2 176.988 26.6675   5
   2 -12   2 238.552 30.1558   6
  -2 -12  -2 202.533 30.7562   8
  -2  12  -2 184.333 36.7515   2
   3 -12   2 189.129 28.4704   6
  -3 -12  -2 180.524 28.6825   5
  -3 -12  -2 273.678 39.4989  10
   3 -12   2 230.355 32.1295   5
   3 -12   2 239.213 32.4071   3
   3 -12   2 228.148 31.0219   8
  -3 -12  -2 248.280 34.9474   8
  -3  12  -2 260.937 40.2374   2
   4 -12   2 36.9593 21.8133   3
  -4 -12  -2 6.14285 18.7622   5
  -4 -12  -2 30.3702 27.1514  10
   4 -12   2 36.1276 20.5038   5
   4 -12   2 14.5029 18.4933   6
   4 -12   2 50.3417 21.8883   8
  -4 -12  -2 22.4306 18.8306   8
  -4  12  -2 18.1930 28.3860   2
  -4  12  -2 23.1420 14.3795   5
   5 -12   2 33.1903 20.5036   8
  -5 -12  -2 13.1974 18.6018   8
   5 -12   2 54.5885 22.9711   3
  -5 -12  -2 1.32727 24.1382  10
  -5 -12  -2 17.3227 19.5983   5
   5 -12   2 45.2849 19.5916   6
  -5  12  -2 47.0688 30.2513   2
  -5  12  -2 27.2019 20.1825   5
  -6 -12  -2 9.13788 26.5329  10
   6 -12   2 10.6390 15.5903   3
  -6 -12  -2 49.0533 20.8304   5
   6 -12   2 38.2604 21.4257   8
  -6 -12  -2 35.9228 19.2587   8
  -6  12  -2 2.53459 27.6687   2
  -6  12  -2 38.6682 19.5163   5
  -7 -12  -2 42.9314 25.8673  10
   7 -12   2 16.3485 15.0704   3
  -7 -12  -2 7.41236 18.3451   5
  -7 -12  -2 48.1806 19.9875   8
   7 -12   2 25.6726 20.5033   8
  -7  12  -2 18.9189 20.4226   2
  -7  12  -2 30.8189 23.6445   5
   8 -12   2 137.982 25.6664   3
  -8 -12  -2 149.958 23.3586   8
   8 -12   2 138.804 26.7347   8
  -8 -12  -2 167.127 25.4783   5
  -8 -12  -2 137.807 31.5416  10
  -8  12  -2 124.707 26.8335   5
   9 -12   2 150.709 22.6729   3
   9 -12   2 126.908 25.6957   8
  -9 -12  -2 117.390 31.1329  10
  -9 -12  -2 142.625 25.8917   8
  -9 -12  -2 172.492 26.7954   5
  -9  12  -2 170.141 30.1422   8
  -9  12  -2 135.989 26.0502   5
  10 -12   2 74.1893 22.4625   3
 -10 -12  -2 60.6950 21.6140   8
 -10 -12  -2 102.581 19.2828   5
 -10 -12  -2 147.514 27.1641  10
  10 -12   2 124.123 25.6757   8
 -10  12  -2 120.452 23.5609   8
 -10  12  -2 133.559 25.8190   5
 -11 -12  -2 179.582 38.7968  10
 -11 -12  -2 263.242 31.0309   5
  11 -12   2 201.104 26.9760   3
 -11 -12  -2 219.836 33.1247   8
 -11  12  -2 240.456 34.7742   8
 -11  12  -2 199.752 28.3602   5
 -12 -12  -2 124.876 19.2888   5
 -12 -12  -2 106.577 19.3725   8
  12 -12   2 111.019 18.8559   3
 -12 -12  -2 74.4811 30.7497  10
 -12  12  -2 128.048 39.1875  10
 -12  12  -2 152.595 29.3109   8
 -12  12  -2 138.475 26.5862   5
 -13 -12  -2 175.258 23.3201   8
 -13 -12  -2 179.878 36.9946  10
  13 -12   2 167.612 23.1225   3
 -13 -12  -2 204.878 26.7472   5
 -13  12  -2 176.460 40.2563  10
 -13  12  -2 177.621 31.3758   8
 -13  12  -2 174.243 29.0233   5
  14 -12   2 43.0392 12.8978   3
 -14 -12  -2 19.0300 16.0301   8
 -14 -12  -2 6.43573 15.9214   5
 -14  12  -2 38.4640 31.9233  10
 -14  12  -2 39.5827 20.9085   8
 -14  12  -2 52.0806 20.5296   5
 -15 -12  -2 98.7007 18.3559   8
  15 -12   2 133.563 20.1091   3
 -15  12  -2 135.206 22.1821   5
 -15  12  -2 104.904 31.9534  10
 -15  12  -2 98.6573 21.5105   8
  16 -12   2 8.58695 13.7046   3
 -16  12  -2 2.39124 14.4896   5
  17 -12   2 14.9208 13.1238   3
 -17  12  -2 4.48680 9.36793   5
  15 -13  -2 4.96604 13.5345   3
 -15  13   2 28.1602 15.6235   5
  14 -13  -2 -5.1638 14.9912   3
 -14  13   2 -4.8552 15.4334   5
  13 -13  -2 14.0694 12.0897   3
 -13  13   2 23.8754 18.2429   5
 -13  13   2 5.95332 30.1680  10
 -12 -13   2 -1.4624 15.4733   8
  12 -13  -2 5.99250 17.4812   3
 -12  13   2 17.3736 23.4344   8
 -12  13   2 -6.4022 17.7589   5
 -12  13   2 4.49536 31.7685  10
 -11 -13   2 -15.544 15.4795   8
  11 -13  -2 0.59606 13.6971   3
 -11  13   2 21.1108 14.2168   5
 -11  13   2 30.0309 23.6220   8
  10 -13  -2 8.69640 19.3125   8
 -10 -13   2 11.5332 16.8352   8
  10 -13  -2 -2.2430 20.8399   3
 -10  13   2 -20.738 20.9505   8
 -10  13   2 17.9459 13.7212   5
  -9 -13   2 57.8377 19.5905   8
   9 -13  -2 58.7963 20.6196   8
   9 -13  -2 37.0073 22.7613   3
  -9  13   2 14.8653 21.6827   8
  -9  13   2 72.7718 21.5708   5
   8 -13  -2 3.81349 20.8038   3
  -8 -13   2 15.5964 18.2608   8
   8 -13  -2 24.3247 14.7261   8
  -8  13   2 -23.559 18.4860   5
  -7 -13   2 142.879 21.0472   8
   7 -13  -2 123.181 24.8146   8
   7 -13  -2 157.346 27.8179   3
  -7  13   2 123.678 25.0442   5
  -6 -13   2 -18.489 17.4925   8
   6 -13  -2 11.6460 18.9043   8
  -6  13   2 -11.018 12.3622   5
  -5 -13   2 115.690 25.7267   5
  -5 -13   2 107.917 22.7526   8
   5 -13  -2 131.707 22.3925   3
   5 -13  -2 144.681 24.6970   8
   5 -13  -2 98.2703 22.5024   5
  -5  13   2 135.695 22.3308   5
  -4 -13   2 39.4170 18.5408   8
  -4 -13   2 32.2582 17.3439   5
   4 -13  -2 8.62610 12.8014   8
   4 -13  -2 0.54915 18.2281   5
   4 -13  -2 32.0074 16.2597   3
  -4  13   2 0.43336 18.3276   5
   3 -13  -2 19.6658 15.7797   3
   3 -13  -2 22.5013 18.8328   8
  -3 -13   2 -8.2171 16.3454   5
  -3 -13   2 -1.2013 19.2686   8
   3 -13  -2 12.4457 13.3104   5
   2 -13  -2 19.0348 19.0054   5
   2 -13  -2 32.8753 14.9589   8
  -2 -13   2 28.8572 18.1010   5
  -2 -13   2 70.1136 20.8319   8
   1 -13  -2 22.3122 17.5988   5
  -1 -13   2 40.3593 18.7256   5
  -1 -13   2 48.6781 20.7893   8
   1 -13  -2 11.0630 18.4087   8
  -1 -13   2 33.9101 22.4482   3
   0 -13   2 41.7163 19.4945   5
   0 -13   2 71.4706 21.5087   8
   0 -13  -2 43.4076 18.3884   5
   0 -13   2 57.9196 23.9287   3
   0 -13  -2 53.8265 20.8997   8
  -1 -13  -2 18.4035 28.7370  10
  -1 -13  -2 47.3102 19.5952   5
   1 -13   2 51.0600 17.5202   3
  -1 -13  -2 72.4919 21.6217   8
   1 -13   2 85.5124 23.1418   8
   1 -13   2 21.0690 19.0448   5
  -1  13  -2 83.1108 21.1472   5
   2 -13   2 11.4321 19.3253   8
  -2 -13  -2 3.37539 17.4033   5
   2 -13   2 -8.6084 18.0321   5
   2 -13   2 -4.7955 20.5187   3
  -2 -13  -2 98.8318 18.4618   8
  -2  13  -2 3.67035 17.1631   5
   3 -13   2 61.9067 22.8629   3
  -3 -13  -2 80.3572 21.5263   8
   3 -13   2 56.2240 17.4748   8
  -3 -13  -2 59.6333 20.5702  10
  -3 -13  -2 105.629 17.8923   5
  -3  13  -2 105.618 22.8310   5
  -4 -13  -2 -19.405 24.3048  10
   4 -13   2 -10.523 18.9439   8
  -4 -13  -2 35.6864 18.4632   5
  -4 -13  -2 20.0744 18.4936   8
   4 -13   2 6.35783 19.8642   3
  -4  13  -2 -17.279 18.2980   5
  -5 -13  -2 43.5182 21.7726  10
  -5 -13  -2 109.557 18.9047   5
   5 -13   2 97.6022 25.1483   3
  -5 -13  -2 98.7195 22.2491   8
   5 -13   2 109.303 20.0458   8
  -5  13  -2 94.7688 18.7782   5
   6 -13   2 -14.692 20.2538   3
  -6 -13  -2 -1.7959 11.8039   5
  -6 -13  -2 -9.5919 17.5468   8
  -6 -13  -2 19.7486 20.0279  10
   6 -13   2 -9.7941 12.1356   8
  -6  13  -2 3.58186 18.9708   5
  -7 -13  -2 38.2113 20.1255  10
  -7 -13  -2 28.3189 19.7628   8
   7 -13   2 5.68870 14.1066   8
  -7 -13  -2 24.3789 13.7031   5
   7 -13   2 12.4697 14.9221   3
  -7  13  -2 21.3814 18.8187   5
  -8 -13  -2 60.8242 20.5897   8
   8 -13   2 47.7226 20.9108   3
  -8 -13  -2 31.2889 18.3891   5
  -8 -13  -2 73.1500 28.2502  10
   8 -13   2 61.9415 16.8400   8
  -8  13  -2 18.0561 16.3466   8
  -8  13  -2 61.2181 20.2015   5
  -9 -13  -2 27.5056 20.5548  10
   9 -13   2 18.8162 13.5865   3
  -9 -13  -2 3.78337 12.7496   8
  -9 -13  -2 4.75018 12.3107   5
  -9  13  -2 43.0916 21.8102   8
  -9  13  -2 -11.836 17.1534   5
 -10 -13  -2 102.461 25.2638  10
 -10 -13  -2 90.8914 16.5689   5
 -10 -13  -2 56.1640 19.6397   8
  10 -13   2 82.3630 17.5058   3
 -10  13  -2 30.6332 32.9341  10
 -10  13  -2 93.4926 25.4211   8
 -10  13  -2 101.648 22.4926   5
  11 -13   2 -7.5658 11.3123   3
 -11 -13  -2 3.15238 15.5395   5
 -11 -13  -2 18.3533 12.5752   8
 -11  13  -2 18.9020 23.0416   8
 -11  13  -2 7.47627 30.6260  10
 -11  13  -2 6.24191 18.0833   5
 -12 -13  -2 132.418 18.1351   8
 -12 -13  -2 98.8467 19.5896   5
  12 -13   2 108.213 19.7900   3
 -12  13  -2 115.531 22.4719   5
 -12  13  -2 124.132 25.4600   8
 -12  13  -2 105.767 34.1890  10
 -13 -13  -2 9.37973 14.1844   8
  13 -13   2 11.4332 14.6320   3
 -13  13  -2 -12.884 10.3869   5
 -13  13  -2 -14.565 16.5126   8
  14 -13   2 74.1200 13.7135   3
 -14  13  -2 85.4004 14.3311   5
  11 -14  -2 -15.959 16.9860   3
 -11  14   2 5.02307 15.7507   5
  10 -14  -2 173.342 24.4618   3
 -10 -14   2 89.7126 18.1607   8
 -10  14   2 107.775 19.8493   5
 -10  14   2 90.2739 22.7155   8
   9 -14  -2 136.583 25.4522   3
  -9 -14   2 165.575 23.7096   8
  -9  14   2 152.525 26.0273   8
  -9  14   2 146.895 21.0498   5
  -8 -14   2 67.5936 18.1667   8
   8 -14  -2 55.6901 18.2919   8
   8 -14  -2 48.8689 21.0254   3
  -8  14   2 78.1262 22.3142   8
  -8  14   2 63.5221 18.5738   5
  -7 -14   2 251.649 29.8241   8
   7 -14  -2 305.610 28.4385   8
   7 -14  -2 316.263 35.7702   3
  -7  14   2 221.868 26.6092   5
   6 -14  -2 39.5426 20.5192   3
   6 -14  -2 10.6090 17.9428   8
  -6 -14   2 38.7039 13.7801   8
  -6  14   2 44.2424 14.3108   5
   5 -14  -2 194.577 26.0975   3
  -5 -14   2 197.937 28.6688   8
   5 -14  -2 199.949 24.8682   8
  -5  14   2 227.175 29.5949   5
   4 -14  -2 -0.2100 12.6857   8
  -4 -14   2 -49.823 15.8334   8
  -4  14   2 0.73836 12.2123   5
   3 -14  -2 33.1598 18.3293   8
  -3 -14   2 41.8150 19.0962   8
   3 -14  -2 5.77684 16.7502   5
  -3  14   2 36.9608 18.0645   5
   2 -14  -2 16.9697 16.8886   5
   2 -14  -2 -7.8974 16.7004   8
  -2 -14   2 -1.1620 17.4246   8
  -2 -14   2 7.03065 15.7612   5
  -2  14   2 -6.8583 16.7154   5
   2  14  -2 -3.0458 16.1753   5
   1 -14  -2 -26.149 15.2579   5
  -1 -14   2 -20.576 15.5121   5
   1 -14  -2 11.1398 11.8627   8
  -1 -14   2 4.83768 13.0942   8
  -1  14   2 -8.6526 16.4945   5
   1  14  -2 5.45820 16.8542   5
   0 -14   2 60.5938 16.9983   8
   0 -14  -2 60.7189 19.1553   5
   0 -14  -2 90.1133 20.7170   8
   0  14  -2 116.216 20.5800   5
  -1 -14  -2 69.0371 20.8513   5
   1 -14   2 126.031 23.3975   8
  -1 -14  -2 83.9676 20.8075   8
  -1  14  -2 107.344 20.5025   5
   2 -14   2 216.161 30.8536   8
  -2 -14  -2 171.944 22.3600   5
  -2 -14  -2 184.606 24.7329   8
  -2  14  -2 210.700 28.2710   5
   3 -14   2 180.231 23.9372   8
  -3 -14  -2 198.498 25.4212   5
  -3 -14  -2 160.280 25.9814   8
  -3  14  -2 147.763 24.6905   5
  -4 -14  -2 122.458 24.0852   8
   4 -14   2 136.551 23.7695   8
  -4 -14  -2 177.621 23.8665   5
  -4  14  -2 166.081 22.3920   5
  -5 -14  -2 212.862 25.6387   5
   5 -14   2 191.739 24.6416   8
  -5 -14  -2 185.599 24.3961   8
  -5  14  -2 197.623 28.1568   5
   6 -14   2 48.0310 18.5442   8
  -6 -14  -2 43.7726 14.4138   8
  -6 -14  -2 62.8337 17.8183   5
  -6  14  -2 43.8588 18.3263   5
  -6  14  -2 47.1800 21.2850   8
  -7 -14  -2 56.1411 17.5490   5
  -7 -14  -2 63.3381 15.2691   8
   7 -14   2 94.2929 20.1730   8
  -7  14  -2 99.7946 23.3119   8
  -7  14  -2 68.7330 15.4371   5
   8 -14   2 -4.1673 17.2332   3
  -8 -14  -2 20.5704 17.2722   8
  -8 -14  -2 -22.429 13.6837   5
  -8  14  -2 2.43876 11.0701   5
  -8  14  -2 23.1003 14.3346   8
  -9 -14  -2 5.41908 14.9842   8
  -9 -14  -2 6.66208 14.5946   5
   9 -14   2 -5.0890 16.2361   3
  -9  14  -2 -0.2615 19.4919   8
  -9  14  -2 -5.6246 14.9721   5
 -10 -14  -2 18.4181 11.4407   8
  10 -14   2 19.4706 16.0330   3
 -10  14  -2 63.7400 19.6589   8
 -10  14  -2 -3.9747 14.6093   5
  -5 -15   2 8.08397 15.5645   8
   5 -15  -2 -12.118 14.6899   8
  -5  15   2 -2.7257 20.4105   8
  -5  15   2 -12.140 11.7378   5
   4 -15  -2 9.17808 14.1135   8
  -4  15   2 17.9159 13.9488   5
  -3  15   2 23.1901 14.4703   5
  -2  15   2 15.7728 14.8311   5
  -1  15   2 1.24059 14.3168   5
   0  15   2 65.4708 17.0103   5
   1 -15   2 7.68658 15.5755   8
   1  15   2 20.9689 15.2829   5
   2 -15   2 33.2357 15.9570   8
  -2 -15  -2 17.5996 16.3569   8
   2  15   2 34.7000 16.2317   5
  -3 -15  -2 32.1009 14.9006   5
   3 -15   2 19.7442 15.4916   8
  -3 -15  -2 -0.5862 15.5453   8
  -3  15  -2 31.9521 17.4539   8
   3  15   2 7.62416 18.0950   5
   4 -15   2 24.1227 16.1453   8
  -4 -15  -2 18.7508 16.1320   8
  -4  15  -2 35.7016 14.4619   8
 -28   0   3 9.19767 12.0989   7
 -28   0   3 -8.2782 10.1337   4
 -27   0   3 7.42148 13.8758   7
 -27   0   3 -2.7941 12.0182   4
 -26   0   3 -10.286 13.7058   4
 -26   0   3 -7.0421 14.7436   7
 -25   0   3 64.7630 15.5233   7
 -25   0   3 106.791 19.7821   4
 -24   0   3 33.3051 17.4964   4
 -24   0   3 26.1867 18.2201   7
 -23   0   3 212.899 32.4336   4
 -23   0   3 296.811 35.6116   7
 -23   0   3 171.170 37.5665   5
 -23   0   3 257.353 39.5392  10
 -22   0   3 -9.7668 24.0788   5
 -22   0   3 51.7199 32.8262  10
 -22   0   3 8.98947 19.1491   7
 -22   0   3 42.5646 17.3066   4
 -21   0   3 361.716 44.5654   7
 -21   0   3 492.293 43.4286   4
 -21   0   3 436.807 49.7422   5
 -21   0   3 409.879 53.0858  10
 -20   0   3 -26.568 25.5873   5
 -20   0   3 1.36372 19.9503   7
 -20   0   3 4.22976 16.4426   4
 -20   0   3 11.9472 29.8037  10
 -19   0   3 224.938 34.1890   4
 -19   0   3 245.542 33.3198   7
 -19   0   3 286.041 39.5608  10
 -18   0   3 -17.542 13.6632   1
 -18   0   3 -2.6657 22.8323  10
 -17   0   3 202.368 25.9957   1
 -17   0   3 153.497 36.7007  10
 -16   0   3 6.03044 12.2183   1
 -15   0   3 79.5204 16.0242   1
 -15   0   3 65.8067 18.1191   2
 -14   0   3 13.8684 14.3939   2
 -14   0   3 -4.6139 8.91209   1
 -13   0   3 307.493 33.0185   2
 -13   0   3 359.476 30.1534   1
 -12   0   3 19.6073 13.7296   2
 -12   0   3 3.32355 8.40762   1
 -11   0   3 961.508 63.7776   1
 -11   0   3 885.725 66.7907   2
 -10   0   3 -4.8022 7.43780   1
 -10   0   3 -18.698 13.2200   2
  -9   0   3 74.0925 11.3960   1
  -8   0   3 0.20943 6.69471   1
  -7   0   3 403.403 30.0827   1
  -6   0   3 2.96554 5.64262   1
  -5   0   3 257.948 19.5302   1
  -4   0   3 -3.0650 4.39801   1
   3   0  -3 2178.95 136.664   1
   2   0  -3 -3.1620 3.21751   1
  -2   0   3 3.75537 5.99476   9
  -1   0   3 2.95360 5.77966   9
   1   0  -3 3.01287 3.12265   1
   0   0   3 -3.6689 6.53283   9
   0   0  -3 -1.1272 3.13031   1
   1   0   3 2325.40 141.824   9
  -1   0  -3 2158.14 139.773   1
  -2   0  -3 0.29251 4.16810   1
   2   0   3 -0.1397 8.55962   9
  -3   0  -3 169.810 14.8456   1
   3   0   3 190.622 19.2503   9
   4   0   3 6.56894 8.79997   9
  -4   0  -3 2.41083 5.82895   1
  -5   0  -3 487.887 34.7326   1
   5   0   3 503.126 36.2189   9
   6   0   3 4.13800 7.19303   9
  -6   0  -3 -4.0936 7.77767   1
  -7   0  -3 150.940 15.9748   1
   7   0   3 125.268 13.9964   9
  -8   0  -3 -5.4702 6.81019   1
  -9   0  -3 639.319 45.6413   1
 -10   0  -3 -3.5890 7.99535   1
 -11   0  -3 134.893 17.1780   1
 -12   0  -3 9.64268 9.46077   1
 -13   0  -3 122.482 18.0380   1
 -14   0  -3 18.7031 11.5972   1
 -15   0  -3 181.075 31.9428  10
 -15   0  -3 142.101 21.5408   1
 -16   0  -3 -8.9766 12.8204   1
 -16   0  -3 28.7158 23.0514  10
 -17   0  -3 144.356 23.6517   1
 -17   0  -3 133.219 29.5012  10
 -18   0  -3 3.47671 22.5768   5
 -18   0  -3 -9.1030 17.4487   7
 -18   0  -3 8.49806 17.3118   4
 -18   0  -3 13.4965 25.6768  10
 -19   0  -3 103.057 21.7569   4
 -19   0  -3 101.657 25.7166   7
 -19   0  -3 58.4008 27.2770  10
 -19   0  -3 84.1059 22.7170   5
 -20   0  -3 -9.1870 23.1035  10
 -20   0  -3 16.1121 15.3988   4
 -20   0  -3 -29.995 16.1836   5
 -20   0  -3 -23.574 15.0909   7
 -21   0  -3 -12.554 15.3806   4
 -21   0  -3 -2.5492 17.6861   5
 -21   0  -3 13.6357 25.0204  10
 -21   0  -3 13.3025 16.3221   7
 -22   0  -3 53.0534 20.3567   5
 -22   0  -3 5.35087 15.9486   7
 -22   0  -3 1.76520 14.8464   4
 -22   0  -3 0.13435 24.6619  10
 -23   0  -3 142.665 22.0432   4
 -23   0  -3 123.780 23.6532   5
 -23   0  -3 112.196 21.6878   7
 -23   0  -3 183.973 35.0835  10
 -24   0  -3 -20.769 14.1834   7
 -24   0  -3 -3.9132 10.9419   5
 -24   0  -3 -24.560 15.9107  10
 -24   0  -3 7.26721 14.0973   4
 -25   0  -3 59.7177 15.4164   4
 -25   0  -3 46.8909 15.5882   7
 -25   0  -3 58.0080 25.7161  10
 -25   0  -3 58.6179 17.1386   5
 -26   0  -3 18.4579 13.8156  10
 -26   0  -3 14.0634 12.5287   7
 -26   0  -3 -6.7469 11.3859   4
 -26   0  -3 -0.4741 9.08238   5
 -27   0  -3 41.8006 12.4043   7
 -27   0  -3 53.6170 12.1569   4
 -27   0  -3 47.4092 13.2094   5
 -28  -1   3 17.1736 8.29312   4
 -28  -1   3 46.0866 12.9114   7
 -28   1   3 10.3066 8.41053   7
 -28   1   3 16.1851 10.9100   4
 -27  -1   3 76.5615 14.5037   7
 -27  -1   3 88.4889 16.1377   4
 -27   1   3 37.6430 15.3764   7
 -27   1   3 68.6860 15.6570   4
 -26  -1   3 46.6363 15.7057   4
 -26  -1   3 9.68585 15.6364   7
 -26   1   3 25.8819 14.7202   4
 -26   1   3 36.5210 16.4849   7
 -25  -1   3 125.325 21.3621   4
 -25  -1   3 105.730 18.6174   7
 -25   1   3 132.417 25.9690   5
 -25   1   3 127.623 19.3208   7
 -25   1   3 105.541 20.6885   4
 -24  -1   3 3.69655 11.9757   7
 -24  -1   3 -1.5618 15.0774   4
 -24   1   3 29.1649 16.0596   4
 -24   1   3 5.25961 18.4298   5
 -24   1   3 -17.761 27.4336  10
 -24   1   3 -23.916 16.4705   7
 -23  -1   3 305.727 34.0021   4
 -23  -1   3 353.675 35.4258   7
 -23   1   3 340.708 38.2529   4
 -23   1   3 343.162 39.8031   5
 -23   1   3 448.929 51.1909  10
 -23   1   3 416.526 41.2775   7
 -22  -1   3 -4.6125 16.3760   4
 -22  -1   3 -7.0825 18.2655   7
 -22   1   3 -10.193 20.4043   5
 -22   1   3 -0.4582 16.9779   4
 -22   1   3 -4.3846 18.6075   7
 -22   1   3 20.5931 27.4275  10
 -21  -1   3 334.235 39.0626   7
 -21  -1   3 304.222 36.5556   4
 -21  -1   3 275.502 41.3421  10
 -21   1   3 342.185 37.0742   4
 -21   1   3 312.626 40.5932   5
 -21   1   3 335.599 45.6110  10
 -21   1   3 284.524 39.1036   7
 -20  -1   3 165.453 28.0797   7
 -20  -1   3 149.501 33.2923  10
 -20  -1   3 135.703 25.3677   4
 -20   1   3 195.341 40.6500  10
 -20   1   3 179.010 26.3855   4
 -20   1   3 197.107 34.8399   5
 -20   1   3 179.184 29.2010   7
 -19  -1   3 134.190 30.2980  10
 -19  -1   3 114.138 23.4043   4
  19  -1  -3 147.812 32.1764   1
 -19  -1   3 117.217 26.1437   7
 -19   1   3 140.706 27.2075   7
 -19   1   3 160.141 25.8643   4
 -19   1   3 136.437 32.2045  10
 -19   1   3 141.805 47.4773   5
 -18  -1   3 139.463 34.4019  10
 -18  -1   3 178.161 24.7668   1
  18  -1  -3 109.577 24.1784   1
 -18   1   3 199.520 26.7229   1
 -18   1   3 177.154 33.9656  10
 -17  -1   3 34.9807 14.6831   1
 -17  -1   3 7.75644 23.3823  10
 -17   1   3 29.4320 25.6213  10
 -17   1   3 0.51890 12.9984   1
 -16  -1   3 150.740 22.5129   1
 -16   1   3 194.688 24.5629   1
 -16   1   3 192.199 35.7387  10
 -16   1   3 179.806 25.9685   2
 -15  -1   3 614.138 49.7491   1
 -15   1   3 667.925 49.7705   1
 -14  -1   3 106.287 25.2125   2
 -14  -1   3 118.851 17.1107   1
 -14   1   3 97.7105 16.3008   1
 -14   1   3 92.5330 18.8096   2
 -13  -1   3 1306.37 83.4535   1
 -13  -1   3 1138.23 84.8998   2
 -13   1   3 1227.48 82.7986   1
 -13   1   3 1183.54 85.1391   2
 -12  -1   3 114.501 20.2860   2
 -12  -1   3 82.3520 13.9790   1
 -12   1   3 106.498 14.5083   1
 -12   1   3 84.2386 16.8282   2
 -11  -1   3 1933.41 134.462   2
 -11  -1   3 2034.85 131.828   1
 -11   1   3 2162.68 131.897   1
 -11   1   3 1985.92 134.660   2
 -10  -1   3 499.634 37.6894   1
 -10   1   3 507.375 37.6696   1
 -10   1   3 523.784 41.7757   2
  -9  -1   3 1160.07 77.2461   1
  -9   1   3 1174.57 76.9912   1
  -8  -1   3 25.7930 7.84551   1
  -8  -1   3 2.85848 3.66095   9
  -8   1   3 14.2866 7.16763   1
  -7  -1   3 212.667 15.7383   9
  -7  -1   3 204.683 19.7624   1
  -7   1   3 227.567 18.3711   1
  -6  -1   3 348.697 24.1303   9
  -6  -1   3 333.715 25.8472   1
  -6   1   3 390.144 25.9990   1
  -5  -1   3 2336.09 146.849   1
  -5  -1   3 2253.03 145.954   9
   5  -1  -3 2374.54 147.018   1
  -5   1   3 2374.26 146.725   1
   4  -1  -3 214.344 16.4597   1
  -4  -1   3 209.954 16.0268   1
  -4   1   3 197.934 16.5484   9
  -3  -1   3 568.162 37.4894   9
   3  -1  -3 574.069 37.5901   1
  -3  -1   3 571.382 37.2891   1
   2  -1  -3 1069.92 65.6255   1
  -2  -1   3 1027.03 65.8243   9
  -2   1   3 1024.81 66.0317   9
   2   1  -3 1003.33 65.3564   1
   1  -1  -3 4056.19 246.009   1
  -1  -1   3 3929.10 246.336   9
   1   1  -3 3866.84 245.617   1
  -1   1   3 3953.58 246.508   9
   0  -1   3 103.850 9.78534   9
   0  -1  -3 84.9506 8.47225   1
   0   1   3 82.1488 9.94804   9
   0   1  -3 71.6049 7.22266   1
  -1  -1  -3 121.463 11.9815   1
   1  -1   3 116.760 11.5627   9
  -1   1  -3 129.966 10.0320   1
   1   1   3 125.293 12.2841   9
  -2  -1  -3 -2.7166 4.77888   1
   2  -1   3 2.47820 5.70606   9
  -2   1  -3 6.13999 4.42959   1
   2   1   3 13.5611 5.48691   9
  -3  -1  -3 336.537 25.6803   1
   3  -1   3 374.998 25.6732   9
   3   1   3 364.548 25.6513   9
  -3   1  -3 355.212 25.2679   1
   4  -1   3 3761.53 235.677   9
  -4  -1  -3 3754.04 236.480   1
  -4   1  -3 3750.82 235.944   1
   4   1   3 3830.98 236.387   9
  -5  -1  -3 43.6535 8.92066   1
   5  -1   3 47.9759 7.11514   9
   5   1   3 54.2767 8.65928   9
  -5   1  -3 62.0023 8.59896   1
   6  -1   3 135.539 12.7652   9
  -6  -1  -3 147.388 15.9884   1
   6   1   3 149.756 15.2868   9
  -6   1  -3 165.543 14.8961   1
  -7  -1  -3 1883.80 122.248   1
   7  -1   3 1855.55 119.377   9
  -7   1  -3 1908.68 121.700   1
   7   1   3 1965.99 121.511   9
  -8  -1  -3 1.84139 7.42786   1
  -8   1  -3 8.81742 7.35331   1
   8   1   3 12.8194 8.89811   9
  -9  -1  -3 1818.95 117.991   1
  -9   1  -3 1805.47 117.506   1
 -10  -1  -3 23.9790 9.22917   1
 -10   1  -3 25.8700 9.54340   1
 -11  -1  -3 1286.06 85.9077   1
 -11   1  -3 1248.51 85.3104   1
 -12  -1  -3 19.9080 10.4873   1
 -12   1  -3 19.6009 9.74912   1
 -13  -1  -3 168.284 21.2333   1
 -13   1  -3 116.913 18.3013   1
 -14  -1  -3 3.18960 13.9067   1
 -14   1  -3 4.27464 12.9816   1
 -15  -1  -3 106.259 18.8906   1
 -15  -1  -3 111.580 27.3700  10
 -15   1  -3 88.9550 18.1777   1
 -15   1  -3 128.557 29.0460  10
 -16  -1  -3 19.5302 13.6047   1
 -16  -1  -3 33.3721 25.8203  10
 -16   1  -3 -5.0366 13.0942   1
 -16   1  -3 62.1480 24.0081  10
 -17  -1  -3 -10.775 22.7734  10
 -17  -1  -3 8.24369 15.7732   1
 -17   1  -3 36.9401 22.4334  10
 -17   1  -3 -0.4265 14.5845   1
 -18  -1  -3 57.6292 22.7218   5
 -18  -1  -3 68.7641 20.8646   7
 -18  -1  -3 93.5527 24.2864   4
 -18  -1  -3 25.1745 27.4056  10
 -18   1  -3 44.8646 24.2620  10
 -18   1  -3 64.3576 23.1324   5
 -18   1  -3 56.1470 21.8239   7
 -18   1  -3 60.1814 20.8950   4
 -19  -1  -3 525.681 54.3124  10
 -19  -1  -3 415.081 44.0491   7
 -19  -1  -3 427.433 43.0699   4
 -19  -1  -3 488.610 45.9176   5
 -19   1  -3 433.039 46.3990   5
 -19   1  -3 400.537 53.2025  10
 -19   1  -3 386.413 43.7412   7
 -19   1  -3 482.011 44.4438   4
 -20  -1  -3 38.2946 19.3351   5
 -20  -1  -3 33.4502 18.3738   7
 -20  -1  -3 17.6508 16.5775   4
 -20  -1  -3 21.2145 24.1783  10
 -20   1  -3 -1.1811 15.5618   4
 -20   1  -3 47.1420 18.8291   7
 -20   1  -3 24.7954 25.3720  10
 -20   1  -3 47.9760 20.5977   5
 -21  -1  -3 149.198 25.3682   5
 -21  -1  -3 78.2623 21.2045   7
 -21  -1  -3 106.518 21.5889   4
 -21  -1  -3 142.538 30.2483  10
 -21   1  -3 116.798 22.3987   7
 -21   1  -3 111.375 21.1450   4
 -21   1  -3 136.397 32.0966  10
 -21   1  -3 91.7321 23.3422   5
 -22  -1  -3 4.12181 15.3682   4
 -22  -1  -3 -2.3857 11.3708   7
 -22  -1  -3 3.08644 25.5590  10
 -22  -1  -3 7.29880 17.9216   5
 -22   1  -3 -9.6789 14.0747   4
 -22   1  -3 -16.919 14.1561   7
 -22   1  -3 20.3920 16.6636  10
 -22   1  -3 2.57589 12.9389   5
 -23  -1  -3 92.0549 19.3433   7
 -23  -1  -3 47.6285 29.1617  10
 -23  -1  -3 72.0628 21.0450   5
 -23  -1  -3 48.4606 13.5004   4
 -23   1  -3 81.9195 18.3256   4
 -23   1  -3 58.3687 20.3949   5
 -23   1  -3 66.1990 27.0917  10
 -23   1  -3 65.9087 17.8179   7
 -24  -1  -3 9.64105 15.1726   7
 -24  -1  -3 2.19929 9.68733   4
 -24  -1  -3 -3.8359 17.1873  10
 -24  -1  -3 29.3171 13.2187   5
 -24   1  -3 -4.0037 13.5147   4
 -24   1  -3 24.7506 25.1628  10
 -24   1  -3 6.55713 15.9141   5
 -24   1  -3 -5.6854 14.5805   7
 -25  -1  -3 -12.809 20.5291  10
 -25  -1  -3 -6.7297 12.2394   4
 -25  -1  -3 -6.3196 8.68271   7
 -25  -1  -3 14.3717 14.7638   5
 -25   1  -3 -20.091 13.6244   5
 -25   1  -3 56.8815 25.4959  10
 -25   1  -3 16.1738 9.80511   7
 -25   1  -3 -2.5762 12.7933   4
 -26  -1  -3 3.57474 8.42211   4
 -26  -1  -3 -12.318 18.4520  10
 -26  -1  -3 18.8858 12.1997   7
 -26  -1  -3 4.61056 12.6264   5
 -26   1  -3 3.11305 8.99360   5
 -26   1  -3 9.60470 8.97940   7
 -26   1  -3 -5.6327 14.0415  10
 -26   1  -3 17.8480 12.3187   4
 -27  -1  -3 34.9088 11.8493   7
 -27  -1  -3 44.8698 11.5285   5
 -27  -1  -3 35.8813 11.6396   4
 -27   1  -3 19.5073 11.3433   7
 -27   1  -3 42.8171 12.3739   5
 -27   1  -3 39.8533 13.9483   4
 -28  -2   3 61.4221 11.5896   7
 -28  -2   3 92.9898 14.5539   4
 -28   2   3 73.5667 12.0099   7
 -27  -2   3 28.5964 9.90663   4
 -27  -2   3 20.6863 13.3830   7
 -27   2   3 32.4550 11.1925   7
 -26  -2   3 117.901 17.8230   4
 -26  -2   3 153.278 20.0834   7
 -26   2   3 151.381 20.9707   4
 -26   2   3 130.531 19.0111   7
 -25  -2   3 140.210 21.8415   4
 -25  -2   3 178.621 24.0430   7
 -25   2   3 178.649 23.6262   4
 -25   2   3 107.855 34.4361  10
 -25   2   3 128.614 22.2806   7
 -25   2   3 122.121 22.6996   5
 -24  -2   3 90.1440 19.9362   4
 -24  -2   3 61.5271 19.6308   7
 -24   2   3 39.3606 18.9463   7
 -24   2   3 35.2881 27.1703  10
 -24   2   3 78.6337 19.6802   4
 -24   2   3 61.4486 20.3067   5
 -23  -2   3 182.304 27.6348   7
 -23  -2   3 204.884 30.0416   4
 -23   2   3 161.482 35.0249  10
 -23   2   3 145.286 25.9205   5
 -23   2   3 216.439 30.7882   4
 -23   2   3 138.327 26.3333   7
 -22  -2   3 8.49361 17.9862   7
 -22  -2   3 18.4157 17.0080   4
 -22   2   3 17.6228 17.5586   4
 -22   2   3 30.0360 27.7362  10
 -22   2   3 14.2168 19.7636   5
 -22   2   3 6.86017 13.1315   7
 -21  -2   3 221.511 31.2533   7
 -21  -2   3 239.061 35.0482   4
 -21   2   3 278.798 34.9752   4
 -21   2   3 296.184 38.7331   5
 -21   2   3 302.238 38.0864   7
 -21   2   3 212.326 44.2327  10
 -20  -2   3 -1.4058 18.0867   7
 -20  -2   3 23.2659 17.9487   4
 -20   2   3 64.7748 29.0479  10
 -20   2   3 7.06960 21.8109   4
 -20   2   3 10.2821 18.6149   7
 -20   2   3 2.88538 22.4238   5
 -19  -2   3 7.28449 17.6842   4
 -19  -2   3 -5.5991 19.9185   7
 -19   2   3 -12.238 22.3865   5
 -19   2   3 -5.9217 24.8638  10
 -19   2   3 3.02949 19.3574   7
 -19   2   3 -3.8582 17.7364   4
 -18  -2   3 138.670 23.9722   1
 -18  -2   3 179.817 33.4180  10
  18  -2  -3 106.372 25.0856   1
 -18   2   3 115.023 32.3897  10
 -17  -2   3 2.88558 14.9306   1
 -17  -2   3 55.4825 30.4632  10
  17  -2  -3 4.89569 15.8555   1
 -17   2   3 15.4007 14.9990   1
 -17   2   3 31.5214 24.1051   2
 -17   2   3 55.2250 27.8549  10
 -16  -2   3 367.445 49.1740  10
 -16  -2   3 374.728 35.3604   1
  16  -2  -3 379.507 37.8332   1
 -16   2   3 396.358 35.0879   1
 -16   2   3 255.531 42.9734  10
 -16   2   3 373.480 40.2878   2
 -15  -2   3 379.907 39.7472   1
  15  -2  -3 491.994 42.6062   1
 -15   2   3 525.912 45.5960   2
 -15   2   3 561.489 41.4985   1
 -14  -2   3 383.595 34.1776   1
 -14   2   3 415.335 34.3128   1
 -14   2   3 356.581 38.5705   2
 -13  -2   3 812.756 58.3576   1
 -13   2   3 757.317 57.3745   1
 -13   2   3 861.485 62.1884   2
 -12  -2   3 322.250 27.8338   1
 -12  -2   3 239.636 31.7739   2
 -12   2   3 353.876 32.7862   2
 -12   2   3 284.353 26.3632   1
 -11  -2   3 228.497 31.9118   2
 -11  -2   3 237.143 23.1736   1
 -11   2   3 247.018 22.6995   1
 -11   2   3 243.344 27.5919   2
 -10  -2   3 142.030 21.0532   2
 -10  -2   3 132.707 17.1351   1
 -10   2   3 156.056 21.2058   2
 -10   2   3 130.689 16.2318   1
  -9  -2   3 45.2162 7.10118   9
  -9  -2   3 25.6469 10.7501   1
  -9   2   3 46.9817 9.43780   1
  -9   2   3 55.2381 15.3815   2
  -8  -2   3 -4.7702 6.59651   1
  -8  -2   3 -1.9145 4.83791   9
  -8   2   3 0.46804 5.83999   1
  -7  -2   3 12.0909 7.05464   1
  -7  -2   3 12.0501 5.17150   9
   7  -2  -3 14.1095 7.80281   1
  -7   2   3 16.8680 5.99081   9
  -7   2   3 6.69731 7.03110   1
   6  -2  -3 172.900 15.4459   1
  -6  -2   3 170.782 16.5579   1
  -6   2   3 171.331 15.0386   9
  -5  -2   3 502.224 34.7952   9
  -5  -2   3 496.986 35.1467   1
   5  -2  -3 541.241 35.2627   1
  -5   2   3 501.740 34.8073   9
   4  -2  -3 317.104 23.1929   1
  -4  -2   3 320.707 22.8624   1
  -4  -2   3 329.590 23.9017   9
  -3  -2   3 695.764 45.7190   9
  -3  -2   3 639.109 46.9086   1
  -3   2   3 714.602 45.9032   9
  -2  -2   3 12.4309 5.51239   9
  -2   2   3 12.2395 5.91921   9
   2   2  -3 14.0997 4.18087   1
  -1  -2   3 627.967 42.6074   9
  -1   2   3 672.498 43.7624   9
   1   2  -3 632.633 41.0597   1
   0  -2   3 86.2016 10.3877   9
   0  -2  -3 82.1577 10.3697   1
   0   2  -3 77.0884 6.84529   1
   0   2   3 75.8049 9.89206   9
   1  -2   3 10.5725 6.56247   9
  -1   2  -3 22.3448 3.53918   1
  -2  -2  -3 1550.93 97.3929   1
   2  -2   3 1519.11 97.3955   9
   2   2   3 1521.46 98.4188   9
  -2   2  -3 1529.84 96.1018   1
  -3  -2  -3 409.193 28.6263   1
   3  -2   3 402.559 27.8107   9
   3   2   3 414.306 30.2438   9
  -3   2  -3 382.154 26.9539   1
   4  -2   3 696.261 44.7430   9
  -4  -2  -3 669.114 45.5905   1
   4   2   3 676.764 45.9652   9
  -4   2  -3 656.410 44.1039   1
   5  -2   3 547.039 36.5063   9
  -5  -2  -3 569.420 38.3891   1
  -5   2  -3 544.947 36.9598   1
   5   2   3 513.699 37.9432   9
   6  -2   3 422.986 28.7311   9
  -6  -2  -3 398.938 31.2623   1
   6   2   3 436.574 31.3496   9
  -6   2  -3 401.567 29.9040   1
  -7  -2  -3 0.88813 7.44010   1
   7  -2   3 19.7338 5.07468   9
  -7   2  -3 17.6050 6.32777   1
   7   2   3 9.44662 5.98031   9
  -8  -2  -3 147.765 17.9195   1
   8   2   3 171.124 17.7559   9
  -8   2  -3 143.804 17.5152   1
  -9  -2  -3 225.326 20.8347   1
  -9   2  -3 171.495 18.6176   1
 -10  -2  -3 63.6374 12.9009   1
 -10   2  -3 104.387 17.3529   2
 -10   2  -3 61.1966 12.1383   1
 -11  -2  -3 190.509 21.3937   1
 -11   2  -3 161.475 19.3458   1
 -12  -2  -3 75.1654 15.1819   1
 -12   2  -3 87.7822 14.1224   1
 -13  -2  -3 -6.6222 10.0288   1
 -13   2  -3 -10.912 8.38290   1
 -14  -2  -3 64.8804 15.9444   1
 -14  -2  -3 69.6636 25.7273  10
 -14   2  -3 44.3824 26.6348  10
 -14   2  -3 83.6961 16.2070   1
 -15  -2  -3 233.014 28.0492   1
 -15  -2  -3 220.004 34.6270  10
 -15   2  -3 216.436 27.4595   1
 -15   2  -3 264.637 41.0222  10
 -16  -2  -3 27.1680 22.1244  10
 -16  -2  -3 27.9707 15.6085   1
 -16   2  -3 73.8397 26.8884  10
 -16   2  -3 62.1256 17.4914   1
 -17  -2  -3 36.8946 16.0733   1
 -17  -2  -3 -30.928 18.3998  10
 -17   2  -3 49.0258 22.1589   1
 -17   2  -3 -25.039 21.7353  10
 -18  -2  -3 134.714 23.0008   4
 -18  -2  -3 125.349 28.3483  10
 -18  -2  -3 111.998 22.7801   7
 -18  -2  -3 64.3212 23.0956   5
 -18   2  -3 99.1812 30.2115  10
 -18   2  -3 74.4934 24.9959   5
 -18   2  -3 164.026 25.5573   7
 -18   2  -3 83.4604 22.6263   4
 -19  -2  -3 13.6091 15.6399   4
 -19  -2  -3 -6.8231 21.9968  10
 -19  -2  -3 14.2867 17.8476   7
 -19  -2  -3 -15.101 17.9083   5
 -19   2  -3 -34.395 22.7076  10
 -19   2  -3 -4.7329 16.8825   4
 -19   2  -3 37.5661 19.3286   7
 -19   2  -3 28.1834 20.2769   5
 -20  -2  -3 21.3562 17.2897   4
 -20  -2  -3 63.0377 20.7240   7
 -20  -2  -3 8.65568 17.8667   5
 -20  -2  -3 62.6622 25.8727  10
 -20   2  -3 32.6190 27.9077  10
 -20   2  -3 46.8326 19.8877   5
 -20   2  -3 66.2743 23.5030   4
 -20   2  -3 50.1148 19.0910   7
 -21  -2  -3 7.03561 18.2240   5
 -21  -2  -3 -8.9027 15.4972   4
 -21  -2  -3 68.5561 25.5925  10
 -21  -2  -3 52.0596 18.5659   7
 -21   2  -3 50.1683 20.3087   5
 -21   2  -3 22.4567 18.2164   7
 -21   2  -3 -0.4995 26.5182  10
 -21   2  -3 21.0797 16.8769   4
 -22  -2  -3 5.35414 11.0472   4
 -22  -2  -3 26.4756 16.8716   7
 -22  -2  -3 40.6845 18.6402   5
 -22  -2  -3 68.0285 28.2090  10
 -22   2  -3 -12.781 25.7188  10
 -22   2  -3 30.9818 12.9579   7
 -22   2  -3 1.47484 12.8128   5
 -22   2  -3 28.5334 16.7605   4
 -23  -2  -3 -5.5752 21.9859  10
 -23  -2  -3 -0.8277 14.7454   4
 -23  -2  -3 10.3790 16.0969   7
 -23  -2  -3 -24.142 14.7401   5
 -23   2  -3 10.7792 22.7263  10
 -23   2  -3 4.32082 16.6602   5
 -23   2  -3 5.80868 14.7565   7
 -23   2  -3 39.4307 16.0867   4
 -24  -2  -3 3.25336 15.4146   5
 -24  -2  -3 15.8964 14.2510   7
 -24  -2  -3 15.3384 13.5472   4
 -24  -2  -3 10.3695 21.0559  10
 -24   2  -3 -3.4942 11.2985   5
 -24   2  -3 10.0708 15.6722  10
 -24   2  -3 16.4089 14.4041   7
 -25  -2  -3 26.5264 15.2585   5
 -25  -2  -3 -4.0491 8.19832   4
 -25  -2  -3 34.2864 20.3185  10
 -25  -2  -3 -13.738 12.3903   7
 -25   2  -3 3.05924 16.8630  10
 -25   2  -3 11.3558 10.7943   5
 -25   2  -3 20.6963 13.4937   7
 -26  -2  -3 49.2070 23.3741  10
 -26  -2  -3 10.2212 8.70651   5
 -26  -2  -3 11.5935 8.70749   7
 -26  -2  -3 30.1889 12.4256   4
 -26   2  -3 5.11929 12.0609   7
 -26   2  -3 32.4982 23.7171  10
 -26   2  -3 11.6187 12.8418   5
 -27  -2  -3 -0.4137 7.32991   4
 -27  -2  -3 -14.380 9.06135   5
 -27  -2  -3 -2.0521 9.38695   7
 -27   2  -3 -9.9398 9.68110   7
 -27   2  -3 9.70932 11.0275   5
 -28  -3   3 134.485 17.5927   7
 -28  -3   3 142.221 18.2373   4
 -28   3   3 89.2840 15.6563   7
 -27  -3   3 3.53678 8.71604   4
 -27  -3   3 -4.7165 8.27534   7
 -27   3   3 20.4492 13.2791   7
 -26  -3   3 29.9200 11.4681   7
 -26  -3   3 40.9289 12.4213   4
 -26   3   3 25.5161 16.1319   7
 -26   3   3 52.0515 16.4560   5
 -25  -3   3 13.3813 11.9224   7
 -25  -3   3 35.8860 16.7079   4
 -25   3   3 29.2958 16.9921   7
 -25   3   3 12.4909 16.3362   5
 -25   3   3 17.3812 27.0069  10
 -24  -3   3 13.7644 12.5682   7
 -24  -3   3 25.9068 16.7223   4
 -24   3   3 12.5051 16.7886   7
 -24   3   3 -13.822 25.5250  10
 -24   3   3 30.5738 18.3282   5
 -23  -3   3 16.1282 18.0629   4
 -23  -3   3 6.62176 16.7590   7
 -23   3   3 19.6676 12.4823   7
 -23   3   3 44.5957 26.9701  10
 -23   3   3 30.5164 19.4974   5
 -22  -3   3 95.0684 22.5294   7
 -22  -3   3 89.7293 21.8572   4
 -22   3   3 82.3088 23.4724   5
 -22   3   3 77.3546 29.4169  10
 -22   3   3 76.6059 22.2148   7
 -21  -3   3 24.7439 18.5718   4
 -21  -3   3 45.2788 18.6507   7
 -21   3   3 -33.526 24.5190  10
 -21   3   3 33.2810 22.0603   5
 -21   3   3 46.8432 19.9211   7
 -20  -3   3 281.773 36.9099   7
 -20  -3   3 292.787 36.3696   4
 -20   3   3 280.376 36.6934   5
 -20   3   3 322.976 48.7910  10
 -20   3   3 249.072 34.3536   7
 -19  -3   3 9.33255 17.1098   4
 -19  -3   3 -4.0709 19.9079   7
 -19   3   3 25.5120 28.9180  10
 -19   3   3 -5.9420 23.1073   5
 -19   3   3 -31.487 18.3381   7
 -18  -3   3 843.746 80.1782   1
 -18  -3   3 998.451 75.5064   4
 -18   3   3 968.837 85.8253  10
 -18   3   3 938.571 77.2976   7
 -18   3   3 1106.52 81.5907   2
 -17  -3   3 6.04277 15.1526   1
 -17   3   3 1.11436 26.7447  10
 -17   3   3 18.0939 19.8855   2
  16  -3  -3 732.131 64.9481   1
 -16  -3   3 878.383 64.1466   1
 -16   3   3 925.379 69.1995   2
 -16   3   3 806.445 78.3111  10
  15  -3  -3 88.0784 18.9713   1
 -15  -3   3 109.960 18.6562   1
 -15   3   3 111.894 39.4992  10
 -15   3   3 91.5052 21.2767   2
 -14  -3   3 714.923 56.1030   1
  14  -3  -3 727.766 57.6350   1
 -14   3   3 841.796 63.1903   2
 -13  -3   3 14.0379 10.4641   1
  13  -3  -3 1.18069 12.3677   1
 -13   3   3 19.2720 14.3163   2
 -12  -3   3 34.9594 11.4697   1
  12  -3  -3 20.7114 10.9870   1
 -12   3   3 39.1746 14.5875   2
 -12   3   3 25.2828 9.73498   1
 -11  -3   3 7.17650 15.7882   2
  11  -3  -3 7.61808 7.87732   1
 -11  -3   3 9.97952 9.39834   1
 -11   3   3 12.4863 14.1449   2
 -10  -3   3 270.819 24.0859   1
 -10  -3   3 243.907 30.1894   2
 -10  -3   3 256.935 22.7624   9
  10  -3  -3 276.560 23.8783   1
 -10   3   3 246.521 28.1975   2
   9  -3  -3 17.7987 9.28392   1
  -9  -3   3 15.5541 8.56063   1
  -9  -3   3 27.4893 14.2710   2
  -9  -3   3 17.1302 6.87537   9
  -9   3   3 26.7932 12.8659   2
  -8  -3   3 1598.56 102.242   1
  -8   3   3 1546.21 105.188   2
  -7  -3   3 241.976 19.5802   9
  -7  -3   3 261.736 21.6920   1
  -7   3   3 243.087 25.2712   2
  -7   3   3 235.542 19.6422   9
  -6  -3   3 1591.36 103.311   9
   6  -3  -3 1645.31 103.247   1
  -6  -3   3 1637.86 103.625   1
  -6   3   3 1585.20 103.395   9
  -5  -3   3 54.5376 8.69719   1
   5  -3  -3 64.3195 7.87052   1
  -5  -3   3 62.4133 8.64577   9
  -4  -3   3 1182.14 73.8699   9
   4  -3  -3 1225.15 73.0141   1
  -4  -3   3 975.542 72.3736   1
  -4   3   3 1187.07 74.4085   9
  -3  -3   3 332.585 26.0519   9
   3  -3  -3 373.267 24.9399   1
  -3  -3   3 346.112 24.3608   1
  -3   3   3 363.283 26.7547   9
  -2  -3   3 500.379 35.5978   9
   2  -3  -3 511.889 35.9013   9
   2  -3  -3 522.003 34.1219   1
  -2   3   3 517.556 37.2398   9
   2   3  -3 502.531 33.3940   1
   1  -3  -3 17.9860 4.96312   1
   1  -3  -3 2.50633 5.78581   9
  -1  -3   3 4.39877 6.30500   9
   1   3  -3 13.1922 3.08455   1
  -1   3   3 -1.9101 6.78997   9
   0  -3   3 849.873 57.0860   9
   0  -3  -3 876.577 56.0310   1
   0  -3  -3 830.512 57.4272   9
   0   3   3 877.789 58.6287   9
   0   3  -3 873.980 54.1315   1
  -1  -3  -3 1035.98 66.1178   9
  -1  -3  -3 1001.55 64.8455   1
   1  -3   3 1046.53 66.2450   9
   1   3   3 1008.04 66.9677   9
  -1   3  -3 973.690 62.7505   1
   2  -3   3 1199.82 76.8635   9
  -2  -3  -3 1208.76 76.4011   1
  -2  -3  -3 1193.38 76.9657   9
   2   3   3 1206.59 77.9210   9
  -2   3  -3 1133.96 73.9238   1
  -3  -3  -3 148.045 13.8332   1
   3  -3   3 121.744 14.4239   9
  -3   3  -3 136.468 10.5947   1
   3   3   3 142.828 16.2154   9
   4  -3   3 1813.91 115.026   9
  -4  -3  -3 1851.36 115.774   1
  -4   3  -3 1753.90 113.583   1
   4   3   3 1823.28 116.612   9
   5  -3   3 853.517 54.5160   9
  -5  -3  -3 856.640 55.6980   1
   5   3   3 838.198 56.9092   9
  -5   3  -3 764.315 53.3732   1
   6  -3   3 1505.27 97.3095   9
  -6  -3  -3 1562.65 99.2572   1
   6   3   3 1583.55 99.8985   9
  -6   3  -3 1463.90 97.1729   1
  -7  -3  -3 269.873 24.0246   1
   7  -3   3 284.241 20.8972   9
   7   3   3 326.842 24.5762   9
  -7   3  -3 268.677 21.9718   1
  -7   3  -3 224.455 25.3733   2
  -8  -3  -3 315.515 27.0378   1
  -8   3  -3 318.841 24.8948   1
   8   3   3 333.664 26.8278   9
  -8   3  -3 306.221 28.5720   2
  -9  -3  -3 1502.07 91.8046   1
   9   3   3 1316.66 90.2845   9
  -9   3  -3 1290.64 88.8543   1
  -9   3  -3 1351.63 92.7228   2
 -10  -3  -3 52.2280 13.7798   1
 -10   3  -3 18.7286 14.0431   2
 -10   3  -3 36.0227 10.3719   1
 -11  -3  -3 53.2791 13.3509   1
 -11   3  -3 30.5380 15.2098   2
 -11   3  -3 56.2541 11.2153   1
 -12  -3  -3 286.148 28.8643   1
 -12   3  -3 322.664 27.7374   1
 -12   3  -3 273.074 35.2970   2
 -13  -3  -3 63.7652 15.6298   1
 -13   3  -3 94.5907 17.2640   1
 -14  -3  -3 606.474 64.0751  10
 -14  -3  -3 726.469 53.2619   1
 -14   3  -3 601.770 51.5812   1
 -14   3  -3 768.165 75.1295  10
 -15  -3  -3 208.255 36.7176  10
 -15  -3  -3 338.218 33.0651   1
 -15   3  -3 364.312 49.9399  10
 -16  -3  -3 192.083 32.3171  10
 -16  -3  -3 176.032 25.6578   1
 -16   3  -3 199.275 36.1266  10
 -17  -3  -3 366.901 42.5314   7
 -17  -3  -3 461.460 50.0835  10
 -17  -3  -3 404.383 41.9208   4
 -17  -3  -3 318.514 42.8216   5
 -17   3  -3 424.427 49.0143   7
 -17   3  -3 356.465 53.8327  10
 -17   3  -3 415.427 46.9668   5
 -18  -3  -3 25.3271 22.9937  10
 -18  -3  -3 50.0364 20.8482   7
 -18  -3  -3 29.3343 20.8990   5
 -18  -3  -3 99.9700 21.2201   4
 -18   3  -3 34.0261 22.6951   5
 -18   3  -3 67.1539 28.4846  10
 -18   3  -3 83.4760 22.1263   7
 -19  -3  -3 260.288 36.1803   7
 -19  -3  -3 296.454 41.8338   5
 -19  -3  -3 281.590 35.5171   4
 -19  -3  -3 277.544 39.8615  10
 -19   3  -3 325.818 40.7367   7
 -19   3  -3 288.982 43.7512  10
 -19   3  -3 260.981 38.6178   5
 -20  -3  -3 17.8257 17.7732   5
 -20  -3  -3 6.21674 11.9001   4
 -20  -3  -3 -10.282 20.8801  10
 -20  -3  -3 23.6855 18.9183   7
 -20   3  -3 24.5073 28.1893  10
 -20   3  -3 8.80858 17.1193   7
 -20   3  -3 -26.857 18.7491   5
 -21  -3  -3 53.7235 20.0834  10
 -21  -3  -3 56.0620 18.6588   4
 -21  -3  -3 52.1137 19.8698   5
 -21  -3  -3 60.8964 20.5852   7
 -21   3  -3 61.9710 22.0911  10
 -21   3  -3 55.4053 21.5845   5
 -21   3  -3 31.5544 13.1092   7
 -22  -3  -3 2.57828 16.2254   7
 -22  -3  -3 31.9574 17.6881   5
 -22  -3  -3 18.9241 22.4501  10
 -22  -3  -3 14.8605 16.5191   4
 -22   3  -3 0.71145 15.3691   7
 -22   3  -3 27.6713 18.6180   5
 -22   3  -3 -26.522 24.8982  10
 -23  -3  -3 -27.254 13.3915  10
 -23  -3  -3 -2.6806 14.4945   4
 -23  -3  -3 21.1635 15.7635   5
 -23  -3  -3 0.13302 15.1781   7
 -23   3  -3 1.32996 11.9245   5
 -23   3  -3 -19.322 13.7490   7
 -23   3  -3 4.71834 17.1130  10
 -24  -3  -3 40.0963 15.8024   5
 -24  -3  -3 19.3686 11.4069   4
 -24  -3  -3 47.9874 13.1228   7
 -24   3  -3 33.1721 15.7183   7
 -24   3  -3 56.9013 14.2226   5
 -24   3  -3 26.1913 17.5340  10
 -25  -3  -3 65.7367 14.9396   4
 -25  -3  -3 65.5061 23.0325  10
 -25  -3  -3 31.1164 12.0271   7
 -25  -3  -3 76.9878 15.9372   5
 -25   3  -3 56.6791 18.5414  10
 -25   3  -3 38.7523 13.2956   5
 -25   3  -3 58.5900 16.0520   7
 -26  -3  -3 36.3686 12.1356   5
 -26  -3  -3 15.4656 8.76893   4
 -26  -3  -3 33.9380 12.3507   7
 -26   3  -3 -1.7291 22.5702  10
 -26   3  -3 43.2217 12.6752   7
 -26   3  -3 14.5416 13.2477   5
 -27  -3  -3 94.8116 13.6824   7
 -27  -3  -3 78.3817 13.3794   4
 -27   3  -3 82.1699 13.5159   5
 -27   3  -3 84.5121 15.3083   7
 -27  -4   3 88.1297 15.0456   7
 -27  -4   3 89.6258 15.2239   4
 -27   4   3 75.9059 14.8306   7
 -26  -4   3 129.708 19.0328   7
 -26  -4   3 145.169 18.0249   4
 -26   4   3 83.8664 14.9171   5
 -26   4   3 108.335 19.1692   7
 -25  -4   3 66.1567 14.1853   7
 -25  -4   3 82.1969 18.9982   4
 -25   4   3 106.534 27.6999  10
 -25   4   3 94.4342 19.6435   5
 -25   4   3 80.4337 15.5898   7
 -24  -4   3 19.7544 11.4898   7
 -24  -4   3 3.50517 15.5761   4
 -24   4   3 -11.341 26.3309  10
 -24   4   3 1.75520 16.5368   7
 -24   4   3 11.5195 15.9652   5
 -23  -4   3 18.3489 17.4493   4
 -23  -4   3 16.1199 16.3273   7
 -23   4   3 -3.7128 12.2788   5
 -23   4   3 -13.541 16.9987  10
 -23   4   3 -9.6256 16.3476   7
 -22  -4   3 13.4919 17.7569   4
 -22  -4   3 13.5190 17.3567   7
 -22   4   3 16.9558 19.4423   7
 -22   4   3 13.3242 14.6048   5
 -22   4   3 -6.8726 25.7922  10
 -21  -4   3 10.0300 17.3375   7
 -21  -4   3 -12.454 16.6388   4
 -21   4   3 36.8106 28.4589  10
 -21   4   3 -3.1413 17.9068   7
 -21   4   3 3.42726 19.9626   5
 -20  -4   3 172.063 27.6733   7
 -20  -4   3 195.414 27.7390   4
  20  -4  -3 192.506 28.4951   3
 -20   4   3 171.475 38.8418  10
 -20   4   3 199.179 31.0390   5
 -20   4   3 192.346 29.6827   7
  19  -4  -3 88.2730 22.2756   3
 -19  -4   3 88.4149 22.0735   4
 -19  -4   3 57.2210 22.1438   7
 -19   4   3 63.5971 26.2692   2
 -19   4   3 57.6357 21.8057   7
 -19   4   3 41.1896 30.7302  10
 -19   4   3 70.2566 25.9430   5
 -18  -4   3 131.814 25.6607   4
  18  -4  -3 158.420 27.1460   3
 -18  -4   3 184.404 28.6883   7
 -18   4   3 223.626 32.6658   2
 -18   4   3 105.179 30.8274   5
 -18   4   3 186.264 38.4828  10
 -18   4   3 162.437 29.0070   7
 -17  -4   3 329.008 39.0599   1
 -17   4   3 352.907 49.7213  10
 -17   4   3 468.218 50.2860   2
 -16  -4   3 377.605 39.0005   1
 -16   4   3 473.775 44.6109   2
 -16   4   3 331.509 50.3225  10
 -15  -4   3 526.746 46.3180   1
 -15   4   3 505.320 65.5194  10
 -15   4   3 601.029 54.0428   2
 -14  -4   3 92.5960 17.7506   1
 -14   4   3 106.704 22.1756   2
 -14   4   3 98.6371 32.4170  10
 -13  -4   3 593.090 46.0388   1
 -13   4   3 556.790 50.1045   2
 -12  -4   3 -1.2059 9.67038   1
 -12   4   3 7.43029 12.8956   2
 -11  -4   3 95.5405 15.7211   1
 -11   4   3 77.8423 18.2032   2
  10  -4  -3 457.706 37.4907   1
 -10  -4   3 533.723 44.0909   2
 -10  -4   3 509.975 38.4283   1
 -10   4   3 527.028 45.3482   2
  -9  -4   3 24.7750 15.1252   2
  -9  -4   3 31.9851 10.2746   1
  -9  -4   3 34.4412 8.58867   9
   9  -4  -3 32.5170 10.4398   1
  -9   4   3 33.9779 13.4873   2
  -8  -4   3 499.923 34.9358   1
   8  -4  -3 469.033 34.1647   1
  -8  -4   3 430.331 37.8540   2
  -8  -4   3 434.024 33.1129   9
  -8   4   3 435.453 38.4735   2
  -7  -4   3 35.7301 11.1143   2
   7  -4  -3 20.6900 7.46407   1
  -7  -4   3 27.3246 7.92485   1
  -7  -4   3 36.4527 9.60476   9
  -7   4   3 51.0278 15.0305   2
  -7   4   3 23.3111 8.28398   9
  -6  -4   3 755.338 50.7425   9
   6  -4  -3 746.261 49.5144   1
  -6   4   3 714.249 53.9255   2
  -5  -4   3 1108.40 68.4804   9
   5  -4  -3 983.790 66.4362   1
  -5  -4   3 1020.67 66.7327   1
  -5   4   3 1004.63 71.5382   2
  -5   4   3 1025.41 68.8415   9
  -4  -4   3 -7.0996 5.93797   9
  -4  -4   3 0.43901 4.59752   1
   4  -4  -3 9.92686 6.16108   9
   4  -4  -3 -4.2831 4.03127   1
  -4   4   3 -0.5863 10.5961   2
  -4   4   3 4.89458 7.11121   9
   3  -4  -3 2357.84 143.339   9
  -3  -4   3 2166.88 143.190   9
   3  -4  -3 2181.27 141.191   1
  -3   4   3 2269.46 143.988   9
   3   4  -3 2272.85 141.304   1
   2  -4  -3 58.6231 7.32428   1
   2  -4  -3 54.7043 9.11710   9
  -2  -4   3 45.8533 9.44006   9
  -2   4   3 55.9835 10.6302   9
   2   4  -3 52.1403 7.04178   1
   1  -4  -3 2277.98 146.115   9
   1  -4  -3 2214.81 143.894   1
  -1  -4   3 2169.01 145.726   9
   1   4  -3 2421.47 142.469   1
  -1   4   3 2335.31 147.161   9
   0  -4  -3 703.867 47.4854   1
   0  -4   3 723.687 49.4910   9
   0  -4  -3 730.275 49.6979   9
   0   4   3 751.111 51.4581   9
  -1  -4  -3 115.120 14.3502   9
  -1  -4  -3 120.168 11.5269   1
   1  -4   3 123.382 14.2682   9
   1   4   3 130.011 16.3479   9
  -2  -4  -3 247.964 21.8247   9
   2  -4   3 250.905 21.5426   9
  -2  -4  -3 257.273 20.3768   1
   2   4   3 285.157 23.9147   9
   3  -4   3 126.291 17.1499   2
   3  -4   3 125.646 14.1814   9
  -3  -4  -3 124.509 15.2557   9
  -3   4  -3 157.885 19.6260   2
   3   4   3 139.816 16.9524   9
  -4  -4  -3 421.330 32.2593   1
   4  -4   3 496.952 32.8171   9
  -4   4  -3 409.367 35.8570   2
   4   4   3 406.005 33.7319   9
  -5  -4  -3 535.111 38.5366   1
   5  -4   3 520.428 37.4981   9
   5   4   3 537.310 39.6271   9
  -5   4  -3 508.284 41.5544   2
  -6  -4  -3 50.5901 9.79909   1
   6  -4   3 47.7409 8.52666   9
   6   4   3 22.7594 11.3956   9
  -6   4  -3 55.0616 14.0433   2
  -7  -4  -3 921.290 61.5174   1
   7  -4   3 869.225 59.2364   9
  -7   4  -3 814.826 63.5605   2
   7   4   3 966.583 63.0546   9
  -8  -4  -3 45.1820 10.3384   1
  -8   4  -3 29.4311 13.2115   2
   8   4   3 49.4077 11.5681   9
  -9  -4  -3 26.0547 10.7518   1
   9   4   3 48.1125 11.6642   9
  -9   4  -3 32.9221 14.3712   2
 -10  -4  -3 161.148 21.0244   1
 -10   4  -3 170.355 23.8592   2
 -11  -4  -3 182.976 23.4473   1
 -11   4  -3 191.538 26.8351   2
 -12  -4  -3 356.835 32.2955   1
 -12   4  -3 295.540 35.4919   2
 -13  -4  -3 -6.5193 25.2015  10
 -13  -4  -3 6.75774 12.5962   1
 -13   4  -3 -14.929 25.0282  10
 -13   4  -3 35.7382 20.6694   2
 -14  -4  -3 196.388 36.8989  10
 -14  -4  -3 225.026 28.1154   1
 -14   4  -3 223.097 41.3195  10
 -15  -4  -3 -8.8039 14.4886   1
 -15  -4  -3 28.1726 27.5301  10
 -15   4  -3 43.8205 26.8942  10
 -16  -4  -3 -1.1379 21.8927  10
 -16  -4  -3 24.8559 16.6514   1
 -16  -4  -3 -10.488 20.8853   7
 -16   4  -3 -26.185 23.2468  10
 -16   4  -3 -32.659 22.3193   5
 -17  -4  -3 147.782 29.9396   7
 -17  -4  -3 110.174 28.5818  10
 -17  -4  -3 118.779 23.1488   4
 -17  -4  -3 141.411 28.7408   5
 -17   4  -3 104.065 27.6083   5
 -17   4  -3 112.498 33.5345  10
 -17   4  -3 108.120 24.0590   7
 -18  -4  -3 2.45595 18.0098   7
 -18  -4  -3 -0.4123 17.0411   4
 -18  -4  -3 1.10769 20.5585  10
 -18  -4  -3 2.14642 17.9775   5
 -18   4  -3 -36.491 23.0833  10
 -18   4  -3 -1.4536 17.6659   7
 -18   4  -3 14.1491 21.1584   5
 -19  -4  -3 -2.8721 15.7417   4
 -19  -4  -3 63.4085 20.5276   7
 -19  -4  -3 52.7525 25.3956  10
 -19  -4  -3 -5.3347 17.6774   5
 -19   4  -3 33.5420 22.3116   5
 -19   4  -3 39.8971 19.1644   7
 -19   4  -3 11.2283 28.2834  10
 -20  -4  -3 -12.870 20.5495  10
 -20  -4  -3 1.43112 16.9492   5
 -20  -4  -3 -4.1888 16.2756   7
 -20  -4  -3 -5.3864 15.0965   4
 -20   4  -3 29.1459 27.0386  10
 -20   4  -3 12.5555 20.3616   5
 -20   4  -3 -14.954 16.5812   7
 -21  -4  -3 126.864 22.2634   4
 -21  -4  -3 105.001 29.7897  10
 -21  -4  -3 134.985 23.5153   5
 -21  -4  -3 114.515 19.7899   7
 -21   4  -3 160.439 35.9376  10
 -21   4  -3 178.851 27.7932   5
 -21   4  -3 109.787 22.2492   7
 -22  -4  -3 27.1853 22.9741  10
 -22  -4  -3 -0.6888 15.2631   4
 -22  -4  -3 -0.2321 10.8066   7
 -22  -4  -3 17.2891 15.8174   5
 -22   4  -3 7.80629 17.1209   5
 -22   4  -3 -2.2036 14.6268   7
 -22   4  -3 -25.973 26.2545  10
 -23  -4  -3 58.5729 23.8997  10
 -23  -4  -3 68.3322 18.1666   5
 -23  -4  -3 40.8107 17.0649   7
 -23  -4  -3 76.4657 18.3261   4
 -23   4  -3 72.6059 14.3542   7
 -23   4  -3 59.3958 28.7765  10
 -23   4  -3 45.4201 18.7161   5
 -24  -4  -3 -1.7798 9.61495   7
 -24  -4  -3 -9.0997 21.3156  10
 -24  -4  -3 18.5140 13.0844   4
 -24  -4  -3 -30.383 12.6374   5
 -24   4  -3 18.3760 11.1021   7
 -24   4  -3 -20.177 24.3604  10
 -24   4  -3 13.1750 16.1777   5
 -25  -4  -3 21.9648 10.3546   7
 -25  -4  -3 10.1605 21.7540  10
 -25  -4  -3 3.25031 9.61223   4
 -25  -4  -3 -13.540 11.4526   5
 -25   4  -3 -31.059 11.5096   7
 -25   4  -3 -22.638 12.1403  10
 -25   4  -3 -1.1859 9.17118   5
 -26  -4  -3 7.78393 11.5542   7
 -26  -4  -3 10.5636 8.48031   4
 -26  -4  -3 -22.924 12.4945   5
 -26   4  -3 2.41859 8.23910   5
 -26   4  -3 -22.462 12.4874   7
 -27  -5   3 42.1119 11.9849   7
 -27  -5   3 32.3038 11.9500   4
 -27   5   3 47.0632 12.4388   7
 -26  -5   3 8.71561 11.4771   7
 -26  -5   3 29.2576 12.8449   4
 -26   5   3 -7.8688 12.2722   5
 -26   5   3 -16.286 13.0760   7
 -25  -5   3 99.5191 17.9354   4
 -25  -5   3 57.2387 15.7572   7
 -25   5   3 48.9357 13.7131   7
 -25   5   3 63.1693 27.3884  10
 -25   5   3 86.8425 18.1443   5
 -24  -5   3 4.11740 11.1300   4
 -24  -5   3 -1.6158 18.1379   7
 -24   5   3 -7.5480 17.1355  10
 -24   5   3 22.0577 16.4304   7
 -24   5   3 -10.917 12.9313   5
 -23  -5   3 90.5563 16.4649   7
 -23  -5   3 95.1909 17.6764   4
 -23   5   3 81.9006 21.8087   5
 -23   5   3 69.7585 26.5146  10
 -23   5   3 62.5274 19.6549   7
 -22  -5   3 22.7612 16.7610   7
 -22  -5   3 57.0672 18.7975   4
 -22   5   3 26.3145 19.7271   5
 -22   5   3 47.8973 20.0720   7
 -22   5   3 29.6084 26.1232  10
 -21  -5   3 -11.267 17.2647   4
  21  -5  -3 22.9343 17.7972   3
 -21  -5   3 3.38848 17.0550   7
 -21   5   3 -1.5957 20.0468   5
 -21   5   3 -10.987 18.5122   7
 -21   5   3 22.1602 27.8201  10
  20  -5  -3 84.9250 23.3720   3
 -20  -5   3 85.3265 23.0292   7
 -20  -5   3 115.639 23.5890   4
 -20   5   3 103.824 24.0569   7
 -20   5   3 117.991 34.0038  10
 -20   5   3 85.6048 25.8813   5
 -19  -5   3 140.599 25.4052   4
 -19  -5   3 100.862 24.1610   7
  19  -5  -3 81.5510 22.1480   3
 -19   5   3 126.483 26.7860   7
 -19   5   3 62.5756 27.1597   2
 -19   5   3 77.6773 26.9474   5
 -19   5   3 58.3942 33.1159  10
 -18  -5   3 90.4077 24.6852   7
  18  -5  -3 82.5591 22.5479   3
 -18  -5   3 84.2098 23.3382   4
 -18   5   3 58.3258 32.0964  10
 -18   5   3 58.2169 26.1548   5
 -18   5   3 66.6567 26.5334   2
 -18   5   3 85.6259 23.8736   7
 -17  -5   3 -7.3858 21.7822   7
  17  -5  -3 25.4579 19.4739   3
 -17  -5   3 21.7613 20.5935   4
 -17   5   3 10.6737 21.0202   7
 -17   5   3 -3.8888 25.1945   2
 -17   5   3 29.7236 38.7487  10
 -17   5   3 10.4341 30.8165   5
 -16  -5   3 56.9799 20.0320   1
 -16   5   3 31.8427 30.7016  10
 -16   5   3 50.5478 22.3554   2
 -15  -5   3 124.086 22.6889   1
 -15   5   3 96.6918 26.8930   2
 -15   5   3 144.580 35.5415  10
 -14  -5   3 -2.1561 13.0544   1
 -14   5   3 26.3395 16.9622   2
 -13  -5   3 572.116 43.6894   1
 -13   5   3 454.271 46.4157   2
 -12  -5   3 127.616 19.2401   1
 -12   5   3 142.620 23.8553   2
 -11  -5   3 400.796 35.1324   1
 -11   5   3 367.177 38.5994   2
 -10  -5   3 467.318 35.4224   1
 -10  -5   3 408.708 33.6822   9
 -10  -5   3 418.679 42.0417   2
 -10   5   3 433.611 40.3623   2
  -9  -5   3 139.105 17.9786   1
  -9  -5   3 146.880 17.6985   9
  -9  -5   3 139.104 21.8576   2
  -9   5   3 191.757 25.0151   2
  -8  -5   3 677.144 49.9313   9
  -8  -5   3 702.790 52.9506   2
  -8  -5   3 717.126 50.7251   1
  -8   5   3 692.163 54.1968   2
  -7  -5   3 21.7310 8.84757   1
  -7  -5   3 7.43917 9.72707   9
  -7  -5   3 18.9197 12.7450   2
  -7   5   3 13.4329 11.8625   2
  -6  -5   3 1167.98 77.2583   2
  -6  -5   3 1105.93 73.0527   1
  -6  -5   3 1165.59 74.8537   9
  -6   5   3 983.201 74.3703   9
  -6   5   3 1156.67 78.0283   2
  -5  -5   3 153.319 14.9845   1
  -5  -5   3 142.598 20.3687   2
  -5  -5   3 176.703 18.8979   9
  -5   5   3 171.895 21.8546   2
  -5   5   3 142.298 19.2633   9
   4  -5  -3 15.1428 8.92387   9
  -4  -5   3 9.49821 10.2815   2
  -4  -5   3 10.6162 9.13598   9
  -4   5   3 -9.7595 8.99809   9
  -4   5   3 -2.4600 13.4511   2
   3  -5  -3 11.7668 7.48674   9
  -3  -5   3 29.8263 13.0386   2
  -3  -5   3 34.2662 9.28406   9
  -3   5   3 18.8713 9.17677   9
  -3   5   3 17.1146 10.7900   2
  -2  -5   3 736.301 51.1172   9
  -2  -5   3 720.241 53.1250   2
   2  -5  -3 740.310 51.0562   9
  -2   5   3 724.743 52.2781   9
  -2   5   3 727.713 53.1427   2
  -1  -5   3 7.42626 7.70631   9
   1  -5  -3 4.24920 8.86880   9
  -1  -5   3 10.8871 10.1412   2
  -1   5   3 -11.015 9.98408   9
  -1   5   3 7.03681 9.48763   2
   0  -5  -3 2097.73 133.852   9
   0  -5   3 2145.12 133.624   9
   0  -5   3 1932.39 134.577   2
   0   5   3 2108.32 135.234   9
  -1  -5  -3 808.779 55.9141   9
  -1  -5  -3 788.604 53.0175   1
   1  -5   3 835.337 55.9134   9
   1  -5   3 784.804 57.6145   2
   1   5   3 830.500 57.5770   9
  -2  -5  -3 1663.17 108.783   9
  -2  -5  -3 1598.89 106.408   1
   2  -5   3 1755.17 108.969   9
   2  -5   3 1609.58 110.823   2
   2   5   3 1727.45 110.355   9
  -2   5  -3 1661.49 111.721   2
  -3  -5  -3 289.213 25.1301   9
   3  -5   3 333.101 25.9717   9
  -3  -5  -3 291.325 23.1543   1
   3   5   3 288.695 26.8337   9
  -3   5  -3 242.966 27.8913   2
  -4  -5  -3 1238.78 82.5243   9
  -4  -5  -3 1175.99 80.8597   1
   4  -5   3 1302.37 81.9595   9
  -4   5  -3 1160.31 85.4615   2
   4   5   3 1283.72 84.1382   9
   5  -5   3 665.452 45.2986   9
  -5  -5  -3 587.223 44.2670   1
  -5   5  -3 638.777 49.5964   2
   5   5   3 631.165 47.3294   9
  -6  -5  -3 104.317 13.4885   1
   6  -5   3 89.4246 13.1998   9
   6   5   3 129.191 17.2937   9
  -6   5  -3 114.257 20.6876   2
  -7  -5  -3 3.53445 7.53223   1
   7  -5   3 13.5752 8.43380   9
  -7   5  -3 -13.501 9.02136   2
   7   5   3 12.9379 9.32147   9
  -8  -5  -3 52.1156 12.0972   1
   8   5   3 52.3147 12.9412   9
  -8   5  -3 80.4579 17.9205   2
  -9  -5  -3 6.10427 9.56449   1
  -9   5  -3 9.35367 12.2527   2
   9   5   3 -5.0749 9.46742   9
 -10  -5  -3 1496.93 95.6103   1
  10   5   3 1301.02 95.3696   9
 -10   5  -3 1398.75 98.3073   2
 -11  -5  -3 173.225 22.2550   1
 -11   5  -3 161.403 24.4691   2
 -12  -5  -3 1080.52 77.9361   1
 -12  -5  -3 1009.70 91.5315  10
 -12   5  -3 1140.86 81.6103   2
 -13  -5  -3 17.8468 14.5858   1
 -13  -5  -3 28.6589 30.1135  10
 -13   5  -3 -18.323 23.7502  10
 -13   5  -3 43.1063 22.5716   2
 -14  -5  -3 856.596 68.2563   1
 -14   5  -3 999.024 72.8499   2
 -14   5  -3 799.174 82.6884  10
 -15  -5  -3 102.157 22.9048   1
 -15  -5  -3 104.013 31.0776  10
 -15   5  -3 95.7638 32.3317   5
 -15   5  -3 117.168 34.0031  10
 -16  -5  -3 216.054 35.8901  10
 -16  -5  -3 178.822 27.1079   4
 -16  -5  -3 142.462 28.0292   5
 -16  -5  -3 176.728 27.3996   7
 -16  -5  -3 184.576 28.7679   8
 -16   5  -3 149.000 36.2511  10
 -16   5  -3 146.571 31.0611   5
 -16   5  -3 185.485 34.4113   8
 -17  -5  -3 1.08314 21.2985   8
 -17  -5  -3 -16.442 17.4280   4
 -17  -5  -3 -11.521 24.2710  10
 -17  -5  -3 -36.826 15.1206   7
 -17  -5  -3 -6.9018 18.0871   5
 -17   5  -3 7.93049 24.7494   8
 -17   5  -3 31.2719 28.3005  10
 -17   5  -3 5.20588 19.0106   7
 -17   5  -3 -7.9361 21.1969   5
 -18  -5  -3 24.1076 16.8403   7
 -18  -5  -3 9.78752 17.6900   4
 -18  -5  -3 41.0604 25.5651  10
 -18  -5  -3 6.47385 17.3097   5
 -18   5  -3 41.6060 28.7085  10
 -18   5  -3 35.2869 19.4152   7
 -18   5  -3 30.9411 22.7406   5
 -19  -5  -3 31.2403 17.6983   7
 -19  -5  -3 31.3687 17.4835   5
 -19  -5  -3 42.8389 25.6866  10
 -19  -5  -3 11.0749 17.2536   4
 -19   5  -3 46.8289 22.7052   5
 -19   5  -3 65.7665 31.1792  10
 -19   5  -3 37.5382 19.4984   7
 -20  -5  -3 147.275 24.5472   4
 -20  -5  -3 167.392 22.9664   7
 -20  -5  -3 208.164 34.1565  10
 -20  -5  -3 113.603 22.8744   5
 -20   5  -3 185.225 25.9861   7
 -20   5  -3 136.614 27.4480   5
 -20   5  -3 183.553 36.5990  10
 -21  -5  -3 -9.8278 14.8125   5
 -21  -5  -3 -12.253 22.5330  10
 -21  -5  -3 7.68587 14.8957   4
 -21  -5  -3 25.0164 16.6970   7
 -21   5  -3 43.9966 17.2033   7
 -21   5  -3 -1.5193 26.2494  10
 -21   5  -3 6.14324 14.0781   5
 -22  -5  -3 337.134 34.3243   7
 -22  -5  -3 301.165 33.1911   5
 -22  -5  -3 324.213 34.1555   4
 -22  -5  -3 288.550 43.2142  10
 -22   5  -3 356.855 37.1347   5
 -22   5  -3 346.077 34.3770   7
 -22   5  -3 346.223 47.8368  10
 -23  -5  -3 24.3721 14.2619   4
 -23  -5  -3 -12.078 13.7585   5
 -23  -5  -3 11.3977 10.5463   7
 -23  -5  -3 -30.901 21.7809  10
 -23   5  -3 -20.254 24.5624  10
 -23   5  -3 1.34219 16.1817   5
 -23   5  -3 2.20092 14.1954   7
 -24  -5  -3 374.567 41.0770  10
 -24  -5  -3 353.891 30.8560   5
 -24  -5  -3 392.541 33.2628   7
 -24  -5  -3 376.862 32.7559   4
 -24   5  -3 282.201 29.3891   5
 -24   5  -3 265.424 39.3080   7
 -24   5  -3 260.615 35.7949  10
 -25  -5  -3 30.7618 12.3616   5
 -25  -5  -3 38.8408 10.3321   4
 -25  -5  -3 18.7733 9.65214   7
 -25   5  -3 27.8891 21.9502  10
 -25   5  -3 31.8347 13.7085   5
 -26  -5  -3 134.006 17.1150   4
 -26  -5  -3 129.734 17.3253   7
 -26   5  -3 106.469 14.1999   5
 -26  -6   3 6.14535 11.2044   4
 -26   6   3 0.50009 11.0739   7
 -26   6   3 -11.428 13.8452   5
 -25  -6   3 4.73198 12.7699   7
 -25   6   3 -3.9322 26.2768  10
 -25   6   3 17.3373 10.0182   7
 -25   6   3 13.1321 10.0670   5
 -24  -6   3 96.5501 19.0513   4
 -24  -6   3 117.166 18.4500   7
 -24   6   3 88.5585 20.6426   5
 -24   6   3 104.155 19.5351   7
 -24   6   3 94.2864 27.5707  10
 -23  -6   3 78.5373 17.2955   7
 -23  -6   3 77.0782 15.6030   4
 -23   6   3 39.8753 15.5744   5
 -23   6   3 78.7992 16.0148   7
 -22  -6   3 122.646 21.7350   7
  22  -6  -3 109.982 18.9462   3
 -22  -6   3 107.236 22.4244   4
 -22   6   3 144.663 26.0015   5
 -22   6   3 194.543 35.5446  10
 -22   6   3 111.337 22.6460   7
  21  -6  -3 26.7115 18.4741   3
 -21  -6   3 32.8784 19.7555   4
 -21  -6   3 33.5454 18.1006   7
 -21   6   3 18.1347 20.5676   5
 -21   6   3 82.4154 33.3821  10
 -21   6   3 52.8435 16.3305   7
 -20  -6   3 561.582 52.1088   4
 -20  -6   3 558.020 51.1918   7
  20  -6  -3 645.922 51.7413   3
 -20   6   3 548.510 55.4237   5
 -20   6   3 619.795 66.7953  10
 -20   6   3 579.422 60.4335   2
 -20   6   3 551.445 52.3079   7
 -19  -6   3 157.654 30.2400   4
 -19  -6   3 104.675 23.3255   7
  19  -6  -3 100.621 22.4589   3
 -19   6   3 118.959 27.9494   5
 -19   6   3 84.8992 23.9025   7
 -19   6   3 137.017 30.5377   2
 -19   6   3 100.767 35.4701  10
  18  -6  -3 440.891 45.0532   3
 -18  -6   3 501.662 49.3270   7
 -18  -6   3 497.786 52.1827   4
 -18   6   3 509.270 53.0252   2
 -18   6   3 391.434 51.1942   5
 -18   6   3 449.447 60.2865  10
 -18   6   3 458.826 48.0154   7
 -17  -6   3 84.8299 26.6171   7
 -17  -6   3 84.1399 25.1368   4
  17  -6  -3 53.2398 21.0491   3
 -17   6   3 47.3238 22.7305   7
 -17   6   3 61.3118 27.0794   5
 -17   6   3 61.0665 34.6272  10
 -17   6   3 77.1846 30.4546   2
  16  -6  -3 265.250 37.0727   3
 -16   6   3 332.855 41.6035   5
 -16   6   3 268.894 46.8347  10
 -16   6   3 404.406 43.0331   2
 -16   6   3 271.553 39.7216   7
 -15   6   3 65.9214 37.4193   5
 -15   6   3 86.1482 28.0086   2
 -14   6   3 5.92676 17.4723   2
 -13   6   3 16.7624 18.4027   2
 -12   6   3 481.135 47.3087   2
 -11  -6   3 39.3078 12.5969   9
 -11   6   3 118.582 24.5723   2
 -10  -6   3 1678.34 111.047   9
 -10   6   3 1629.27 116.791   2
  -9  -6   3 476.083 36.3475   9
  -9  -6   3 411.486 41.6166   2
  -9   6   3 415.455 41.4430   2
  -8  -6   3 1796.81 121.657   2
  -8   6   3 1808.25 123.183   2
  -7  -6   3 57.4279 14.7170   2
  -7  -6   3 54.8081 13.2946   9
  -7   6   3 71.4650 16.9863   2
  -7   6   3 39.3644 11.5921   9
  -6  -6   3 820.296 58.2698   9
  -6  -6   3 834.897 61.6042   2
  -6   6   3 771.233 62.6146   2
  -6   6   3 854.391 59.8723   9
  -5  -6   3 13.3965 10.4450   2
  -5  -6   3 6.50207 7.67977   9
  -5   6   3 0.94456 13.0840   2
  -5   6   3 -3.1547 7.83637   9
  -4  -6   3 521.746 37.9578   9
  -4  -6   3 489.371 40.3158   2
  -4   6   3 489.390 40.2574   9
  -4   6   3 422.604 39.6739   2
  -3  -6   3 1.65996 9.38956   9
   3  -6  -3 7.98741 8.14633   9
  -3  -6   3 10.3905 11.2814   2
  -3   6   3 -2.4650 9.72837   9
  -3   6   3 6.53396 9.96363   2
  -2  -6   3 93.6679 16.4975   2
  -2  -6   3 64.1594 13.3330   9
   2  -6  -3 61.1516 12.0724   9
  -2   6   3 53.6086 14.6656   2
  -2   6   3 78.0248 14.4814   9
  -1  -6   3 30.7547 9.75193   9
   1  -6  -3 33.6603 9.65006   9
  -1  -6   3 49.0718 13.0159   2
  -1   6   3 35.5309 13.3823   2
  -1   6   3 15.0097 11.0784   9
   0  -6  -3 1941.50 125.900   9
   0  -6   3 1948.12 127.865   2
   0  -6   3 1973.24 126.195   9
   0   6   3 1860.23 126.873   2
   0   6   3 1898.95 127.259   9
   1  -6   3 4.13087 9.89280   9
  -1  -6  -3 32.9340 9.57445   9
   1  -6   3 9.52446 12.7161   2
  -1   6  -3 -8.7509 12.7575   2
   1   6   3 15.9115 10.4346   9
   1   6   3 6.78247 9.68226   2
  -2  -6  -3 1850.79 122.973   9
   2  -6   3 1984.90 123.159   9
   2  -6   3 1864.52 125.054   2
  -2   6  -3 1815.96 125.660   2
   2   6   3 1842.84 124.633   9
   2   6   3 1890.52 124.109   2
   3  -6   3 98.3468 14.7080   9
  -3  -6  -3 128.782 16.8426   9
  -3   6  -3 79.5250 16.7037   2
   3   6   3 96.4412 16.6185   9
   4  -6   3 890.064 61.9244   9
  -4   6  -3 840.431 65.4279   2
   4   6   3 925.856 64.5884   9
   5  -6   3 96.6830 13.9839   9
  -5   6  -3 78.5631 18.1336   2
   5   6   3 76.8320 15.9750   9
   6  -6   3 417.658 34.9877   9
  -6   6  -3 458.009 42.8874   2
   6   6   3 493.511 40.1521   9
   7   6   3 -13.461 9.96757   9
  -7   6  -3 1.61190 16.0080   2
  -8  -6  -3 20.7270 11.9539   1
  -8   6  -3 18.6902 16.7514   2
   8   6   3 1.46087 11.0129   9
  -9  -6  -3 4.59544 10.5089   1
  -9   6  -3 -0.0714 16.6450   2
   9   6   3 4.39967 11.5636   9
 -10  -6  -3 123.661 34.6843  10
 -10  -6  -3 170.665 22.0143   1
  10   6   3 243.987 29.5957   9
 -10   6  -3 160.661 28.6168   2
 -11  -6  -3 7.76715 13.3564   1
 -11  -6  -3 -20.456 26.4703  10
 -11   6  -3 -16.139 14.1902   2
 -12  -6  -3 559.645 60.9359  10
 -12  -6  -3 493.786 44.0812   1
 -12   6  -3 446.910 46.7640   2
 -13  -6  -3 8.53379 20.7483   1
 -13  -6  -3 6.26565 27.1097  10
 -13   6  -3 -5.8254 25.3858  10
 -13   6  -3 -8.5714 17.7086   2
 -14  -6  -3 228.878 31.7263   7
 -14  -6  -3 222.447 37.1579   5
 -14  -6  -3 285.705 46.6995  10
 -14   6  -3 201.905 34.0126   5
 -14   6  -3 230.212 43.3539  10
 -14   6  -3 276.725 38.1192   2
  15  -6   3 24.9108 20.7164   3
 -15  -6  -3 16.3706 22.5876   5
 -15  -6  -3 14.0868 21.6769   8
 -15  -6  -3 37.4904 28.4795  10
 -15  -6  -3 17.6513 19.0222   7
 -15  -6  -3 16.8688 20.6245   4
 -15   6  -3 10.1725 26.6988   2
 -15   6  -3 31.0772 27.3422   8
 -15   6  -3 24.7129 30.2186  10
 -15   6  -3 34.0158 23.5242   5
 -16  -6  -3 61.4618 22.6556   8
 -16  -6  -3 102.674 23.3000   4
 -16  -6  -3 107.921 25.5717   5
 -16  -6  -3 91.5583 32.0292  10
 -16  -6  -3 69.0996 21.9491   7
  16  -6   3 81.4329 31.9980   3
 -16   6  -3 90.3390 27.9192   5
 -16   6  -3 80.1830 28.6251   8
 -16   6  -3 35.4766 33.5032  10
 -17  -6  -3 14.1812 18.7818   5
 -17  -6  -3 12.6121 19.4995   8
 -17  -6  -3 1.47408 25.6339  10
 -17  -6  -3 20.7621 18.1288   7
 -17  -6  -3 12.2805 18.2025   4
 -17   6  -3 9.05419 15.8918   5
 -17   6  -3 -17.969 20.5635  10
 -17   6  -3 -12.746 23.7322   8
 -18  -6  -3 41.8678 18.4808   7
 -18  -6  -3 7.32938 30.4662   8
 -18  -6  -3 30.7818 18.5012   4
 -18  -6  -3 49.6449 19.9430   5
 -18  -6  -3 44.6048 27.3974  10
 -18   6  -3 9.14590 23.4335   8
 -18   6  -3 15.4311 29.0911  10
 -18   6  -3 -22.083 20.1132   5
 -19  -6  -3 -5.2715 16.2358   4
 -19  -6  -3 36.9129 17.0198   7
 -19  -6  -3 -18.786 22.0147  10
 -19  -6  -3 -1.1756 16.8436   5
 -19   6  -3 11.0808 16.4069   5
 -19   6  -3 -16.512 19.1303  10
 -20  -6  -3 -14.275 15.1594   4
 -20  -6  -3 7.14947 16.2825   7
 -20  -6  -3 7.98011 22.5975  10
 -20  -6  -3 17.2512 16.5705   5
 -20   6  -3 -34.163 25.2455  10
 -20   6  -3 5.86932 19.8996   5
 -21  -6  -3 -6.4920 15.3340   5
 -21  -6  -3 -2.2101 10.9242   7
 -21  -6  -3 88.2273 26.6387  10
 -21  -6  -3 22.5136 15.8956   4
 -21   6  -3 -36.828 25.2133  10
 -21   6  -3 -24.259 17.7136   5
 -22  -6  -3 56.3237 25.7036  10
 -22  -6  -3 17.6701 11.7344   5
 -22  -6  -3 36.6138 12.5259   7
 -22  -6  -3 29.9058 12.5728   4
 -22   6  -3 74.6861 20.3598   5
 -22   6  -3 33.1740 26.5029  10
 -23  -6  -3 75.9407 24.8706  10
 -23  -6  -3 18.9530 13.7500   5
 -23  -6  -3 0.44739 13.3796   7
 -23  -6  -3 -3.3953 9.45439   4
 -23   6  -3 26.9582 16.8385   5
 -23   6  -3 -0.2048 21.6761  10
 -24  -6  -3 44.0589 14.3942   4
 -24  -6  -3 27.7039 12.9197   5
 -24  -6  -3 36.5441 13.8891   7
 -24   6  -3 47.4563 18.6832  10
 -24   6  -3 30.7830 11.3826   5
 -25  -6  -3 2.65011 10.8723   4
 -25  -6  -3 0.29634 10.7892   7
 -25   6  -3 9.76482 11.3768   5
 -25   7   3 29.8309 12.9894   5
 -25   7   3 28.4139 12.9451   7
 -24   7   3 15.5220 22.9018  10
 -24   7   3 -17.702 13.2699   7
 -24   7   3 5.31293 14.7171   5
  23  -7  -3 4.66045 15.7807   3
 -23  -7   3 24.6266 15.1811   4
 -23   7   3 -9.6987 14.4466   7
 -23   7   3 0.17769 16.6507   5
 -23   7   3 -0.7171 23.9788  10
 -22  -7   3 -7.3619 16.0203   4
  22  -7  -3 -8.6575 15.3485   3
 -22   7   3 14.1786 12.6586   7
 -22   7   3 28.0963 14.7394   5
 -22   7   3 -30.539 17.4286  10
  21  -7  -3 -9.3604 15.8236   3
 -21   7   3 26.4572 31.0722  10
 -21   7   3 24.2491 18.0915   7
 -21   7   3 -6.8600 19.4910   5
  20  -7  -3 6.67358 16.5862   3
 -20   7   3 -27.002 20.0664   5
 -20   7   3 4.43527 17.9854   7
 -20   7   3 -46.583 29.0556  10
 -20   7   3 -3.2632 28.3353   2
  19  -7  -3 2.08679 17.0145   3
 -19   7   3 11.7496 22.7253   5
 -19   7   3 -9.8700 26.1198   2
 -19   7   3 -8.3943 31.6267  10
 -19   7   3 13.6277 20.2019   7
  18  -7  -3 -3.1225 17.3814   3
 -18   7   3 26.2245 25.1407   2
 -18   7   3 -24.721 33.2089  10
 -18   7   3 -15.265 24.0897   5
 -18   7   3 -18.676 18.0658   7
  17  -7  -3 46.1261 19.6792   3
 -17   7   3 0.17861 26.8821   2
 -17   7   3 -35.270 21.6605   5
 -17   7   3 27.2569 20.7597   7
 -17   7   3 53.8299 34.2279  10
  16  -7  -3 43.1532 18.7645   3
 -16   7   3 4.57356 23.2970   5
 -16   7   3 20.7301 20.0945   7
 -16   7   3 16.4945 31.3818  10
 -16   7   3 -17.954 19.2449   2
  15  -7  -3 123.940 23.6365   3
 -15   7   3 97.7438 28.1225   5
 -15   7   3 90.8890 24.8989   7
 -15   7   3 112.411 26.9682   2
  14  -7  -3 116.052 24.7044   3
 -14   7   3 156.743 29.2246   2
 -14   7   3 112.015 26.9306   7
 -14   7   3 147.901 29.7536   5
 -13   7   3 113.260 25.2885   2
 -12   7   3 80.6079 21.8778   2
 -11  -7   3 35.1140 14.2544   9
 -11   7   3 69.0369 19.4673   2
  11   7  -3 28.6358 15.7235   9
 -10  -7   3 70.5821 17.0900   9
 -10   7   3 38.3090 19.7203   2
  -9  -7   3 9.72719 13.7750   9
  -9   7   3 23.8315 15.9153   2
  -8  -7   3 32.8603 12.4296   9
  -8  -7   3 60.5961 16.5504   2
  -8   7   3 29.3438 18.1478   2
  -7  -7   3 75.5082 18.2252   2
  -7  -7   3 67.0386 14.6723   9
  -7   7   3 106.935 19.3066   9
  -7   7   3 100.493 19.8837   2
  -6  -7   3 346.962 36.2484   2
  -6  -7   3 345.489 31.2427   9
  -6   7   3 338.367 35.5855   2
  -6   7   3 312.901 32.1658   9
  -5  -7   3 367.461 34.2548   9
  -5  -7   3 401.753 37.0545   2
  -5   7   3 441.852 36.9487   9
  -5   7   3 429.378 41.5720   2
  -4  -7   3 65.0780 13.4609   9
  -4  -7   3 60.8672 15.3742   2
  -4   7   3 53.1288 15.5579   2
  -4   7   3 60.8836 14.1446   9
  -3  -7   3 561.169 45.1842   2
  -3  -7   3 507.258 41.3397   9
  -3   7   3 507.749 46.1945   2
  -3   7   3 512.236 43.2319   9
  -2  -7   3 487.592 42.3058   2
  -2  -7   3 469.985 39.0243   9
  -2   7   3 458.717 41.6548   2
  -2   7   3 534.875 42.1636   9
[truncated: 2,172,170 more chars]
