# Supplementary material for: Crystal structure of tris­(2-di­cyclo­hexyl­phosphino-2′,6′-dimeth­oxy-1,1′-biphenyl-κP)-μ-oxoethenyl­idene-triangulo-trigold(I) bis­(tri­fluoro­methane­sulfon­yl)imide
Source: Acta Crystallogr E Crystallogr Commun. 2021 Apr 16;77(Pt 5):537–41. doi: 10.1107/S2056989021003844 (PMC8100268; doi:10.1107/S2056989021003844)
Supplement: Supplementary file 2 [file e-77-00537-Isup2.hkl]

data_I                                                                          
_shelx_title ' CEA819A in P2(1)/n'                                              
_shelx_refln_list_code          4                                               
_shelx_F_calc_maximum      816.30                                               
_exptl_crystal_F_000      4240.00                                               
_reflns_d_resolution_high  0.8197                                               
                                                                                
loop_                                                                           
 _space_group_symop_operation_xyz                                               
 'x, y, z'                                                                      
 '-x+1/2, y+1/2, -z+1/2'                                                        
 '-x, -y, -z'                                                                   
 'x-1/2, -y-1/2, z-1/2'                                                         
                                                                                
_cell_length_a    24.0018                                                       
_cell_length_b    12.4867                                                       
_cell_length_c    28.4299                                                       
_cell_angle_alpha  90.000                                                       
_cell_angle_beta  103.767                                                       
_cell_angle_gamma  90.000                                                       
                                                                                
_shelx_F_squared_multiplier     1.000                                           
                                                                                
loop_                                                                           
 _refln_index_h                                                                 
 _refln_index_k                                                                 
 _refln_index_l                                                                 
 _refln_F_squared_calc                                                          
 _refln_F_squared_meas                                                          
 _refln_F_squared_sigma                                                         
 _refln_observed_status                                                         
   2   0   0     349275.31     379157.16     23522.52 o                         
   4   0   0     249553.14     258949.78     16161.09 o                         
   6   0   0      95356.48      93640.27      6029.35 o                         
   8   0   0     202983.80     205351.00     13008.53 o                         
  10   0   0     299182.41     277609.16     17569.13 o                         
  12   0   0     133373.83     125999.00      8303.87 o                         
  14   0   0     129395.98     116582.00      7842.42 o                         
  16   0   0      12709.46      16179.80      3129.15 o                         
  18   0   0       5207.04       3835.91      1131.45 o                         
  20   0   0      55070.27      54068.81      2315.30 o                         
  22   0   0      33289.90      32802.72      1689.74 o                         
  24   0   0      42471.53      44793.68      1888.74 o                         
  26   0   0       4818.02       4341.48       540.02 o                         
  28   0   0         11.00       -888.29       888.29 o                         
   1   1   0      89459.23      81620.43      5073.42 o                         
   2   1   0      37276.48      38953.57      1760.34 o                         
   3   1   0      59138.95      63577.07      2856.39 o                         
   4   1   0      53367.39      52214.00      1949.52 o                         
   5   1   0      17223.86      15565.00       705.73 o                         
   6   1   0        395.45        752.98       238.04 o                         
   7   1   0       1728.35       1082.12       248.39 o                         
   8   1   0      30744.70      36281.01      1477.00 o                         
   9   1   0       3549.70       3952.61       929.94 o                         
  10   1   0      22706.29      22693.99      1361.27 o                         
  11   1   0      11913.44      11775.02       853.17 o                         
  12   1   0      14967.30      16185.82      1008.03 o                         
  13   1   0      34005.15      33674.42      1998.78 o                         
  14   1   0        960.80        441.96       550.42 o                         
  15   1   0      21699.29      20846.86      1586.13 o                         
  16   1   0      12720.54      10549.11      1129.72 o                         
  17   1   0        320.32       1368.16       732.82 o                         
  18   1   0       9744.92      10645.77       999.84 o                         
  19   1   0        330.94       -125.94       552.44 o                         
  20   1   0      12439.28      12311.58       738.21 o                         
  21   1   0       2624.57       2099.10       726.69 o                         
  22   1   0      13321.75      13735.08       751.33 o                         
  23   1   0       3800.76       4442.47       540.31 o                         
  24   1   0       4505.74       4363.49       520.71 o                         
  25   1   0       3706.29       5046.76       453.82 o                         
  26   1   0        113.03        -75.57       347.51 o                         
  27   1   0       1090.69        593.77       427.16 o                         
  28   1   0       2114.80       2443.37       416.32 o                         
   0   2   0     130524.03     132466.56      5859.40 o                         
   1   2   0      41268.99      42755.24      1602.65 o                         
   2   2   0      63888.07      58815.80      2168.22 o                         
   3   2   0     120456.88     114584.81      3606.64 o                         
   4   2   0      18185.83      21860.74       775.90 o                         
   5   2   0     498537.69     496959.84     17822.20 o                         
   6   2   0        675.02        613.81       252.78 o                         
   7   2   0     185336.27     191545.06      6949.05 o                         
   8   2   0      17169.31      15307.82       914.85 o                         
   9   2   0      84758.80      83073.56      2777.20 o                         
  10   2   0      89572.30      87386.52      3485.76 o                         
  11   2   0         63.66       -281.37       478.25 o                         
  12   2   0      95008.84      84450.46      4589.35 o                         
  13   2   0       8431.49       8911.55       755.25 o                         
  14   2   0      40233.92      36907.54      1835.34 o                         
  15   2   0      95600.02      87848.70      3312.90 o                         
  16   2   0       4872.95       4005.95       907.18 o                         
  17   2   0      44707.14      43564.76      3838.35 o                         
  18   2   0      25759.79      20968.31      1678.47 o                         
  19   2   0      21770.34      19613.56       966.12 o                         
  20   2   0      29058.56      27772.10      1132.51 o                         
  21   2   0       3905.50       3564.50       555.42 o                         
  22   2   0      12175.06      11714.61       700.04 o                         
  23   2   0         40.97         35.86       458.50 o                         
  24   2   0       3150.65       3273.17       444.73 o                         
  25   2   0       4628.53       5704.45       484.64 o                         
  26   2   0         28.96       -393.88       393.88 o                         
  27   2   0       6618.75       7990.25       832.13 o                         
  28   2   0       1384.73       2355.42       781.22 o                         
   1   3   0     242846.33     224411.28      8112.44 o                         
   2   3   0        223.13         58.11       236.54 o                         
   3   3   0      14111.11      18791.76       688.72 o                         
   4   3   0      11799.81      11321.84       494.34 o                         
   5   3   0       2070.08       2379.30       232.84 o                         
   6   3   0      31313.04      31994.60      1124.72 o                         
   7   3   0        109.63         96.07       270.96 o                         
   8   3   0      41566.38      40781.58      1477.91 o                         
   9   3   0      16765.85      15435.21       770.06 o                         
  10   3   0       1143.44        852.64       399.99 o                         
  11   3   0       6970.27       6205.68       605.93 o                         
  12   3   0       3382.99       2592.05       570.78 o                         
  13   3   0      43482.42      45537.64      2390.30 o                         
  14   3   0       2881.97       3233.24       644.72 o                         
  15   3   0      39629.13      39556.67      1685.57 o                         
  16   3   0        509.92       1798.36       873.21 o                         
  17   3   0      28177.46      28526.33      1926.39 o                         
  18   3   0       4045.25       4069.02       668.31 o                         
  19   3   0       1144.53        839.93       567.69 o                         
  20   3   0         87.72        -44.47       534.79 o                         
  21   3   0       3745.28       3039.63       592.79 o                         
  22   3   0          3.15         51.43       531.65 o                         
  23   3   0      10643.27      11137.21       840.28 o                         
  24   3   0        554.22        748.51       461.23 o                         
  25   3   0      11929.52      11933.23       945.90 o                         
  26   3   0         36.33       -231.01       366.50 o                         
  27   3   0       8439.40       9361.91       809.50 o                         
   0   4   0      20571.16      32871.90      2372.34 o                         
   1   4   0      33506.29      34537.25      1368.60 o                         
   2   4   0      31331.33      30459.04      1239.42 o                         
   3   4   0     115903.77     114111.06      4224.45 o                         
   4   4   0       6455.58       9122.22       549.43 o                         
   5   4   0     330159.50     326501.50     11852.98 o                         
   6   4   0        612.82        282.18       276.33 o                         
   7   4   0     191663.25     186249.09      5947.63 o                         
   8   4   0        713.23        647.69       313.77 o                         
   9   4   0      57135.03      52363.73      1922.06 o                         
  10   4   0       2537.38       2565.24       495.19 o                         
  11   4   0        215.46        467.30       544.41 o                         
  12   4   0      20521.69      19170.70      1530.74 o                         
  13   4   0      47218.55      51072.52      2849.30 o                         
  14   4   0       5101.17       5088.92       809.59 o                         
  15   4   0     106520.37      98011.21      3717.98 o                         
  16   4   0      23272.11      25356.71      1629.52 o                         
  17   4   0      84328.00      73141.30      2450.79 o                         
  18   4   0       3255.68       3017.16       794.54 o                         
  19   4   0      24435.18      22096.50      1136.81 o                         
  20   4   0         15.03       -151.86       553.82 o                         
  21   4   0       1653.64       1003.94       516.92 o                         
  22   4   0       2916.61       3516.80       624.87 o                         
  23   4   0       6373.45       7785.32       609.03 o                         
  24   4   0        732.44       1039.99       435.39 o                         
  25   4   0      12154.40      14334.40       979.16 o                         
  26   4   0       1424.58        243.80       615.12 o                         
  27   4   0      11694.08      14626.08      1101.92 o                         
   1   5   0      17986.28      20319.29       905.95 o                         
   2   5   0      27146.73      25359.31      1060.63 o                         
   3   5   0      35012.49      34159.91      1275.01 o                         
   4   5   0      90307.11      86708.45      2883.56 o                         
   5   5   0       1800.48       2684.67       319.24 o                         
   6   5   0      91302.85      87187.42      2928.14 o                         
   7   5   0       3723.44       3663.83       417.00 o                         
   8   5   0      35397.69      34669.12      1608.77 o                         
   9   5   0       4032.16       4780.24       532.74 o                         
  10   5   0       4109.98       3957.89       621.10 o                         
  11   5   0       1024.74        407.82       764.17 o                         
  12   5   0         74.76       -291.38       612.02 o                         
  13   5   0       1224.87        842.13       746.41 o                         
  14   5   0       5939.26       6628.50      1312.27 o                         
  15   5   0        133.80        -92.05       752.36 o                         
  16   5   0      12761.21      13195.91      1095.68 o                         
  17   5   0       1862.40       1049.53       548.97 o                         
  18   5   0      27705.02      25471.53      1236.45 o                         
  19   5   0       1133.32        694.40       577.88 o                         
  20   5   0      13814.47      13080.14       812.03 o                         
  21   5   0       1199.86        894.66       518.89 o                         
  22   5   0       3698.42       4162.86       551.79 o                         
  23   5   0         72.00        185.10       445.72 o                         
  24   5   0        509.94        480.72       418.24 o                         
  25   5   0       1321.63       1692.61       450.48 o                         
  26   5   0        284.90        490.46       369.54 o                         
   0   6   0      48855.24      52998.82      2751.11 o                         
   1   6   0      13258.04      12822.33       675.44 o                         
   2   6   0      82757.69      79771.41      2749.89 o                         
   3   6   0      24088.55      23697.61      1071.49 o                         
   4   6   0       9123.19       8907.33       625.58 o                         
   5   6   0      22293.37      16833.24       887.02 o                         
   6   6   0        349.91         66.56       409.54 o                         
   7   6   0       4558.90       5481.65       887.17 o                         
   8   6   0      14532.58      16357.79      1357.48 o                         
   9   6   0       3811.57       2203.86       907.69 o                         
  10   6   0      30342.93      32159.05      2633.85 o                         
  11   6   0      17062.40      18857.60      1514.63 o                         
  12   6   0      28889.04      28979.80      2837.37 o                         
  13   6   0       9973.69       9830.27      1580.45 o                         
  14   6   0      11969.97      10510.06      1197.28 o                         
  15   6   0      29719.71      26442.40      1307.85 o                         
  16   6   0       3020.96       1831.47       598.64 o                         
  17   6   0       4438.22       4236.75       603.52 o                         
  18   6   0        859.99        573.33       484.83 o                         
  19   6   0        238.81        686.20       536.69 o                         
  20   6   0       9023.14       9675.37       959.23 o                         
  21   6   0       6595.50       5821.26       660.66 o                         
  22   6   0      11865.33      11320.26      1132.63 o                         
  23   6   0       5746.68       5561.19       697.32 o                         
  24   6   0       3581.34       3700.57       481.71 o                         
  25   6   0      12400.04      12935.42       769.60 o                         
  26   6   0        969.59       1292.30       410.97 o                         
   1   7   0      87575.90      89683.10      3136.75 o                         
   2   7   0        259.36       1007.32       551.68 o                         
   3   7   0      44911.63      45528.16      1606.10 o                         
   4   7   0          4.27        194.98       352.71 o                         
   5   7   0        429.31        625.52       383.75 o                         
   6   7   0         21.31       -291.03       451.92 o                         
   7   7   0       8545.08       8829.88       759.71 o                         
   8   7   0       4084.61       3756.78       738.55 o                         
   9   7   0      25745.03      26941.28      1750.76 o                         
  10   7   0        284.96       1298.00      1075.02 o                         
  11   7   0       8516.84       8994.12      1118.83 o                         
  12   7   0        677.70       -979.60       979.60 o                         
  13   7   0      15377.96      14472.91      1395.73 o                         
  14   7   0       1755.61       2062.29       693.40 o                         
  15   7   0       1958.10       2049.99       670.95 o                         
  16   7   0       5088.43       5437.87       884.51 o                         
  17   7   0        304.06        532.12       636.22 o                         
  18   7   0       1316.92       1390.80       583.24 o                         
  19   7   0       6879.09       5438.66       634.08 o                         
  20   7   0       1387.68       2234.05       602.98 o                         
  21   7   0       7625.85       8562.65       756.90 o                         
  22   7   0          2.59        -79.30       511.59 o                         
  23   7   0       2457.62       2355.78       655.89 o                         
  24   7   0          7.61        225.88       440.32 o                         
  25   7   0        122.06       -293.12       631.24 o                         
   0   8   0      16721.00      16487.56      3251.52 o                         
   1   8   0         31.33       -405.04       405.04 o                         
   2   8   0      14764.28      16488.33      1166.65 o                         
   3   8   0        511.70       -127.73       394.90 o                         
   4   8   0       8006.24       7074.46       620.11 o                         
   5   8   0       1010.03       1305.89       401.62 o                         
   6   8   0        746.54       1058.53       461.60 o                         
   7   8   0        390.13        856.87       722.60 o                         
   8   8   0      18534.32      19157.25      1544.43 o                         
   9   8   0        339.01       1463.09       934.93 o                         
  10   8   0      21234.32      17798.67      1486.04 o                         
  11   8   0       1425.89       1394.50       743.15 o                         
  12   8   0       3724.21       2504.70       818.27 o                         
  13   8   0      12035.01      12969.48       863.10 o                         
  14   8   0         48.53       -576.39       590.58 o                         
  15   8   0       4534.36       2773.97       677.78 o                         
  16   8   0       4230.87       3567.99       748.55 o                         
  17   8   0         38.68        -87.71       569.17 o                         
  18   8   0       7591.34       7493.38       835.14 o                         
  19   8   0       5526.81       4222.33       817.68 o                         
  20   8   0      11696.34      12948.91      1021.37 o                         
  21   8   0       4199.87       4247.61       948.83 o                         
  22   8   0       3482.48       3483.65       693.77 o                         
  23   8   0       3664.55       2403.62       839.72 o                         
  24   8   0        713.76       1759.72       917.62 o                         
   1   9   0       3776.88       3987.94       506.50 o                         
   2   9   0      15716.67      16481.55      1072.17 o                         
   3   9   0       3296.03       3426.16       496.00 o                         
   4   9   0      20283.48      19913.07       926.91 o                         
   5   9   0       1410.24        958.92       560.78 o                         
   6   9   0      22793.34      25400.22      1807.84 o                         
   7   9   0       2077.72        176.06       781.43 o                         
   8   9   0       2161.59       3061.96       502.03 o                         
   9   9   0       2338.56       2126.77       498.88 o                         
  10   9   0       3880.17       3385.26       562.01 o                         
  11   9   0       7726.88       7881.50       701.72 o                         
  12   9   0        190.36        103.59       540.37 o                         
  13   9   0       1005.59       1399.88       607.92 o                         
  14   9   0       7815.12       6650.56       725.74 o                         
  15   9   0        718.20       1590.46       546.71 o                         
  16   9   0       4227.54       3801.46       803.89 o                         
  17   9   0        457.58        -84.89       919.91 o                         
  18   9   0       1583.52       1370.80       922.01 o                         
  19   9   0       2648.91       2196.14       928.87 o                         
  20   9   0        629.02       -342.78       865.99 o                         
  21   9   0       2418.00       4523.11       964.78 o                         
  22   9   0          4.62        472.49      1034.59 o                         
   0  10   0      11726.67      11198.19       800.94 o                         
   1  10   0       4919.73       4430.28       461.53 o                         
   2  10   0       3707.82       3633.41       433.49 o                         
   3  10   0        884.08        501.95       406.06 o                         
   4  10   0       4215.97       3796.58       480.37 o                         
   5  10   0       4378.26       4170.96       520.78 o                         
   6  10   0        771.79        799.58       487.00 o                         
   7  10   0         38.87        710.67       542.35 o                         
   8  10   0      15665.54      15697.38       769.88 o                         
   9  10   0       4866.22       4817.52       606.10 o                         
  10  10   0      21638.59      22275.33      1129.96 o                         
  11  10   0        342.79        299.03       571.85 o                         
  12  10   0      12258.65      11679.10       767.10 o                         
  13  10   0        481.15        647.85       536.66 o                         
  14  10   0        424.02         90.63       555.14 o                         
  15  10   0          5.85         41.51       599.18 o                         
  16  10   0       3096.02       3478.80      1425.07 o                         
  17  10   0         13.67        177.58       739.37 o                         
  18  10   0      10078.02       9833.39      1024.16 o                         
  19  10   0         44.21       -615.59       615.59 o                         
  20  10   0       7112.85       7770.62       922.31 o                         
  21  10   0        652.85        397.54       762.49 o                         
   1  11   0       8021.17       7990.33       550.67 o                         
   2  11   0       7013.98       7889.22       540.43 o                         
   3  11   0         30.32        386.05       461.17 o                         
   4  11   0       5455.97       3862.59       527.09 o                         
   5  11   0        622.14       1098.27       647.92 o                         
   6  11   0       5167.29       5253.87       589.76 o                         
   7  11   0       1414.44        955.32       535.49 o                         
   8  11   0        205.96       1007.51       584.95 o                         
   9  11   0        173.70       -561.57       561.57 o                         
  10  11   0        372.43        496.81       577.66 o                         
  11  11   0        569.58        923.39       544.05 o                         
  12  11   0        223.49        997.61       588.40 o                         
  13  11   0       2256.09       1539.83       673.14 o                         
  14  11   0       1580.05       1920.30       819.99 o                         
  15  11   0       3017.43       4606.84      1030.99 o                         
  16  11   0       1078.43       1570.09       800.94 o                         
  17  11   0         31.97       -490.57       779.10 o                         
  18  11   0        546.99       -144.53       578.78 o                         
  19  11   0         88.81         -6.26       706.97 o                         
   0  12   0      55140.22      52885.32      2302.61 o                         
   1  12   0         27.17        473.13       548.53 o                         
   2  12   0      17355.97      17808.66       923.23 o                         
   3  12   0       2909.94       2616.43       576.55 o                         
   4  12   0       7419.52       6287.54       671.99 o                         
   5  12   0       3857.19       4936.82      1068.96 o                         
   6  12   0       1537.42       1604.18       521.10 o                         
   7  12   0        643.33        626.94       519.61 o                         
   8  12   0       9165.46       9933.22       696.23 o                         
   9  12   0        787.96       1003.93       642.85 o                         
  10  12   0      19852.20      20358.39       963.29 o                         
  11  12   0       3629.32       3378.85       706.44 o                         
  12  12   0       9490.37       8408.46       849.92 o                         
  13  12   0       3134.74       2114.45       582.33 o                         
  14  12   0       5112.12       5463.07       997.15 o                         
  15  12   0       1988.41       2322.17       853.68 o                         
  16  12   0         70.53        367.76       905.88 o                         
  17  12   0        298.76        585.60       571.76 o                         
   1  13   0        434.18       -111.32       589.31 o                         
   2  13   0        173.66       -287.10       582.41 o                         
   3  13   0         55.21        220.63       519.95 o                         
   4  13   0         61.20       -492.10       492.10 o                         
   5  13   0        510.80        721.54       441.10 o                         
   6  13   0        941.62        476.40       562.87 o                         
   7  13   0        200.60       -241.96       476.60 o                         
   8  13   0        810.49       1271.78       517.68 o                         
   9  13   0        297.48        532.37       518.87 o                         
  10  13   0       2340.44       3254.85       650.67 o                         
  11  13   0         22.49       -149.82       822.63 o                         
  12  13   0       2540.47       2218.15       676.40 o                         
  13  13   0        102.82        640.24       599.45 o                         
  14  13   0       1204.05       2672.15       820.00 o                         
   0  14   0       7470.23       7611.74      1382.59 o                         
   1  14   0        658.46         48.76       671.51 o                         
   2  14   0       7029.13       6460.06       765.20 o                         
   3  14   0       9854.82      11603.49       846.96 o                         
   4  14   0       2251.28       1886.03       564.69 o                         
   5  14   0      23696.59      25585.09      1257.92 o                         
   6  14   0         28.64       -412.48       491.80 o                         
   7  14   0      22649.67      24400.91      1101.97 o                         
   8  14   0        632.78       1656.03       583.22 o                         
   9  14   0       6399.99       6623.25       884.99 o                         
  10  14   0       1708.88       1695.61       732.38 o                         
  11  14   0         77.08        727.26       595.99 o                         
   1  15   0       2881.30       3148.48       836.51 o                         
   2  15   0         33.62       -618.55       618.55 o                         
   3  15   0       2843.68       2869.18       579.10 o                         
   4  15   0        858.41        932.42       565.81 o                         
 -27   0   1        244.79         66.29       666.28 o                         
 -25   0   1       3717.92       4211.94       709.29 o                         
 -23   0   1      18870.06      18607.10      1244.74 o                         
 -21   0   1      30293.65      30437.81      1657.99 o                         
 -19   0   1      46375.16      43437.36      2022.30 o                         
 -17   0   1      60839.23      62157.43      3554.69 o                         
 -15   0   1      16596.57      15633.79      1875.52 o                         
 -13   0   1      18102.11      20065.58      1905.92 o                         
 -11   0   1      62385.80      67309.81      3360.64 o                         
  -9   0   1     116982.05     112772.44      7331.63 o                         
  -7   0   1      16107.51      20341.55      1605.76 o                         
  -5   0   1      24394.87      26730.21      1923.25 o                         
  -3   0   1     126438.52     123011.43      7712.50 o                         
  -1   0   1       5223.10       4520.87       243.27 o                         
   1   0   1      12305.45       9318.97       656.15 o                         
   3   0   1        600.27       1568.54       342.09 o                         
   5   0   1       4763.28       3996.45       597.97 o                         
   7   0   1      30469.49      28850.89      2144.56 o                         
   9   0   1      44835.10      49857.65      3555.42 o                         
  11   0   1      14215.06      14295.82      1632.72 o                         
  13   0   1         29.40        -20.67       700.70 o                         
  15   0   1       4161.98       3468.75       943.22 o                         
  17   0   1      27817.32      24839.26      2089.60 o                         
  19   0   1      19777.39      21049.67      1401.90 o                         
  21   0   1      17308.22      17751.31      1490.81 o                         
  23   0   1       3774.09       3035.72       722.91 o                         
  25   0   1        162.49        -99.69       452.65 o                         
  27   0   1        140.01        461.86       494.85 o                         
 -28   1   1       3882.44       3462.86       414.38 o                         
 -27   1   1       1653.56       1055.12       390.26 o                         
 -26   1   1       2696.70       2487.05       506.35 o                         
 -25   1   1      13927.65      15688.77       749.59 o                         
 -24   1   1         12.64        103.99       378.48 o                         
 -23   1   1      31867.16      34762.17      1181.45 o                         
 -22   1   1       4207.56       4079.56       583.39 o                         
 -21   1   1      29830.83      29389.56      1154.61 o                         
 -20   1   1      13415.56      11462.27       720.68 o                         
 -19   1   1      35163.20      32206.26      1227.76 o                         
 -18   1   1      59402.09      56061.27      2373.37 o                         
 -17   1   1         36.31        114.40       604.18 o                         
 -16   1   1      35706.05      35613.09      1873.71 o                         
 -15   1   1      50350.48      49247.89      2699.49 o                         
 -14   1   1      19769.96      18420.47      1175.42 o                         
 -13   1   1     216621.30     195043.86      7317.45 o                         
 -12   1   1      12791.71      11884.49       876.70 o                         
 -11   1   1     230026.61     220930.94      8151.52 o                         
 -10   1   1       7924.99      10406.39       745.11 o                         
  -9   1   1     201208.12     200662.02      9018.99 o                         
  -8   1   1      73881.45      72210.87      2730.65 o                         
  -7   1   1      33756.41      30709.11      1242.00 o                         
  -6   1   1      64325.41      62649.18      2334.95 o                         
  -5   1   1       5959.65       7269.61       428.87 o                         
  -4   1   1      33539.75      34162.54      1298.39 o                         
  -3   1   1     217832.20     222760.56      9803.70 o                         
  -2   1   1      40724.01      47967.63      2156.51 o                         
  -1   1   1     466140.94     521412.44     32310.50 o                         
   1   1   1     666339.31     710154.19     31036.97 o                         
   2   1   1     178712.84     179058.41      6441.82 o                         
   3   1   1       8631.71      10010.25       479.98 o                         
   4   1   1     154688.67     158268.38      5735.16 o                         
   5   1   1     141393.81     153868.58      5602.53 o                         
   6   1   1      92817.01      88919.50      3309.19 o                         
   7   1   1      75353.40      78667.36      2958.66 o                         
   8   1   1      13396.91      13558.96       733.50 o                         
   9   1   1     233505.89     239645.31     10741.29 o                         
  10   1   1       4633.32       4226.58       894.63 o                         
  11   1   1     195121.72     184051.39      6881.60 o                         
  12   1   1        873.65        722.55       477.74 o                         
  13   1   1      74055.68      67279.39      3384.05 o                         
  14   1   1       1269.67       1643.33       604.20 o                         
  15   1   1       5255.90       4809.73      1140.52 o                         
  16   1   1      20877.41      19933.88      1239.33 o                         
  17   1   1      13982.46      10680.33       947.62 o                         
  18   1   1      16927.69      16083.75      1173.30 o                         
  19   1   1      26462.93      23608.38      1033.74 o                         
  20   1   1      12052.75      13458.05       964.15 o                         
  21   1   1      48684.95      51615.52      1574.28 o                         
  22   1   1        914.08        482.27       438.82 o                         
  23   1   1      27965.31      29775.06      1093.53 o                         
  24   1   1        633.07        685.82       392.22 o                         
  25   1   1       4888.96       5065.93       493.16 o                         
  26   1   1       3051.44       3033.50       358.39 o                         
  27   1   1        499.41        450.30       325.80 o                         
  28   1   1       1822.19       2849.20       473.55 o                         
 -28   2   1       7445.46       6137.89       897.05 o                         
 -27   2   1         75.93        721.30       376.59 o                         
 -26   2   1      10564.21      12377.88       860.30 o                         
 -25   2   1       3374.55       3854.69       628.35 o                         
 -24   2   1      15461.40      15469.35       810.90 o                         
 -23   2   1       9488.08       9251.52       658.27 o                         
 -22   2   1       7057.70       6984.14       611.20 o                         
 -21   2   1       2123.77       2235.63       540.57 o                         
 -20   2   1        462.82       -391.46       508.07 o                         
 -19   2   1       5885.75       4846.26       612.78 o                         
 -18   2   1        122.27        334.31       635.86 o                         
 -17   2   1         29.33        138.45       651.15 o                         
 -16   2   1      40032.39      36650.59      2991.47 o                         
 -15   2   1        914.30        -74.74       769.24 o                         
 -14   2   1      55725.17      52139.71      2329.89 o                         
 -13   2   1      27286.45      28008.80      1426.19 o                         
 -12   2   1      53040.13      51170.43      2191.21 o                         
 -11   2   1       4945.06       3910.53       535.34 o                         
 -10   2   1      15506.25      14429.52       924.88 o                         
  -9   2   1       5504.54       6219.90       383.67 o                         
  -8   2   1       1079.57       1524.62       362.97 o                         
  -7   2   1       4283.28       4025.48       351.01 o                         
  -6   2   1        419.89       1507.39       353.27 o                         
  -5   2   1       9606.15       9824.60       451.68 o                         
  -4   2   1      10826.49       8837.66       398.93 o                         
  -3   2   1        735.10        843.58       161.00 o                         
  -2   2   1      74973.78      74269.70      2358.25 o                         
  -1   2   1        229.85        359.23       107.91 o                         
   0   2   1     109417.00     103306.62      3762.61 o                         
   1   2   1      27535.31      25833.75      1016.20 o                         
   2   2   1      42525.00      45612.28      1473.19 o                         
   3   2   1       7169.01       7466.85       523.22 o                         
   4   2   1       8291.09      10660.30       454.32 o                         
   5   2   1      15555.17      15053.04       621.17 o                         
   6   2   1      28670.68      30387.84      1165.21 o                         
   7   2   1       7561.52       7733.79       518.37 o                         
   8   2   1      17924.78      15638.25      1262.79 o                         
   9   2   1       5411.25       6535.23       576.23 o                         
  10   2   1       3534.70       4187.34       675.17 o                         
  11   2   1       3965.83       4211.19       567.25 o                         
  12   2   1      34574.86      31986.41      1564.46 o                         
  13   2   1        663.67       2164.07       576.47 o                         
  14   2   1      43751.84      47681.18      2612.65 o                         
  15   2   1        329.92        506.46       853.97 o                         
  16   2   1       5893.20       5091.18       781.82 o                         
  17   2   1        836.13        412.24       701.44 o                         
  18   2   1       2783.75       3041.13       586.14 o                         
  19   2   1       7827.81       7852.17       655.34 o                         
  20   2   1        265.69        997.13       511.17 o                         
  21   2   1       5812.51       5964.56       583.16 o                         
  22   2   1       6001.64       5302.42       542.80 o                         
  23   2   1       3094.70       3636.53       490.05 o                         
  24   2   1       6933.36       7447.05       531.09 o                         
  25   2   1         11.84        -72.66       340.97 o                         
  26   2   1       6026.37       5705.38       465.47 o                         
  27   2   1        781.65        764.12       395.48 o                         
 -28   3   1       8486.81       8319.72      1311.51 o                         
 -27   3   1        307.92        402.91       363.36 o                         
 -26   3   1       8648.04      10466.45       710.96 o                         
 -25   3   1        267.72       -459.31       459.31 o                         
 -24   3   1       2031.63       1714.97       548.49 o                         
 -23   3   1         14.21        -44.16       487.93 o                         
 -22   3   1        407.79        966.39       546.10 o                         
 -21   3   1        113.89       -317.45       530.53 o                         
 -20   3   1      23149.86      23228.68      1128.50 o                         
 -19   3   1      14408.06      13906.92       845.83 o                         
 -18   3   1      75830.47      67915.84      2125.02 o                         
 -17   3   1         52.39        907.82       875.61 o                         
 -16   3   1     141284.78     128250.28      4072.81 o                         
 -15   3   1       1333.03       1604.55       508.17 o                         
 -14   3   1      62417.95      59949.45      2608.36 o                         
 -13   3   1       2969.21       1677.49       643.90 o                         
 -12   3   1        596.31       -100.75       447.95 o                         
 -11   3   1       4021.13       3173.51       717.91 o                         
 -10   3   1      41554.50      39451.08      1733.05 o                         
  -9   3   1       2701.27       2665.70       323.18 o                         
  -8   3   1     221992.73     219719.02      8071.13 o                         
  -7   3   1       1412.45       1418.98       238.89 o                         
  -6   3   1     293507.34     287367.53      8036.95 o                         
  -5   3   1       1104.32       1351.68       208.34 o                         
  -4   3   1     404723.97     387105.84     12024.03 o                         
  -3   3   1      41363.50      43483.39      1428.54 o                         
  -2   3   1     137152.80     129994.84      4099.58 o                         
  -1   3   1     121793.27     131388.52      4126.14 o                         
   0   3   1      35000.65      27873.99      1119.32 o                         
   1   3   1     102566.02     102771.70      3781.38 o                         
   2   3   1      93818.92     101841.87      3751.76 o                         
   3   3   1        864.55        895.03       340.77 o                         
   4   3   1     297624.59     296787.22      9269.37 o                         
   5   3   1      13391.82      14111.44       590.90 o                         
   6   3   1     322438.34     332112.78     10376.62 o                         
   7   3   1      28893.39      27517.09       847.10 o                         
   8   3   1      62345.61      58736.08      2028.20 o                         
   9   3   1      41434.20      42564.77      2244.85 o                         
  10   3   1      18479.41      20469.13      1385.02 o                         
  11   3   1      23421.89      23311.62      1216.13 o                         
  12   3   1       9018.84       7863.10       703.12 o                         
  13   3   1        771.59        531.92       553.31 o                         
  14   3   1      66765.56      61147.21      2438.65 o                         
  15   3   1      10199.96       8666.52       907.67 o                         
  16   3   1      96865.91      86614.08      3885.67 o                         
  17   3   1      28115.09      25959.55      1897.37 o                         
  18   3   1      65639.84      59288.95      1897.70 o                         
  19   3   1      10078.61       8026.33       724.93 o                         
  20   3   1      16651.32      15395.61       890.98 o                         
  21   3   1       1576.57       1958.64       557.58 o                         
  22   3   1         33.98       -459.64       459.64 o                         
  23   3   1        823.34        988.34       482.90 o                         
  24   3   1       6317.51       6742.13       544.31 o                         
  25   3   1       1387.41       1522.01       525.47 o                         
  26   3   1       9016.53      10727.39       636.93 o                         
  27   3   1       2965.31       2481.90       421.77 o                         
 -27   4   1       1792.80       1479.01       427.84 o                         
 -26   4   1       8811.52       8772.69       620.40 o                         
 -25   4   1       1028.94       1153.92       654.69 o                         
 -24   4   1       5846.83       6664.42      1059.58 o                         
 -23   4   1         62.31        621.87       576.11 o                         
 -22   4   1       1539.99        462.85       526.87 o                         
 -21   4   1       6076.43       5262.29       642.93 o                         
 -20   4   1       1049.72       1413.05       563.14 o                         
 -19   4   1      14264.31      13639.30       860.99 o                         
 -18   4   1      12204.51      11617.72       825.66 o                         
 -17   4   1      36417.25      36872.11      2836.90 o                         
 -16   4   1      18467.58      17535.81      1336.70 o                         
 -15   4   1       5579.91       5647.11       909.74 o                         
 -14   4   1      28783.14      32532.91      1756.23 o                         
 -13   4   1      11779.86      11472.73      1168.89 o                         
 -12   4   1       8237.95       9984.88      1038.83 o                         
 -11   4   1          6.08        480.51       806.18 o                         
 -10   4   1       4308.21       3905.80       449.86 o                         
  -9   4   1       4941.45       4398.28       563.56 o                         
  -8   4   1       8955.46       8813.42       577.82 o                         
  -7   4   1      63865.37      61180.64      1695.68 o                         
  -6   4   1       4277.70       4366.15       444.71 o                         
  -5   4   1      81390.93      75340.70      2498.04 o                         
  -4   4   1      27208.30      24689.07       835.48 o                         
  -3   4   1     165920.00     166802.02      5251.57 o                         
  -2   4   1      26923.09      27732.20      1147.81 o                         
  -1   4   1      31835.65      31140.13      1059.00 o                         
   0   4   1      17356.05      17008.87       780.36 o                         
   1   4   1        415.27         46.99       221.16 o                         
   2   4   1       3777.70       3714.63       342.65 o                         
   3   4   1     114036.23     111117.29      4119.89 o                         
   4   4   1       3746.17       2026.58       451.97 o                         
   5   4   1      91681.29      84514.70      2800.44 o                         
   6   4   1      13371.86      12166.15       624.38 o                         
   7   4   1      52044.36      49839.14      1572.50 o                         
   8   4   1        109.59        373.89       568.08 o                         
   9   4   1       7861.18       8194.69       691.99 o                         
  10   4   1       1796.50       1443.52       718.51 o                         
  11   4   1       5260.48       5968.31       870.23 o                         
  12   4   1        577.70        738.26       666.87 o                         
  13   4   1        438.57       1120.36       650.11 o                         
  14   4   1       3529.71       5527.19       820.55 o                         
  15   4   1       2869.79       3088.75       838.09 o                         
  16   4   1       5163.55       5361.61      1631.49 o                         
  17   4   1      12622.65      11432.21       821.25 o                         
  18   4   1       6504.47       6000.94       717.14 o                         
  19   4   1      42404.22      41852.79      1517.23 o                         
  20   4   1        854.45        732.65       469.02 o                         
  21   4   1       5769.22       5312.30       630.36 o                         
  22   4   1       1978.67       2164.59       504.68 o                         
  23   4   1       1415.74       1758.15       443.78 o                         
  24   4   1       3453.87       3627.49       571.16 o                         
  25   4   1         14.58       -258.76       384.29 o                         
  26   4   1       1292.03       1428.20       455.72 o                         
  27   4   1         30.48       -347.96       347.96 o                         
 -27   5   1       1589.03        830.17       433.45 o                         
 -26   5   1       4872.87       5299.28       517.66 o                         
 -25   5   1       4093.53       4888.57       640.23 o                         
 -24   5   1       6158.63       7757.15       655.95 o                         
 -23   5   1       7056.67       6931.28       638.37 o                         
 -22   5   1        688.56        962.41       565.16 o                         
 -21   5   1       9518.15       8622.03       771.13 o                         
 -20   5   1        198.60        436.48       611.54 o                         
 -19   5   1         12.51        596.35       577.48 o                         
 -18   5   1      15114.54      13148.53       790.23 o                         
 -17   5   1       1434.22       2474.05       610.13 o                         
 -16   5   1      14578.03      13080.00      1295.79 o                         
 -15   5   1      25683.92      22644.87      2211.04 o                         
 -14   5   1      26618.64      27124.56      1723.43 o                         
 -13   5   1      26949.39      27852.58      1726.17 o                         
 -12   5   1         30.72        927.76       643.31 o                         
 -11   5   1      42578.73      42743.48      2502.05 o                         
 -10   5   1       5514.42       5136.25       548.94 o                         
  -9   5   1       7285.83       7527.29       954.47 o                         
  -8   5   1      81190.42      75133.05      3011.12 o                         
  -7   5   1      12739.12      11324.40       605.47 o                         
  -6   5   1      51340.56      53496.42      1706.85 o                         
  -5   5   1      33211.16      30353.60      1070.64 o                         
  -4   5   1      96060.77      90508.37      2682.97 o                         
  -3   5   1      17435.38      21366.32       942.25 o                         
  -2   5   1      26031.41      28960.29      1457.88 o                         
  -1   5   1      88286.29      83988.37      2826.55 o                         
   0   5   1      69709.99      67550.41      2328.48 o                         
   1   5   1      31277.70      35918.45      1263.65 o                         
   2   5   1     161184.36     159347.80      5947.69 o                         
   3   5   1      89122.44      86489.05      2876.24 o                         
   4   5   1     111692.16     110799.07      3628.17 o                         
   5   5   1      12929.43      15650.59       769.00 o                         
   6   5   1      93491.43      87148.45      3398.16 o                         
   7   5   1        651.28        533.49       290.83 o                         
   8   5   1       2556.75       2590.17       408.32 o                         
   9   5   1      22266.33      18521.26      1125.24 o                         
  10   5   1       9191.24      10257.72       820.09 o                         
  11   5   1      17749.91      20131.95      1580.35 o                         
  12   5   1      67141.70      63619.65      3404.89 o                         
  13   5   1      34189.09      32213.38      1921.27 o                         
  14   5   1      85808.09      80979.59      3205.15 o                         
  15   5   1      10112.51       9347.17      1069.11 o                         
  16   5   1      45803.80      41268.46      1589.26 o                         
  17   5   1      15175.48      12484.68       852.69 o                         
  18   5   1       3506.34       2055.87       616.29 o                         
  19   5   1          7.37       -321.25       536.54 o                         
  20   5   1       1384.50       1347.74       549.14 o                         
  21   5   1       1763.76       2613.47       562.49 o                         
  22   5   1      11581.29      11046.49       685.76 o                         
  23   5   1       2882.60       3587.66       474.15 o                         
  24   5   1      15417.14      17348.55       860.60 o                         
  25   5   1       1648.30       2082.32       439.73 o                         
  26   5   1      14444.20      18682.60      1319.10 o                         
 -26   6   1         63.41       -396.80       396.80 o                         
 -25   6   1        115.09        589.52       469.68 o                         
 -24   6   1        154.37        365.33       480.86 o                         
 -23   6   1        230.71         66.84       670.48 o                         
 -22   6   1       6352.45       6957.81       725.58 o                         
 -21   6   1       4324.64       4000.73       639.29 o                         
 -20   6   1       9381.20       7549.40       728.17 o                         
 -19   6   1      10002.42      10154.22       833.47 o                         
 -18   6   1       4210.18       4920.04       641.05 o                         
 -17   6   1      16323.24      16473.36       890.67 o                         
 -16   6   1       2589.12       2510.76       624.94 o                         
 -15   6   1       5144.78       5516.93      1078.75 o                         
 -14   6   1         42.53        196.78      1045.49 o                         
 -13   6   1        412.49       -179.30      1331.54 o                         
 -12   6   1      26808.44      28836.68      2389.85 o                         
 -11   6   1       6109.94       5342.38      1000.67 o                         
 -10   6   1      25890.70      23541.84      1431.09 o                         
  -9   6   1      30123.75      31862.43      1985.30 o                         
  -8   6   1      61577.66      62149.01      3228.62 o                         
  -7   6   1      42530.20      41417.38      1705.76 o                         
  -6   6   1       7299.97       7347.66       584.45 o                         
  -5   6   1       1942.34       1020.22       357.90 o                         
  -4   6   1        110.76        502.64       352.61 o                         
  -3   6   1       1848.25       3491.44       651.65 o                         
  -2   6   1      30067.92      30408.80      1271.82 o                         
  -1   6   1         46.81       -297.31       308.13 o                         
   0   6   1      27497.61      26753.04      1041.82 o                         
   1   6   1       9927.10       9129.70       647.21 o                         
   2   6   1      28609.98      28493.70      1097.42 o                         
   3   6   1       4311.81       3627.10       418.62 o                         
   4   6   1      29266.11      27981.41      1187.20 o                         
   5   6   1      39743.89      36115.66      1661.75 o                         
   6   6   1        133.67       -284.00       309.59 o                         
   7   6   1      27194.18      26483.12      1174.47 o                         
   8   6   1       9855.79      11509.55      1173.52 o                         
   9   6   1        758.81        968.84       537.03 o                         
  10   6   1       6374.04       7709.48       810.93 o                         
  11   6   1       1249.36       1150.97       685.75 o                         
  12   6   1       7427.13       8291.00      2520.89 o                         
  13   6   1         61.52       -800.49       800.49 o                         
  14   6   1      13883.45      14798.76      1446.11 o                         
  15   6   1       3018.84       1871.74       644.22 o                         
  16   6   1       8741.79       9887.28       726.23 o                         
  17   6   1      11610.33      12077.49       792.83 o                         
  18   6   1       2432.62       2220.64       578.63 o                         
  19   6   1       7431.34       6812.74       644.71 o                         
  20   6   1       2206.98       3445.93       607.05 o                         
  21   6   1       2023.44       1612.56       544.58 o                         
  22   6   1        567.94        552.04       530.74 o                         
  23   6   1         80.99       -215.15       488.03 o                         
  24   6   1       2730.70       4024.81       546.28 o                         
  25   6   1        231.83       1593.96       473.94 o                         
 -25   7   1        904.82       -761.25       857.86 o                         
 -24   7   1       3552.98       3373.37       490.03 o                         
 -23   7   1       7119.58       8793.63       659.12 o                         
 -22   7   1       1723.79       1397.72       533.40 o                         
 -21   7   1       3779.36       4834.08       633.50 o                         
 -20   7   1       2344.99       2020.13       609.94 o                         
 -19   7   1       3851.18       3315.63       699.75 o                         
 -18   7   1        694.69       1483.95       683.16 o                         
 -17   7   1        325.21        528.25       643.21 o                         
 -16   7   1        554.95          9.14       681.78 o                         
 -15   7   1       4125.86       3917.76       692.95 o                         
 -14   7   1       3980.83       3041.00       788.77 o                         
 -13   7   1      10914.25       8286.10      1271.58 o                         
 -12   7   1       1214.83        819.33      1078.91 o                         
 -11   7   1      19073.16      19335.26      2168.20 o                         
 -10   7   1       1121.32       1435.09       750.56 o                         
  -9   7   1      24010.95      23869.79      1322.95 o                         
  -8   7   1       3731.05       3854.23      1802.36 o                         
  -7   7   1       3269.69       3519.09      1144.42 o                         
  -6   7   1       3077.03       2634.13       439.99 o                         
  -5   7   1       1700.43       1792.63       438.82 o                         
  -4   7   1       7804.31       7347.62       629.49 o                         
  -3   7   1      22447.07      19823.29      1047.99 o                         
  -2   7   1       4771.76       5719.96       653.86 o                         
  -1   7   1      69906.21      70725.52      2297.83 o                         
   0   7   1       6304.45       7342.75       633.29 o                         
   1   7   1      35658.55      36588.48      1525.14 o                         
   2   7   1      10797.22      10843.10       929.68 o                         
   3   7   1      14648.45      15924.23       951.33 o                         
   4   7   1        146.39        443.08       397.55 o                         
   5   7   1      11266.31      12403.18       836.67 o                         
   6   7   1       8359.60       7750.43       840.37 o                         
   7   7   1      34494.98      32282.11      1694.97 o                         
   8   7   1        818.98        242.64       849.19 o                         
   9   7   1      19538.06      23214.36      1582.96 o                         
  10   7   1      11782.18      11365.25      1147.12 o                         
  11   7   1       9022.84       7925.77      1472.34 o                         
  12   7   1      51647.39      47496.70      3223.78 o                         
  13   7   1        707.15        815.79       972.30 o                         
  14   7   1      33675.08      29709.74      1270.57 o                         
  15   7   1       1897.84       1521.68       584.97 o                         
  16   7   1       3890.68       3663.94       653.72 o                         
  17   7   1       5407.75       5695.75       749.51 o                         
  18   7   1       3738.39       4202.20       858.08 o                         
  19   7   1      14782.99      14273.47       837.49 o                         
  20   7   1      16637.54      17903.54      1187.84 o                         
  21   7   1      10194.01      12229.27       832.85 o                         
  22   7   1      10328.08       9936.00       779.81 o                         
  23   7   1       2034.44       2108.31       610.38 o                         
  24   7   1       9703.99       9887.84       811.35 o                         
  25   7   1         30.28       -404.09       549.55 o                         
 -24   8   1        916.02       1255.14       886.43 o                         
 -23   8   1        957.02       1632.85      1403.24 o                         
 -22   8   1       5720.44       6239.98      1332.94 o                         
 -21   8   1        879.68       -588.23       795.30 o                         
 -20   8   1       7528.55       7387.98      1069.97 o                         
 -19   8   1         17.00       -586.29      1052.47 o                         
 -18   8   1       4029.26       3150.78      1060.25 o                         
 -17   8   1       4934.78       3593.40       997.19 o                         
 -16   8   1         19.15       -106.28       814.67 o                         
 -15   8   1       9630.69       6889.88       990.53 o                         
 -14   8   1       9505.91      10569.56      1082.01 o                         
 -13   8   1      12331.26      10473.55       921.13 o                         
 -12   8   1      26425.31      24289.13      1261.42 o                         
 -11   8   1        219.85        348.27       643.55 o                         
 -10   8   1      28000.84      26802.76      2110.21 o                         
  -9   8   1       3363.31       4952.66       909.82 o                         
  -8   8   1       9532.24      11389.86       927.56 o                         
  -7   8   1        117.48       -529.00       529.00 o                         
  -6   8   1        565.51        434.25       474.00 o                         
  -5   8   1      20721.22      21491.82       906.19 o                         
  -4   8   1        869.70       1531.49       413.77 o                         
  -3   8   1      11647.76      11698.61       793.33 o                         
  -2   8   1      16346.60      16918.38       891.97 o                         
  -1   8   1      20840.54      20844.25      1044.73 o                         
   0   8   1      43068.25      42826.38      1957.63 o                         
   1   8   1       4462.32       4844.92       543.52 o                         
   2   8   1      49000.35      51737.95      1869.50 o                         
   3   8   1       2468.08       2659.14       602.10 o                         
   4   8   1      19369.29      18998.54       882.43 o                         
   5   8   1       8223.34       8139.67       713.61 o                         
   6   8   1          0.20        126.13       574.66 o                         
   7   8   1      17851.44      17646.02      1419.45 o                         
   8   8   1       5324.10       5159.82       957.71 o                         
   9   8   1      15357.61      12924.93      1245.42 o                         
  10   8   1       9589.29       9085.64      1165.62 o                         
  11   8   1      22616.80      21785.62      1079.19 o                         
  12   8   1      17360.53      17653.01       858.54 o                         
  13   8   1        141.28       1139.50       573.40 o                         
  14   8   1       8616.99       7007.75       808.28 o                         
  15   8   1        253.42       1205.63       558.95 o                         
  16   8   1       7609.01       8538.54       726.93 o                         
  17   8   1        931.34       -228.31       627.50 o                         
  18   8   1         27.84        -99.28       559.89 o                         
  19   8   1       5170.67       5495.15       792.44 o                         
  20   8   1       3175.67       3490.64       570.44 o                         
  21   8   1       2813.48       4194.11       691.88 o                         
  22   8   1       1496.54       2438.57       895.50 o                         
  23   8   1       1158.59       1853.59       724.53 o                         
 -23   9   1        300.66         24.58       602.72 o                         
 -22   9   1        783.16        314.80       732.40 o                         
 -21   9   1       3424.18       5315.80       885.73 o                         
 -20   9   1        886.68       2303.26       738.27 o                         
 -19   9   1       3026.66       2082.93       922.90 o                         
 -18   9   1        180.56       1198.38       652.22 o                         
 -17   9   1        797.92        691.84      1217.11 o                         
 -16   9   1         37.89       -328.11       845.79 o                         
 -15   9   1        669.45       1527.36       756.96 o                         
 -14   9   1       1363.30       2116.40       908.93 o                         
 -13   9   1       4910.74       5192.10       758.80 o                         
 -12   9   1        939.68        323.69       589.22 o                         
 -11   9   1      18264.27      18850.83       938.66 o                         
 -10   9   1        279.90        400.35       513.47 o                         
  -9   9   1       5230.88       5418.40       581.81 o                         
  -8   9   1       1545.48       1360.65       575.60 o                         
  -7   9   1        402.47       -587.01       626.42 o                         
  -6   9   1        844.97       1646.44       684.82 o                         
  -5   9   1      29318.43      28676.36      1201.64 o                         
  -4   9   1       7985.36       7651.54       649.12 o                         
  -3   9   1      16447.80      16336.07       956.73 o                         
  -2   9   1         19.18       -482.14       482.14 o                         
  -1   9   1      12238.46      11306.72       890.01 o                         
   0   9   1        255.77        254.04       435.56 o                         
   1   9   1       2595.45       3035.58       501.00 o                         
   2   9   1       1167.84       1025.67       464.38 o                         
   3   9   1         13.62         80.54       526.88 o                         
   4   9   1        481.16        814.45       519.56 o                         
   5   9   1      22038.44      20803.31      1186.18 o                         
   6   9   1       1626.95       1754.80       907.71 o                         
   7   9   1      22697.06      23491.62      1512.66 o                         
   8   9   1       3235.76       2187.21       485.37 o                         
   9   9   1      35651.61      32207.14      1166.63 o                         
  10   9   1       7347.95       6987.92       630.51 o                         
  11   9   1      11456.95      11633.23       741.81 o                         
  12   9   1       3300.08       4019.33       612.78 o                         
  13   9   1         75.25        928.27       603.22 o                         
  14   9   1         52.42         53.89       579.79 o                         
  15   9   1      19718.26      20500.41      1044.32 o                         
  16   9   1       5156.23       5931.67       661.88 o                         
  17   9   1      21487.78      23307.13      1175.50 o                         
  18   9   1        120.94       -594.56      1002.37 o                         
  19   9   1      30981.81      34267.46      2655.66 o                         
  20   9   1          9.17       -525.25       541.06 o                         
  21   9   1      10265.41      10449.18      1336.11 o                         
  22   9   1        118.78        607.36       721.05 o                         
 -21  10   1        629.94       1455.68       722.03 o                         
 -20  10   1          4.23        616.90       726.63 o                         
 -19  10   1        621.38       -369.31       612.56 o                         
 -18  10   1          0.28         21.88      1080.45 o                         
 -17  10   1       8175.90       7395.51      1122.55 o                         
 -16  10   1          8.06       -664.88      1078.00 o                         
 -15  10   1      10023.62      11337.05      1348.21 o                         
 -14  10   1       1626.37       1860.78       705.36 o                         
 -13  10   1      12036.35      11852.27       985.24 o                         
 -12  10   1         49.48         61.21       593.32 o                         
 -11  10   1        523.43       1178.70       591.32 o                         
 -10  10   1         59.93        153.86       523.33 o                         
  -9  10   1        736.49        695.56       514.42 o                         
  -8  10   1        875.64        379.98       479.87 o                         
  -7  10   1       5992.91       6769.67       622.90 o                         
  -6  10   1        694.77        581.85       489.56 o                         
  -5  10   1      14655.95      14537.04       670.29 o                         
  -4  10   1       1531.98       1477.90       395.59 o                         
  -3  10   1      20648.81      20134.25       718.56 o                         
  -2  10   1        448.32        127.52       371.67 o                         
  -1  10   1      21494.79      19993.14       702.62 o                         
   0  10   1        282.82         65.23       382.28 o                         
   1  10   1        885.62        300.12       367.50 o                         
   2  10   1        118.09        484.20       372.64 o                         
   3  10   1       8564.77       8253.32       540.55 o                         
   4  10   1       4407.02       4966.27       520.06 o                         
   5  10   1       9052.65       8479.29       591.96 o                         
   6  10   1      22090.73      22746.59       970.61 o                         
   7  10   1      20034.07      18589.24       835.57 o                         
   8  10   1       3901.32       3470.06       574.80 o                         
   9  10   1       2140.76       1961.54       542.61 o                         
  10  10   1        972.62        880.64       585.36 o                         
  11  10   1       2127.22       1842.10       561.63 o                         
  12  10   1       4654.18       4394.90       606.65 o                         
  13  10   1        241.07        631.50       582.11 o                         
  14  10   1       3507.75       2118.21       936.37 o                         
  15  10   1        770.06       -119.06       694.18 o                         
  16  10   1       5153.26       4460.90       634.14 o                         
  17  10   1       3778.38       6125.54       911.68 o                         
  18  10   1       2981.98       3932.39       908.88 o                         
  19  10   1       1361.98        971.40       876.81 o                         
  20  10   1       3232.85       4213.06       839.42 o                         
  21  10   1        941.33        726.66       692.90 o                         
 -19  11   1       2368.01       2831.76       605.24 o                         
 -18  11   1        628.92        275.88       766.65 o                         
 -17  11   1        969.46        -38.63      1397.13 o                         
 -16  11   1        309.83        122.23      1155.61 o                         
 -15  11   1         38.51       1982.18       965.00 o                         
 -14  11   1         67.70        688.80       566.32 o                         
 -13  11   1       4887.42       5282.13       736.41 o                         
 -12  11   1        574.47        603.05       641.06 o                         
 -11  11   1      11515.69      11103.63       862.33 o                         
 -10  11   1        934.76        982.63       518.50 o                         
  -9  11   1      13096.59      13447.60       810.98 o                         
  -8  11   1       1202.50       1069.48       526.27 o                         
  -7  11   1       1576.10       2037.14       543.25 o                         
  -6  11   1        686.59        512.76       505.53 o                         
  -5  11   1       1242.78        797.40       472.91 o                         
  -4  11   1       7791.10       7680.65       591.01 o                         
  -3  11   1      19005.51      18281.33       937.99 o                         
  -2  11   1       6079.89       4911.70       510.70 o                         
  -1  11   1      18043.13      17306.08       708.64 o                         
   0  11   1      10274.91      10047.57       595.85 o                         
   1  11   1      26012.21      25833.25       934.77 o                         
   2  11   1        699.15        479.26       578.88 o                         
   3  11   1       1262.07        877.22       467.95 o                         
   4  11   1        119.21        243.53       460.41 o                         
   5  11   1        155.14        973.64       508.04 o                         
   6  11   1        774.78        786.57       516.44 o                         
   7  11   1      15314.10      13749.53       725.43 o                         
   8  11   1       1357.83       1714.80       589.39 o                         
   9  11   1      20092.91      18556.02      1038.33 o                         
  10  11   1      10694.85      10884.99       910.76 o                         
  11  11   1      13817.74      14438.96       799.53 o                         
  12  11   1       3895.53       4373.00       579.06 o                         
  13  11   1       1866.96        697.21       596.67 o                         
  14  11   1       7257.73       7752.21       660.04 o                         
  15  11   1        607.95        223.56       614.22 o                         
  16  11   1        666.99       1274.15       757.48 o                         
  17  11   1       6392.82       6002.77       931.92 o                         
  18  11   1        432.16       1763.86       747.75 o                         
  19  11   1       8225.73       6123.59       782.05 o                         
 -17  12   1        139.72       -234.00       708.57 o                         
 -16  12   1        284.47        498.15       747.54 o                         
 -15  12   1        331.76       1235.24       675.35 o                         
 -14  12   1        536.70        520.74       768.63 o                         
 -13  12   1       1622.53        829.61       628.78 o                         
 -12  12   1        609.43        233.56       642.96 o                         
 -11  12   1       3088.00       1719.22       599.72 o                         
 -10  12   1       1535.34       1043.54       663.77 o                         
  -9  12   1       1973.70       1451.13       833.06 o                         
  -8  12   1       7046.00       6926.99       701.07 o                         
  -7  12   1        122.45        407.40       571.09 o                         
  -6  12   1       7779.40       8481.37       679.30 o                         
  -5  12   1       2688.07       2286.31       600.49 o                         
  -4  12   1       3441.95       4091.65       568.58 o                         
  -3  12   1        631.14        355.52       534.19 o                         
  -2  12   1        651.33        -95.56       548.10 o                         
  -1  12   1          0.44        344.95       445.85 o                         
   0  12   1       8826.62       7444.14       638.96 o                         
   1  12   1         17.49       -102.01       492.02 o                         
   2  12   1       6154.73       5966.18       601.06 o                         
   3  12   1        454.18        607.70       512.15 o                         
   4  12   1       3254.14       2605.62       605.17 o                         
   5  12   1       1822.42       2226.34       487.60 o                         
   6  12   1       3800.57       3561.44       614.69 o                         
   7  12   1        919.22       1065.81       542.71 o                         
   8  12   1       1170.00        990.54       516.02 o                         
   9  12   1       1498.51       1993.41       577.84 o                         
  10  12   1         52.70        160.74       504.83 o                         
  11  12   1       2936.55       3759.60       560.18 o                         
  12  12   1        457.53         49.15       607.63 o                         
  13  12   1       2681.57       2107.14       541.94 o                         
  14  12   1       2082.30       1835.15       684.98 o                         
  15  12   1        866.05        447.69       586.69 o                         
  16  12   1       4068.67       3588.59       735.39 o                         
  17  12   1        444.16        838.31       576.34 o                         
 -14  13   1       1402.82        256.43       624.50 o                         
 -13  13   1      11016.21      10316.47       908.45 o                         
 -12  13   1        606.15        988.09       579.41 o                         
 -11  13   1      16420.67      17248.90      1470.47 o                         
 -10  13   1        561.36        451.10       636.59 o                         
  -9  13   1      14067.92      13982.57       918.28 o                         
  -8  13   1       9169.47      11045.56       855.19 o                         
  -7  13   1       5410.29       6121.19       637.07 o                         
  -6  13   1      19987.72      21130.80      1047.21 o                         
  -5  13   1        420.08       -172.53       585.75 o                         
  -4  13   1       6391.18       6938.49       577.59 o                         
  -3  13   1       6413.87       6665.25       762.22 o                         
  -2  13   1        151.24        163.50       543.56 o                         
  -1  13   1      17787.15      17659.29      1062.51 o                         
   0  13   1       2439.46       2847.45       581.08 o                         
   1  13   1      18679.58      18764.56      1050.47 o                         
   2  13   1       8775.81       9264.57       645.46 o                         
   3  13   1      11665.56      12280.24       725.35 o                         
   4  13   1      24285.03      26553.96      1258.45 o                         
   5  13   1       4724.79       6097.49       851.03 o                         
   6  13   1      10671.60      11522.62       898.83 o                         
   7  13   1        698.21       1381.60       547.43 o                         
   8  13   1       1436.29       1746.57       526.90 o                         
   9  13   1       4124.18       3823.19       591.63 o                         
  10  13   1       1274.84       1380.60       615.10 o                         
  11  13   1      12242.92      12323.00       790.92 o                         
  12  13   1       7577.56       7237.21       722.65 o                         
  13  13   1       7851.02       7686.44       671.12 o                         
  14  13   1       8767.14       7492.93       860.78 o                         
 -11  14   1         26.81       -215.08      1303.22 o                         
 -10  14   1        166.27       -612.11       612.11 o                         
  -9  14   1         36.61        286.73       580.03 o                         
  -8  14   1         10.89       1207.25       537.97 o                         
  -7  14   1        315.39        390.93       675.73 o                         
  -6  14   1       2576.69       3416.82       780.16 o                         
  -5  14   1        246.90        655.09       524.56 o                         
  -4  14   1       3357.57       3732.50       940.63 o                         
  -3  14   1        697.04        227.44       537.27 o                         
  -2  14   1        611.73        680.18       551.83 o                         
  -1  14   1       2372.74       2595.09       554.20 o                         
   0  14   1         11.22        406.43       672.01 o                         
   1  14   1       1504.89       1047.74       856.56 o                         
   2  14   1         66.63        466.04       711.60 o                         
   3  14   1        650.42       1252.77       586.15 o                         
   4  14   1        505.52         62.78       470.72 o                         
   5  14   1          4.62        544.50       503.26 o                         
   6  14   1         81.34       -397.31       451.36 o                         
   7  14   1         33.71        800.06       457.87 o                         
   8  14   1        174.85         65.94       572.86 o                         
   9  14   1        339.34        983.55       506.49 o                         
  10  14   1        577.50       1664.40       823.40 o                         
  -5  15   1       1267.25       2094.69       635.58 o                         
  -4  15   1      14431.10      12859.96      1010.24 o                         
  -3  15   1        221.18         -4.05       749.10 o                         
  -2  15   1       5522.16       6368.14      1334.67 o                         
  -1  15   1         11.67       -285.38      1118.02 o                         
   0  15   1         40.40        136.23       728.18 o                         
   1  15   1        998.93        545.72       596.33 o                         
   2  15   1       4353.01       4790.98       858.36 o                         
   3  15   1        721.33        712.14       499.38 o                         
   4  15   1      19446.65      19018.31      1168.08 o                         
 -28   0   2       1605.87       2003.85       593.30 o                         
 -26   0   2      13646.10      16150.93      1354.72 o                         
 -24   0   2      30360.86      34961.04      1712.45 o                         
 -22   0   2      49567.65      49548.62      2238.24 o                         
 -20   0   2      45152.93      41976.30      2026.17 o                         
 -18   0   2      12076.95       9928.33      1357.42 o                         
 -16   0   2      43763.66      41088.92      2799.02 o                         
 -14   0   2     126967.02     140105.95     14638.60 o                         
 -12   0   2     316165.09     277717.44     17023.55 o                         
 -10   0   2     131072.27     139103.48      8996.31 o                         
  -8   0   2      65736.51      55054.83      3735.23 o                         
  -6   0   2      10032.54       8897.32       925.81 o                         
  -4   0   2      12683.29      11446.97       939.04 o                         
  -2   0   2     582223.31     618071.69     27092.26 o                         
   0   0   2     369553.19     412229.09     25568.25 o                         
   2   0   2     387186.31     415434.19     25810.04 o                         
   4   0   2      18432.06      25198.32      1801.42 o                         
   6   0   2      90969.84      84843.27      5525.43 o                         
   8   0   2     493515.16     474518.31     29675.84 o                         
  10   0   2     211667.94     205880.00     13168.41 o                         
  12   0   2     122113.12     122318.17      8124.23 o                         
  14   0   2      12745.70      12050.11      1548.87 o                         
  16   0   2       2747.79       2356.72      1386.55 o                         
  18   0   2      13815.18      12896.26       984.41 o                         
  20   0   2      23696.88      22441.18      1431.36 o                         
  22   0   2      33079.76      33773.20      1695.73 o                         
  24   0   2      11352.19      11405.22       872.67 o                         
  26   0   2          1.72        583.43       397.53 o                         
 -28   1   2       1399.48        850.98       446.31 o                         
 -27   1   2       1807.37       1717.16       464.50 o                         
 -26   1   2       2858.52       3129.84       457.72 o                         
 -25   1   2       1791.29       2099.86       492.62 o                         
 -24   1   2       9410.43       9784.26       876.15 o                         
 -23   1   2       6776.29       7944.10       632.69 o                         
 -22   1   2      20765.77      22449.95      1071.70 o                         
 -21   1   2       5132.63       4581.33       583.34 o                         
 -20   1   2      13525.45      12650.49       752.36 o                         
 -19   1   2       8735.32       7696.17       673.94 o                         
 -18   1   2      29530.62      27493.80      1586.05 o                         
 -17   1   2        488.60       1046.20       601.91 o                         
 -16   1   2       2193.12       1531.21       615.28 o                         
 -15   1   2       8713.43       7320.54       962.62 o                         
 -14   1   2       2842.60       2973.69       587.29 o                         
 -13   1   2      53465.95      52002.73      2246.29 o                         
 -12   1   2      40802.75      39398.27      1567.46 o                         
 -11   1   2       2701.83       3217.20       442.22 o                         
 -10   1   2      42673.39      42671.18      1818.90 o                         
  -9   1   2      12396.97      11697.57       894.82 o                         
  -8   1   2      61421.91      57744.49      2184.06 o                         
  -7   1   2      13591.72      10274.24       549.70 o                         
  -6   1   2       5664.10       5858.92       392.11 o                         
  -5   1   2      28235.79      33087.49      1292.31 o                         
  -4   1   2      10441.97      10251.07       615.93 o                         
  -3   1   2        159.44        404.39       233.56 o                         
  -2   1   2      28979.62      30334.90      1148.67 o                         
  -1   1   2        375.34        293.81       100.76 o                         
   0   1   2      18130.59      17058.09       593.10 o                         
   1   1   2        244.19        627.85       120.03 o                         
   2   1   2       4379.82       3461.16       226.85 o                         
   3   1   2      81206.24      78869.77      2512.35 o                         
   4   1   2      28146.53      29341.64      1006.69 o                         
   5   1   2        309.84        682.55       248.39 o                         
   6   1   2        167.60        155.18       278.57 o                         
   7   1   2         38.60        462.08       309.91 o                         
   8   1   2      22678.84      26147.02      1180.88 o                         
   9   1   2       3227.71       1929.88       513.17 o                         
  10   1   2       8042.37       8918.33       799.29 o                         
  11   1   2       2715.74       2299.94       538.95 o                         
  12   1   2        538.26       1238.94       746.27 o                         
  13   1   2       7908.22       7375.49      1051.02 o                         
  14   1   2       1296.68       1745.25       822.48 o                         
  15   1   2       3306.42       3334.29       661.84 o                         
  16   1   2       1135.17         55.20       589.56 o                         
  17   1   2       6682.27       5766.98       798.19 o                         
  18   1   2      11466.31      11052.72       739.43 o                         
  19   1   2       1923.73       2318.03       540.39 o                         
  20   1   2       8888.14       8262.20       693.80 o                         
  21   1   2         76.14       -541.43       541.43 o                         
  22   1   2       7043.20       6630.88       526.17 o                         
  23   1   2       1124.34       1665.78       416.60 o                         
  24   1   2       1086.01        960.19       393.85 o                         
  25   1   2        558.22        288.84       497.49 o                         
  26   1   2        409.44        512.24       414.44 o                         
  27   1   2       2259.22       1926.86       418.48 o                         
 -28   2   2        167.36       -173.79       382.59 o                         
 -27   2   2       8413.87       9433.63       709.99 o                         
 -26   2   2        619.61        565.09       396.94 o                         
 -25   2   2       1344.93       1037.52       397.94 o                         
 -24   2   2       4557.96       5315.08       593.45 o                         
 -23   2   2        632.52        903.20       513.25 o                         
 -22   2   2      13215.50      13836.68       798.85 o                         
 -21   2   2       9064.97       8126.48       667.00 o                         
 -20   2   2      14744.01      13069.80       787.13 o                         
 -19   2   2      37640.66      33554.65      1376.06 o                         
 -18   2   2      11464.84      10882.67       913.95 o                         
 -17   2   2      67229.45      61322.12      2258.04 o                         
 -16   2   2      16091.18      14998.44      1016.14 o                         
 -15   2   2      52407.07      51827.42      2337.29 o                         
 -14   2   2      63328.96      58258.32      2528.49 o                         
 -13   2   2      30387.79      28847.33      1468.13 o                         
 -12   2   2      92098.38      90862.21      3604.25 o                         
 -11   2   2        533.15       -354.76       446.75 o                         
 -10   2   2      62031.47      58440.91      2407.34 o                         
  -9   2   2      42419.76      41734.38      1769.93 o                         
  -8   2   2      11482.59      12374.85       662.46 o                         
  -7   2   2     266104.38     254622.22      9194.00 o                         
  -6   2   2        641.62       1009.91       237.53 o                         
  -5   2   2     283929.66     286732.34      7999.30 o                         
  -4   2   2      55689.61      55279.47      1801.97 o                         
  -3   2   2      37586.80      44748.39      1494.33 o                         
  -2   2   2      63991.43      62983.52      1807.79 o                         
  -1   2   2       1573.49       1898.87       166.20 o                         
   0   2   2      56744.91      60330.34      1929.82 o                         
   1   2   2      53159.22      54798.08      2032.81 o                         
   2   2   2       1241.45       2170.20       257.93 o                         
   3   2   2     118452.82     123364.06      3485.46 o                         
   4   2   2       7828.76       9764.36       464.69 o                         
   5   2   2     138922.42     144413.72      4565.76 o                         
   6   2   2      31062.29      29612.76      1054.66 o                         
   7   2   2      73110.38      75908.91      2465.41 o                         
   8   2   2      73839.88      73591.13      2844.02 o                         
   9   2   2      21773.91      20652.07      1103.47 o                         
  10   2   2     104865.75      99003.41      3829.46 o                         
  11   2   2        176.50        609.15       424.73 o                         
  12   2   2      31826.07      28697.15      1906.67 o                         
  13   2   2      40778.54      41879.18      2365.53 o                         
  14   2   2       1753.02       1769.95       642.62 o                         
  15   2   2      26047.31      22527.50      1314.33 o                         
  16   2   2      17384.89      16277.62      1136.55 o                         
  17   2   2      31474.45      30795.77      1673.41 o                         
  18   2   2      26342.82      24277.01      1115.06 o                         
  19   2   2      20799.87      18820.45       935.76 o                         
  20   2   2      27150.54      25471.71      1252.51 o                         
  21   2   2       1068.47       1198.89       500.62 o                         
  22   2   2      12907.13      14405.57       800.51 o                         
  23   2   2         11.56       -396.56       396.56 o                         
  24   2   2        550.13        762.65       353.02 o                         
  25   2   2       1704.29       2472.05       403.04 o                         
  26   2   2       3115.27       3444.07       475.11 o                         
  27   2   2       2321.15       2723.94       483.32 o                         
 -28   3   2        330.66        951.19       367.01 o                         
 -27   3   2      14012.78      14845.95       978.08 o                         
 -26   3   2       4816.04       6516.85       631.46 o                         
 -25   3   2      13084.07      11680.34       818.86 o                         
 -24   3   2       7024.36       7116.69       688.29 o                         
 -23   3   2       8092.54       7419.68       767.57 o                         
 -22   3   2       2944.44       2699.58       708.54 o                         
 -21   3   2        456.38        876.36       651.83 o                         
 -20   3   2        373.99        419.46       609.59 o                         
 -19   3   2       2715.68       2667.60       711.02 o                         
 -18   3   2       2265.70       1788.22       800.55 o                         
 -17   3   2      22288.13      21539.20      1464.11 o                         
 -16   3   2      30592.42      28439.44      1453.82 o                         
 -15   3   2      67531.80      67794.23      2432.18 o                         
 -14   3   2      46773.35      43977.11      1784.61 o                         
 -13   3   2      37618.63      38170.68      1555.53 o                         
 -12   3   2      72877.65      73959.09      2604.03 o                         
 -11   3   2      10018.66      11677.95       711.88 o                         
 -10   3   2       3134.17       4120.62       775.76 o                         
  -9   3   2        918.26        879.64       239.30 o                         
  -8   3   2       3530.22       4426.67       727.39 o                         
  -7   3   2      12213.40      10975.14       505.82 o                         
  -6   3   2      19306.43      17463.01       705.22 o                         
  -5   3   2      18487.62      19431.34       793.77 o                         
  -4   3   2        651.34        293.12       281.98 o                         
  -3   3   2     181003.69     168107.38      5287.75 o                         
  -2   3   2       9252.05       7929.49       384.16 o                         
  -1   3   2      72889.09      82800.09      2646.25 o                         
   0   3   2      13602.33      15829.52       739.15 o                         
   1   3   2      37095.95      40647.06      1595.88 o                         
   2   3   2        130.37       -216.78       216.78 o                         
   3   3   2      37849.75      40212.01      1347.36 o                         
   4   3   2       2879.92       2993.56       243.93 o                         
   5   3   2       1595.55       2696.42       238.81 o                         
   6   3   2      59002.20      56733.85      1889.85 o                         
   7   3   2       3437.60       3239.25       461.20 o                         
   8   3   2      12990.68      11076.58       642.95 o                         
   9   3   2       5516.36       4584.79       421.84 o                         
  10   3   2       8161.64       8128.47       980.26 o                         
  11   3   2       1674.35       2641.67       501.59 o                         
  12   3   2      13417.90      11893.89       912.06 o                         
  13   3   2       6046.25       6357.21       812.05 o                         
  14   3   2         34.05        385.68       644.33 o                         
  15   3   2       6878.12       7459.28      1060.79 o                         
  16   3   2      18679.03      17577.10      1524.74 o                         
  17   3   2      11550.12      12941.52       927.26 o                         
  18   3   2       4955.71       4003.16       649.27 o                         
  19   3   2       5555.08       4802.36       637.68 o                         
  20   3   2       1866.93       1653.37       545.75 o                         
  21   3   2        181.69       -156.92       514.00 o                         
  22   3   2        399.35        467.42       394.75 o                         
  23   3   2       4792.06       6452.05       763.03 o                         
  24   3   2        227.54       -183.79       411.16 o                         
  25   3   2       2696.12       1979.06       382.55 o                         
  26   3   2        338.10        -34.30       360.90 o                         
  27   3   2       1075.39        677.75       358.62 o                         
 -27   4   2       4269.63       5105.25       520.16 o                         
 -26   4   2       1041.56        616.54       706.08 o                         
 -25   4   2       2486.78       2041.86       832.39 o                         
 -24   4   2       3621.71       3247.36       581.10 o                         
 -23   4   2        248.73       -252.63       572.17 o                         
 -22   4   2       3638.56       3172.55       684.97 o                         
 -21   4   2       3744.52       3319.21       650.86 o                         
 -20   4   2       8177.67       8958.05      1244.76 o                         
 -19   4   2      42925.12      38234.71      1734.73 o                         
 -18   4   2       1623.59        890.82       589.18 o                         
 -17   4   2      72365.53      68777.45      2911.71 o                         
 -16   4   2        207.99        277.24       795.93 o                         
 -15   4   2      47627.62      46008.24      2162.40 o                         
 -14   4   2      25469.88      25688.79      1693.52 o                         
 -13   4   2       4942.78       3873.66       834.80 o                         
 -12   4   2      14865.07      15930.79      1347.99 o                         
 -11   4   2      38599.54      38533.46      2207.65 o                         
 -10   4   2       9706.09      10893.72      1053.90 o                         
  -9   4   2      91098.56      88047.33      2648.83 o                         
  -8   4   2       1379.64       1799.26       484.22 o                         
  -7   4   2     223126.16     211730.05      6011.18 o                         
  -6   4   2         86.69        221.21       190.22 o                         
  -5   4   2     181615.86     177323.86      4597.14 o                         
  -4   4   2       2732.45       2454.31       247.22 o                         
  -3   4   2      61840.73      66286.15      2156.29 o                         
  -2   4   2      12279.30       7882.74       460.70 o                         
  -1   4   2       3287.91       2807.06       302.71 o                         
   0   4   2      73391.37      68775.74      2590.29 o                         
   1   4   2      64842.09      59177.40      2284.82 o                         
   2   4   2       9318.96      14155.46       733.25 o                         
   3   4   2     185786.02     191569.03      7005.79 o                         
   4   4   2      72280.23      72032.20      2815.41 o                         
   5   4   2     147910.42     150238.81      4330.15 o                         
   6   4   2      13428.87      15841.59       690.53 o                         
   7   4   2     101072.49     103510.66      3411.59 o                         
   8   4   2      21782.07      21067.82      1146.20 o                         
   9   4   2        428.06        605.64       426.24 o                         
  10   4   2       2248.96       3523.74       557.41 o                         
  11   4   2      31520.58      34184.15      2062.67 o                         
  12   4   2       2563.33       3479.27      1247.89 o                         
  13   4   2      81515.88      75901.01      3046.13 o                         
  14   4   2      28757.51      26875.67      2649.06 o                         
  15   4   2      56014.48      47940.53      2616.70 o                         
  16   4   2      19747.10      18662.54      1575.44 o                         
  17   4   2      17241.79      14387.02       873.50 o                         
  18   4   2      26223.44      24019.82      1159.65 o                         
  19   4   2       2894.53       2721.99       590.32 o                         
  20   4   2       1082.10        156.33       519.71 o                         
  21   4   2       2521.03       3678.73       580.22 o                         
  22   4   2        433.69        620.69       503.14 o                         
  23   4   2      12103.35      12370.43       703.28 o                         
  24   4   2       1027.06        511.53       361.32 o                         
  25   4   2      12569.78      14299.19       988.45 o                         
  26   4   2       4010.83       4440.16       443.78 o                         
 -27   5   2       5632.29       6107.65       542.93 o                         
 -26   5   2       3200.55       3962.98       466.76 o                         
 -25   5   2        356.47        539.66       493.60 o                         
 -24   5   2          4.07         -6.73       509.89 o                         
 -23   5   2        312.58        -34.01       561.80 o                         
 -22   5   2       1168.34       1448.58       564.98 o                         
 -21   5   2      16127.58      19099.20      1165.33 o                         
 -20   5   2      12950.61      16035.10       977.73 o                         
 -19   5   2      24863.44      23768.36      1164.87 o                         
 -18   5   2      28729.61      26089.43      1243.87 o                         
 -17   5   2      32756.52      31741.15      1388.05 o                         
 -16   5   2      18959.12      18228.82      1833.06 o                         
 -15   5   2       5961.99       5582.70       893.31 o                         
 -14   5   2      15322.96      16558.85      2133.13 o                         
 -13   5   2        687.50        117.26       970.53 o                         
 -12   5   2       1227.78       1745.43       755.79 o                         
 -11   5   2      23956.16      29016.05      1941.08 o                         
 -10   5   2      12959.01      12726.50       917.62 o                         
  -9   5   2      85451.41      80505.97      3220.92 o                         
  -8   5   2      51524.21      46852.74      1765.37 o                         
  -7   5   2      28370.90      27284.29      1168.11 o                         
  -6   5   2      63097.14      61753.33      1757.74 o                         
  -5   5   2      10286.47       9659.94       480.88 o                         
  -4   5   2      37200.13      38748.61      1306.07 o                         
  -3   5   2      25935.60      25826.19      1100.61 o                         
  -2   5   2     111427.06     116713.89      3840.27 o                         
  -1   5   2      19806.88      22737.88      1372.21 o                         
   0   5   2        408.47        400.65       319.09 o                         
   1   5   2      95826.29      92865.85      3571.34 o                         
   2   5   2       4716.24       3367.41       331.46 o                         
   3   5   2      45276.83      46515.27      1653.11 o                         
   4   5   2      29646.59      28432.25      1149.79 o                         
   5   5   2       7127.07       6206.95       431.58 o                         
   6   5   2      37076.02      37455.91      1291.72 o                         
   7   5   2        489.34        808.02       408.76 o                         
   8   5   2      15587.85      16331.01      1004.59 o                         
   9   5   2        628.13        711.54       456.34 o                         
  10   5   2       3634.10       4495.15       628.87 o                         
  11   5   2       1600.76       2622.89       859.65 o                         
  12   5   2       3890.93       3863.73       788.68 o                         
  13   5   2      17337.36      17747.42      1858.55 o                         
  14   5   2        553.12        -25.16       792.85 o                         
  15   5   2      14531.19      13401.68      1200.86 o                         
  16   5   2       4487.58       3087.78       660.25 o                         
  17   5   2       5043.62       3178.41       659.87 o                         
  18   5   2       9907.62       8118.65       709.73 o                         
  19   5   2       1155.98       1347.62       557.15 o                         
  20   5   2       5406.40       4772.42       617.38 o                         
  21   5   2        263.84        -38.31       508.40 o                         
  22   5   2       3414.15       3199.10       686.99 o                         
  23   5   2        450.17       -161.34       447.01 o                         
  24   5   2       1356.65       1315.81       426.24 o                         
  25   5   2       1298.13       1795.71       382.47 o                         
  26   5   2          4.93       -232.51       390.63 o                         
 -26   6   2       2558.37       2068.36       436.76 o                         
 -25   6   2        351.27        245.83       416.86 o                         
 -24   6   2       5274.71       6816.40       677.64 o                         
 -23   6   2        758.46       -370.26       501.51 o                         
 -22   6   2       4593.90       4825.24      1129.27 o                         
 -21   6   2        678.04       1021.94       528.95 o                         
 -20   6   2        688.70       1145.40       604.90 o                         
 -19   6   2         84.47        437.57       741.45 o                         
 -18   6   2         18.06       -593.91       593.91 o                         
 -17   6   2       2318.28       1685.30       633.48 o                         
 -16   6   2       7394.88       7214.88       810.76 o                         
 -15   6   2        936.17       1695.14      1236.64 o                         
 -14   6   2      24343.83      29223.49      2648.76 o                         
 -13   6   2        369.48       1401.72      1117.48 o                         
 -12   6   2      36866.72      39606.88      2915.57 o                         
 -11   6   2      10169.42       8800.21       920.88 o                         
 -10   6   2      25492.40      24760.38      3027.56 o                         
  -9   6   2        181.41        343.91      1119.10 o                         
  -8   6   2        330.14        634.37       465.11 o                         
  -7   6   2      55960.92      53406.11      2006.73 o                         
  -6   6   2       2077.03       2067.30       354.85 o                         
  -5   6   2        519.05        467.29       320.56 o                         
  -4   6   2      39803.17      40388.51      1410.29 o                         
  -3   6   2      16671.28      16341.45       872.32 o                         
  -2   6   2       9069.46       8599.17       612.65 o                         
  -1   6   2      39924.12      35722.84      1415.96 o                         
   0   6   2     105504.84     110778.66      3704.81 o                         
   1   6   2     101965.94     101810.66      3084.35 o                         
   2   6   2      25876.26      30226.47      1264.84 o                         
   3   6   2      64782.01      58889.31      2134.59 o                         
   4   6   2       2223.69       2601.43       424.61 o                         
   5   6   2      12258.02      13202.38       800.63 o                         
   6   6   2      30262.43      28914.34      1252.20 o                         
   7   6   2       1658.16       1210.80       457.84 o                         
   8   6   2      17273.92      16416.68      1228.86 o                         
   9   6   2      47221.64      42163.85      1990.30 o                         
  10   6   2       7894.06       7680.34       774.48 o                         
  11   6   2      48854.04      47077.16      2420.95 o                         
  12   6   2       3677.88       5020.19       916.32 o                         
  13   6   2     102257.96     103606.55      5641.66 o                         
  14   6   2       1429.63       1876.26       811.81 o                         
  15   6   2      23322.54      21572.97       949.16 o                         
  16   6   2        267.01       -530.72       530.72 o                         
  17   6   2       6819.51       6742.19       712.45 o                         
  18   6   2        780.52        176.31       617.77 o                         
  19   6   2       2724.94       2420.09       581.32 o                         
  20   6   2       5961.92       5635.42       583.48 o                         
  21   6   2      16688.43      16768.45       870.05 o                         
  22   6   2       2129.60       2165.80       466.31 o                         
  23   6   2      29637.53      30746.10      1164.91 o                         
  24   6   2        730.85        657.58       493.29 o                         
  25   6   2      16941.15      19865.32      1094.25 o                         
 -25   7   2       1027.71       1035.76       905.71 o                         
 -24   7   2       1934.70       2221.65       504.23 o                         
 -23   7   2       3740.47       4646.57       612.92 o                         
 -22   7   2       5737.51       5722.17       659.42 o                         
 -21   7   2      14037.36      15131.59      1244.62 o                         
 -20   7   2       4002.17       4428.92       725.18 o                         
 -19   7   2      18466.92      16317.92      1027.16 o                         
 -18   7   2        503.88         51.03       651.44 o                         
 -17   7   2      12090.56      10846.84       977.95 o                         
 -16   7   2         40.31        806.43       725.47 o                         
 -15   7   2        218.92        255.60       947.74 o                         
 -14   7   2       7444.91       6929.93       933.59 o                         
 -13   7   2      11588.75      14832.74      2336.37 o                         
 -12   7   2      16016.78      17874.45      1855.38 o                         
 -11   7   2      74480.59      78876.05      3557.65 o                         
 -10   7   2      13748.84      11906.96       947.86 o                         
  -9   7   2      63798.20      64328.25      3460.74 o                         
  -8   7   2       6593.62       6121.96       974.53 o                         
  -7   7   2      55973.87      52659.82      2076.21 o                         
  -6   7   2        916.16       1612.94       462.69 o                         
  -5   7   2        801.04       1461.85       402.40 o                         
  -4   7   2      23781.95      22751.73      1144.40 o                         
  -3   7   2        628.36        905.91       377.34 o                         
  -2   7   2      10884.59       9699.84      1182.83 o                         
  -1   7   2      95538.21      93437.65      2666.46 o                         
   0   7   2       4485.47       3584.57       460.00 o                         
   1   7   2     108216.52     103121.88      3172.57 o                         
   2   7   2       8978.56       8145.61       603.67 o                         
   3   7   2      96535.82      91740.21      2859.38 o                         
   4   7   2      13864.63      15015.42       908.29 o                         
   5   7   2      26202.05      25762.56      1630.91 o                         
   6   7   2       3298.56       2786.63       982.37 o                         
   7   7   2       1260.18       1486.04       742.69 o                         
   8   7   2       6275.15       5963.07       851.50 o                         
   9   7   2       4295.24       5175.71       846.39 o                         
  10   7   2      14459.54      14986.12      1313.36 o                         
  11   7   2      10079.67      12050.84      1678.37 o                         
  12   7   2        240.75       -102.58      1607.39 o                         
  13   7   2      25678.50      22545.99      1082.91 o                         
  14   7   2       7926.01       8474.61       711.88 o                         
  15   7   2      15268.53      13498.24       819.98 o                         
  16   7   2          6.99        278.07       622.81 o                         
  17   7   2       6993.64       6304.84       709.63 o                         
  18   7   2          5.00       -188.54       559.73 o                         
  19   7   2        254.96        511.62       612.19 o                         
  20   7   2       1032.09       1412.09       542.78 o                         
  21   7   2       1010.19        951.96       565.03 o                         
  22   7   2       2029.81       1936.15       553.95 o                         
  23   7   2       1679.16       1722.29       636.79 o                         
  24   7   2        592.12        749.36       669.61 o                         
 -24   8   2        383.46       1429.59       965.43 o                         
 -23   8   2       1442.90       2647.78      1025.90 o                         
 -22   8   2       1282.53       1319.88       600.85 o                         
 -21   8   2       2636.04       1709.81       898.05 o                         
 -20   8   2         12.22       -686.27      1070.69 o                         
 -19   8   2        807.92        982.61      1061.79 o                         
 -18   8   2       1652.51       2685.83       753.95 o                         
 -17   8   2        552.16        517.60       980.77 o                         
 -16   8   2       1435.06       1769.78       767.13 o                         
 -15   8   2         87.28        473.67       756.94 o                         
 -14   8   2       4585.11       4807.02       891.69 o                         
 -13   8   2        453.63        640.71       810.62 o                         
 -12   8   2       6969.91       7169.65       868.32 o                         
 -11   8   2       2287.88       1054.43       660.48 o                         
 -10   8   2       3598.13       2803.40       724.47 o                         
  -9   8   2       2087.79       2229.99       817.01 o                         
  -8   8   2        229.46       -627.86       627.86 o                         
  -7   8   2       2707.56       1894.70       950.26 o                         
  -6   8   2      17245.24      16421.08       909.72 o                         
  -5   8   2       3637.51       2553.86       520.23 o                         
  -4   8   2      32614.18      31904.87      1278.52 o                         
  -3   8   2       8621.24       9011.69       680.75 o                         
  -2   8   2      20974.04      20552.07      1006.91 o                         
  -1   8   2      17890.68      19938.84       991.21 o                         
   0   8   2       2371.03       2472.12       444.51 o                         
   1   8   2       9245.85       8043.18       630.00 o                         
   2   8   2       2309.51       1843.87       448.64 o                         
   3   8   2       6123.07       6424.87       723.60 o                         
   4   8   2      36659.15      35841.93      1515.54 o                         
   5   8   2         29.92       -540.37       540.37 o                         
   6   8   2      70392.35      67839.58      3042.96 o                         
   7   8   2        249.68        430.77       699.34 o                         
   8   8   2      46947.04      41925.46      2323.20 o                         
   9   8   2        319.79       1512.15       964.29 o                         
  10   8   2      36066.21      37014.86      2345.15 o                         
  11   8   2      14755.21      13672.40       808.51 o                         
  12   8   2       2054.99       1678.72       546.30 o                         
  13   8   2      45929.83      45686.02      1573.25 o                         
  14   8   2       9791.61      10407.31       744.39 o                         
  15   8   2      10530.45       9592.57       746.50 o                         
  16   8   2      34781.27      37263.24      1322.24 o                         
  17   8   2       2180.14       2313.42       540.04 o                         
  18   8   2      40055.44      40090.55      1566.38 o                         
  19   8   2       3673.53       3790.60       656.66 o                         
  20   8   2      22977.05      24675.79      1292.04 o                         
  21   8   2       5257.03       5547.88       810.46 o                         
  22   8   2       1682.74       1718.28       566.71 o                         
  23   8   2       6424.64       5451.23       681.11 o                         
 -23   9   2        521.05        863.61       944.02 o                         
 -22   9   2       3816.36       4649.85       832.97 o                         
 -21   9   2       1425.83       1748.29       769.84 o                         
 -20   9   2        174.18       -628.34       628.34 o                         
 -19   9   2        766.91       -443.38       589.32 o                         
 -18   9   2       8174.32       8750.59      1086.90 o                         
 -17   9   2        203.35       -698.60       698.60 o                         
 -16   9   2      33180.20      35456.46      1917.45 o                         
 -15   9   2        530.94        414.51       943.23 o                         
 -14   9   2      46245.64      44730.71      2436.11 o                         
 -13   9   2       3525.64       3124.02       733.42 o                         
 -12   9   2      14939.52      14026.58      1009.41 o                         
 -11   9   2      11404.31      11102.65       824.49 o                         
 -10   9   2       4140.74       4154.91       613.33 o                         
  -9   9   2        149.40       -207.39       473.51 o                         
  -8   9   2         95.77        107.06       490.41 o                         
  -7   9   2       2013.10       2212.94       723.35 o                         
  -6   9   2      29003.21      29471.86      1466.58 o                         
  -5   9   2       1769.24       2337.59       584.41 o                         
  -4   9   2      57606.38      56191.56      1949.37 o                         
  -3   9   2       2877.32       1693.62       623.79 o                         
  -2   9   2      59895.96      56406.20      1930.13 o                         
  -1   9   2       3314.19       2748.70       596.41 o                         
   0   9   2      44892.29      42382.77      1753.10 o                         
   1   9   2       2429.41       2053.62       548.33 o                         
   2   9   2       9898.63       9231.40       743.54 o                         
   3   9   2       1310.71        893.54       558.10 o                         
   4   9   2      10297.82       9635.71      1469.76 o                         
   5   9   2       2531.32       4179.11       843.62 o                         
   6   9   2      43650.53      42576.38      2384.07 o                         
   7   9   2       9581.87      10170.27       652.84 o                         
   8   9   2      42653.05      38055.36      1320.69 o                         
   9   9   2       9192.35       7655.02       626.24 o                         
  10   9   2      41471.50      38167.73      1470.53 o                         
  11   9   2       3473.38       3082.80       556.86 o                         
  12   9   2       9037.38       9214.94       685.72 o                         
  13   9   2        102.77        499.48       570.85 o                         
  14   9   2         56.81       -559.93       559.93 o                         
  15   9   2        740.47       1067.40       647.64 o                         
  16   9   2        355.26       -281.40       586.90 o                         
  17   9   2       2499.47       2052.29       569.02 o                         
  18   9   2       6151.96       8456.29       741.94 o                         
  19   9   2       5236.34       6739.05       687.57 o                         
  20   9   2       4443.92       4543.39       631.13 o                         
  21   9   2        860.26       1797.07       564.66 o                         
  22   9   2       3028.05       1504.54       742.94 o                         
 -21  10   2          1.48       -587.07       865.59 o                         
 -20  10   2        746.14        751.87      1298.25 o                         
 -19  10   2        451.19          5.45      1214.02 o                         
 -18  10   2         58.52        451.37       879.37 o                         
 -17  10   2       4625.75       4873.10      1049.43 o                         
 -16  10   2        382.73       -554.56      1963.69 o                         
 -15  10   2       1586.37        756.58       870.40 o                         
 -14  10   2       2941.55       2056.69       865.26 o                         
 -13  10   2      11221.19      10542.02       926.00 o                         
 -12  10   2       5893.30       5844.00       718.99 o                         
 -11  10   2       5150.27       4291.48       735.66 o                         
 -10  10   2       6384.09       6977.87       749.21 o                         
  -9  10   2        923.51        904.16       506.94 o                         
  -8  10   2       1845.74       2205.46       658.53 o                         
  -7  10   2       1049.39        989.57       518.08 o                         
  -6  10   2       2857.21       2465.72       484.65 o                         
  -5  10   2       8169.26       7602.65       509.78 o                         
  -4  10   2      21656.31      18678.12       699.55 o                         
  -3  10   2      23641.88      22195.66       782.69 o                         
  -2  10   2      22046.58      21687.35       743.05 o                         
  -1  10   2       4365.16       4117.24       428.59 o                         
   0  10   2       9251.61       8831.34       501.74 o                         
   1  10   2       7832.26       7318.42       584.80 o                         
   2  10   2        624.48        662.76       402.49 o                         
   3  10   2        757.42       1013.03       420.14 o                         
   4  10   2      15834.63      16378.79       676.47 o                         
   5  10   2       1367.51        872.61       459.45 o                         
   6  10   2      32579.39      30525.09      1115.57 o                         
   7  10   2      15807.78      15723.93       878.97 o                         
   8  10   2      34395.03      33554.40      1251.03 o                         
   9  10   2       7175.42       6485.46       643.35 o                         
  10  10   2      28859.31      29413.99      1190.70 o                         
  11  10   2      11164.71      12048.32       766.37 o                         
  12  10   2       1352.29        813.20       589.05 o                         
  13  10   2       4804.14       4578.31       687.31 o                         
  14  10   2       5016.09       4833.54       632.26 o                         
  15  10   2       2804.31       2629.42       611.30 o                         
  16  10   2      22355.52      21847.96      1056.77 o                         
  17  10   2        242.47         67.03       494.53 o                         
  18  10   2      28702.36      29248.73      2611.70 o                         
  19  10   2       1670.85       2310.16       930.63 o                         
  20  10   2      13809.06      13956.33      1223.59 o                         
 -19  11   2       6753.15       9019.61      1933.79 o                         
 -18  11   2        850.20          7.76      1279.43 o                         
 -17  11   2       1955.10       2555.23       762.41 o                         
 -16  11   2       7288.21       6905.80       917.57 o                         
 -15  11   2         33.99       1211.55       737.80 o                         
 -14  11   2       5012.05       5851.18      1102.48 o                         
 -13  11   2       2171.79       1682.36       779.87 o                         
 -12  11   2       9243.97       7643.89       776.16 o                         
 -11  11   2       2370.11       1597.49       658.51 o                         
 -10  11   2       1411.42       2069.49       712.77 o                         
  -9  11   2      11520.72      12325.34       941.66 o                         
  -8  11   2        519.39       -507.96       507.96 o                         
  -7  11   2       7935.89       8296.43       635.22 o                         
  -6  11   2       2261.94       1500.33       558.00 o                         
  -5  11   2       7804.17       8859.98       612.95 o                         
  -4  11   2      16601.84      15370.62       742.71 o                         
  -3  11   2       1535.44       1917.29       463.03 o                         
  -2  11   2      14708.97      13121.73       690.95 o                         
  -1  11   2        559.64       1152.78       515.34 o                         
   0  11   2       3870.11       4323.13       498.85 o                         
   1  11   2      13129.96      12898.35       665.04 o                         
   2  11   2       2434.09       1575.03       488.94 o                         
   3  11   2      14234.82      13405.51       711.82 o                         
   4  11   2       5788.98       5991.63       599.64 o                         
   5  11   2      27020.49      26829.19      1004.11 o                         
   6  11   2       7206.30       5365.02       614.67 o                         
   7  11   2      10375.54      10870.91       710.03 o                         
   8  11   2       1197.41       2323.80       592.10 o                         
   9  11   2       1042.44       1703.24       601.53 o                         
  10  11   2       1025.77       1285.15       567.82 o                         
  11  11   2       1229.67        662.75       551.83 o                         
  12  11   2         10.67        718.98       630.01 o                         
  13  11   2       6033.77       7092.38       689.16 o                         
  14  11   2         49.30       -485.07       485.07 o                         
  15  11   2       8184.59       8169.68       682.36 o                         
  16  11   2       1011.58       1555.92       491.71 o                         
  17  11   2       9622.25      10258.64      1205.71 o                         
  18  11   2        470.41       -275.69       688.09 o                         
  19  11   2       3604.61       3514.43       663.33 o                         
 -17  12   2        322.50       -369.69       734.65 o                         
 -16  12   2        116.43        -24.66       623.67 o                         
 -15  12   2        735.26        741.30       970.81 o                         
 -14  12   2       4828.67       5771.09      1554.02 o                         
 -13  12   2       1047.90       2132.55       776.18 o                         
 -12  12   2      17292.12      17472.56      1530.63 o                         
 -11  12   2       1942.78       1146.53       688.01 o                         
 -10  12   2      16192.03      15344.99      1137.81 o                         
  -9  12   2       8395.20       8090.70       828.74 o                         
  -8  12   2      15599.85      16612.70      1090.34 o                         
  -7  12   2       3162.31       3992.39       644.01 o                         
  -6  12   2        548.25        -36.42       496.60 o                         
  -5  12   2        176.56       -544.98       544.98 o                         
  -4  12   2      11286.26      10448.38       752.88 o                         
  -3  12   2       4150.57       4617.44       585.67 o                         
  -2  12   2      14577.67      14396.48       725.56 o                         
  -1  12   2      11041.79      10998.43       703.03 o                         
   0  12   2      25834.73      23647.32      1040.74 o                         
   1  12   2      16920.11      16508.38      1028.76 o                         
   2  12   2      15657.05      16235.36       830.05 o                         
   3  12   2      15901.69      16916.06       855.08 o                         
   4  12   2       1414.67       1911.27       492.30 o                         
   5  12   2       2736.49       2158.72       557.11 o                         
   6  12   2       2454.49       2006.13       573.46 o                         
   7  12   2       2055.08       1913.43       552.43 o                         
   8  12   2       8839.89      10720.64       793.93 o                         
   9  12   2      11539.69      10925.09       741.71 o                         
  10  12   2       8138.53       8300.36       759.42 o                         
  11  12   2      17469.43      16321.05       950.52 o                         
  12  12   2       8797.13       8911.20       663.02 o                         
  13  12   2      11872.88      13302.82       795.15 o                         
  14  12   2       2085.74       2385.13       529.97 o                         
  15  12   2       7515.54       8653.92       718.15 o                         
  16  12   2        301.91        412.50       736.65 o                         
  17  12   2         58.00        653.49       564.13 o                         
 -15  13   2       1066.28       1163.97       858.03 o                         
 -14  13   2        426.68       -370.80       795.60 o                         
 -13  13   2        172.58       1157.33       707.19 o                         
 -12  13   2         15.33        226.00       638.39 o                         
 -11  13   2         51.99        530.80       705.77 o                         
 -10  13   2         14.62        355.89       583.06 o                         
  -9  13   2       4794.45       3645.03       700.23 o                         
  -8  13   2         58.75        465.57       652.76 o                         
  -7  13   2       9881.07      10187.59       899.33 o                         
  -6  13   2        567.51       -516.16       658.87 o                         
  -5  13   2       7994.98       9191.53       703.62 o                         
  -4  13   2       1270.86       1370.86       518.78 o                         
  -3  13   2        439.71        682.62       537.94 o                         
  -2  13   2       2556.27       2773.90       686.99 o                         
  -1  13   2       2145.11       2265.71       640.83 o                         
   0  13   2       3100.42       3950.01       681.50 o                         
   1  13   2       4825.08       4191.20       690.05 o                         
   2  13   2       1431.14       1976.80      1106.41 o                         
   3  13   2       6078.47       6171.65       661.52 o                         
   4  13   2        549.14        250.55       602.89 o                         
   5  13   2       6560.85       7158.06       629.05 o                         
   6  13   2        206.28       -207.80       468.64 o                         
   7  13   2       1439.47       1520.27       491.12 o                         
   8  13   2       3112.27       3638.35       542.86 o                         
   9  13   2         21.30        899.08       511.29 o                         
  10  13   2       6462.68       6248.36       594.06 o                         
  11  13   2        329.63        488.97       474.75 o                         
  12  13   2       8442.62       8611.29       659.69 o                         
  13  13   2        323.90       -170.11       515.39 o                         
  14  13   2       5953.76       5912.35       733.06 o                         
 -11  14   2        329.87       -375.27       854.50 o                         
 -10  14   2       7628.15       8780.91      1312.94 o                         
  -9  14   2      12658.38      11188.39       880.82 o                         
  -8  14   2       3977.49       4676.50       644.27 o                         
  -7  14   2      20738.30      20256.07      1584.30 o                         
  -6  14   2       1878.00       2529.02       591.79 o                         
  -5  14   2      15264.35      15129.87      1002.78 o                         
  -4  14   2        235.98      -1025.43      1119.76 o                         
  -3  14   2       2722.98       2129.70       665.83 o                         
  -2  14   2        496.46         63.99       500.97 o                         
  -1  14   2          1.17       -348.19       437.60 o                         
   0  14   2       7270.98       6332.13       907.89 o                         
   1  14   2       6368.70       7384.73       858.28 o                         
   2  14   2      14251.04      14289.21       960.25 o                         
   3  14   2      12286.17      12864.75       923.79 o                         
   4  14   2      10519.22      11427.12       904.44 o                         
   5  14   2      14444.66      14579.97       946.55 o                         
   6  14   2       3375.81       3657.60       583.90 o                         
   7  14   2       5221.72       5587.96       602.26 o                         
   8  14   2        143.14        242.00       526.04 o                         
   9  14   2        521.40         27.16       522.70 o                         
  10  14   2       1376.77       1640.13       791.98 o                         
  -5  15   2        373.39       -409.02       545.13 o                         
  -4  15   2         13.95       1004.19       734.02 o                         
  -3  15   2        353.92       1715.75      1070.61 o                         
  -2  15   2       1926.97       1166.97      1097.30 o                         
  -1  15   2        923.05         91.79      1059.25 o                         
   0  15   2       4406.61       4843.96      1258.53 o                         
   1  15   2       1721.97       1064.72       807.09 o                         
   2  15   2       2118.67       2113.54       691.12 o                         
   3  15   2       1203.62       1353.16       534.71 o                         
   4  15   2       1258.19       1963.96       662.81 o                         
 -27   0   3        437.31        144.07       672.13 o                         
 -25   0   3       6863.26       6358.21      1554.75 o                         
 -23   0   3      18461.95      17994.34      1816.45 o                         
 -21   0   3      30749.04      32017.12      1747.41 o                         
 -19   0   3      17971.10      18593.18      1511.76 o                         
 -17   0   3      12656.50      13975.80      1807.90 o                         
 -15   0   3       4701.25       5484.76       888.09 o                         
 -13   0   3      24990.38      24995.03      1923.02 o                         
 -11   0   3      72712.59      68579.02      3412.70 o                         
  -9   0   3       4227.49       5481.84       843.15 o                         
  -7   0   3      33342.05      29846.38      2225.71 o                         
  -5   0   3      16635.12      19084.67      1444.97 o                         
  -3   0   3     160699.88     161212.88     10111.29 o                         
  -1   0   3        131.92        221.37       203.26 o                         
   1   0   3     146253.53     166001.47      7365.48 o                         
   3   0   3      10461.60      13180.10       869.77 o                         
   5   0   3      42865.75      36645.84      1854.74 o                         
   7   0   3       7017.88      10180.81       949.69 o                         
   9   0   3      36335.98      47300.97      3376.84 o                         
  11   0   3       7495.09       9980.26      1270.94 o                         
  13   0   3       8824.55       9062.01      1334.57 o                         
  15   0   3      10862.74      11571.47      1441.77 o                         
  17   0   3      10409.96      10373.61      1365.30 o                         
  19   0   3       8235.24       6681.58       890.28 o                         
  21   0   3        894.86        132.71       654.59 o                         
  23   0   3       9467.54      10123.27       968.18 o                         
  25   0   3       4168.81       4136.73       643.01 o                         
  27   0   3       3885.43       3567.12       536.80 o                         
 -28   1   3       1928.36       1577.77       481.32 o                         
 -27   1   3       3923.07       5303.88       627.09 o                         
 -26   1   3       2266.93       2183.76       577.05 o                         
 -25   1   3       8924.94       8801.84       687.70 o                         
 -24   1   3          4.52         42.14       485.66 o                         
 -23   1   3      27206.21      26885.70      1372.90 o                         
 -22   1   3        345.27       -160.45       570.57 o                         
 -21   1   3      23848.47      23271.91      1108.13 o                         
 -20   1   3      15106.93      12617.02       839.75 o                         
 -19   1   3      10584.71      10104.68       755.22 o                         
 -18   1   3      11202.22      12347.01      1027.77 o                         
 -17   1   3       1705.87       1272.95       627.33 o                         
 -16   1   3      14447.90      13162.15       963.52 o                         
 -15   1   3      50931.38      47510.29      2603.25 o                         
 -14   1   3       6698.63       7762.23       687.58 o                         
 -13   1   3      94053.95      90120.95      3109.49 o                         
 -12   1   3       7316.97       7162.21       588.06 o                         
 -11   1   3     161991.09     150500.48      4927.17 o                         
 -10   1   3      40870.94      37700.30      1662.01 o                         
  -9   1   3      79463.51      86371.02      4034.55 o                         
  -8   1   3        352.89        854.16       447.76 o                         
  -7   1   3      16802.60      15945.35       756.67 o                         
  -6   1   3      28286.40      26524.74      1155.14 o                         
  -5   1   3     173806.64     172779.31      5424.50 o                         
  -4   1   3      14676.06      15368.27       697.99 o                         
  -3   1   3      45251.38      42261.83      1599.96 o                         
  -2   1   3      69805.73      76339.98      2430.75 o                         
  -1   1   3     277328.94     292435.59      9104.66 o                         
   0   1   3       8958.22       6282.77       374.27 o                         
   1   1   3       6779.88       9180.27       420.16 o                         
   2   1   3        124.86        347.62       212.93 o                         
   3   1   3      22873.87      26514.02       945.78 o                         
   4   1   3     273169.41     279268.81      8734.89 o                         
   5   1   3       2777.52       3887.04       304.13 o                         
   6   1   3       9259.95      11042.52       539.11 o                         
   7   1   3     147746.56     140870.66      4483.36 o                         
   8   1   3        792.84        557.83       333.39 o                         
   9   1   3     143063.39     134078.86      6160.13 o                         
  10   1   3       1137.82       1842.91       490.85 o                         
  11   1   3      94515.55      93772.88      4478.67 o                         
  12   1   3       1530.70       1461.15       528.29 o                         
  13   1   3      10966.35      10614.03      1900.38 o                         
  14   1   3         37.25        277.51       702.10 o                         
  15   1   3       7329.12       7821.84       809.73 o                         
  16   1   3        300.81       1584.77       865.28 o                         
  17   1   3        408.55        559.44       658.19 o                         
  18   1   3       3932.45       4491.40       599.75 o                         
  19   1   3      34320.39      33038.26      1213.96 o                         
  20   1   3       2202.62       2055.34       500.56 o                         
  21   1   3       8696.71       8617.42       624.14 o                         
  22   1   3        421.84         17.75       388.73 o                         
  23   1   3       4050.10       5062.60       504.73 o                         
  24   1   3         92.34        481.42       370.79 o                         
  25   1   3        775.30        155.81       489.95 o                         
  26   1   3        367.29        431.32       287.01 o                         
  27   1   3       2428.26       2712.08       363.32 o                         
 -28   2   3       6901.76       5599.37       587.37 o                         
 -27   2   3       1899.73       2046.98       480.03 o                         
 -26   2   3       9913.75      10223.07       716.32 o                         
 -25   2   3       9718.25      11056.53       867.72 o                         
 -24   2   3       5223.48       4812.55       619.61 o                         
 -23   2   3      12895.87      13094.81       874.25 o                         
 -22   2   3       1143.12       1081.25       530.50 o                         
 -21   2   3      19849.00      19379.63      1126.76 o                         
 -20   2   3        998.39       1137.83       618.21 o                         
 -19   2   3        445.78       -176.53       600.53 o                         
 -18   2   3      10496.27      10104.69      1036.85 o                         
 -17   2   3       3202.70       1600.69       656.50 o                         
 -16   2   3      26262.24      27217.10      1187.50 o                         
 -15   2   3      39735.61      36691.61      2301.33 o                         
 -14   2   3      27047.53      28760.23      1517.33 o                         
 -13   2   3      59428.16      59929.71      2528.83 o                         
 -12   2   3      22473.40      22528.84      1624.68 o                         
 -11   2   3      19837.36      17786.59       947.43 o                         
 -10   2   3       9517.34      10280.60       684.55 o                         
  -9   2   3       3602.10       3261.72       359.01 o                         
  -8   2   3        134.65       -145.13       240.01 o                         
  -7   2   3        985.87        921.49       211.82 o                         
  -6   2   3      16975.48      12704.12       668.18 o                         
  -5   2   3      36690.98      37809.30      1294.81 o                         
  -4   2   3      24008.04      23852.71       995.59 o                         
  -3   2   3      50690.20      50703.29      1972.12 o                         
  -2   2   3       1079.91        969.47       214.78 o                         
  -1   2   3      53269.66      47660.80      1812.57 o                         
   0   2   3       4470.62       5892.22       330.46 o                         
   1   2   3        604.69       1475.54       435.50 o                         
   2   2   3     101311.74     113234.86      3600.07 o                         
   3   2   3      30496.53      29706.20      1048.12 o                         
   4   2   3      46049.83      49929.26      1667.77 o                         
   5   2   3      39899.19      40278.93      1384.55 o                         
   6   2   3      28392.37      30748.74      1119.16 o                         
   7   2   3       1276.44        985.17       288.38 o                         
   8   2   3      10111.43      11476.67       757.27 o                         
   9   2   3      19810.38      14727.45      1991.38 o                         
  10   2   3       5097.10       5556.06       953.01 o                         
  11   2   3      11518.06      13001.76      1074.06 o                         
  12   2   3       3761.91       6097.42       765.05 o                         
  13   2   3         22.41       -475.87       475.87 o                         
  14   2   3       5972.35       5191.30       716.56 o                         
  15   2   3      15982.31      17065.90      1166.12 o                         
  16   2   3       3948.07       3445.04       863.15 o                         
  17   2   3       1227.15        596.66      1515.22 o                         
  18   2   3       9568.30       8508.06       771.20 o                         
  19   2   3         14.64        357.36       540.75 o                         
  20   2   3       2811.01       3133.03       541.53 o                         
  21   2   3       2017.99       1830.29       626.02 o                         
  22   2   3         76.29       1555.80       554.39 o                         
  23   2   3        460.25        352.81       433.53 o                         
  24   2   3        220.70        684.59       403.86 o                         
  25   2   3        167.13        624.91       427.82 o                         
  26   2   3       1430.20       1296.26       392.07 o                         
  27   2   3         85.28       -271.49       299.48 o                         
 -28   3   3       6816.17       9156.35      1110.24 o                         
 -27   3   3          3.03        327.43       454.36 o                         
 -26   3   3       2688.26       2733.22       503.18 o                         
 -25   3   3        397.18       1574.69       533.97 o                         
 -24   3   3        760.99       1141.62       551.98 o                         
 -23   3   3        805.08       1587.27       566.64 o                         
 -22   3   3       5749.14       6316.23       777.28 o                         
 -21   3   3       1305.99       1897.74       803.01 o                         
 -20   3   3      19855.85      20910.29      1250.57 o                         
 -19   3   3          1.82       -230.49       675.92 o                         
 -18   3   3      73583.43      72351.43      2641.87 o                         
 -17   3   3       1243.71        650.14       812.97 o                         
 -16   3   3      64543.81      62310.64      2831.93 o                         
 -15   3   3       7671.55       7347.08       802.42 o                         
 -14   3   3      57067.70      56223.35      2773.13 o                         
 -13   3   3         73.53        836.13       516.12 o                         
 -12   3   3       3451.00       2164.40       419.29 o                         
 -11   3   3        976.02        677.91       387.55 o                         
 -10   3   3      22101.96      19348.89       839.75 o                         
  -9   3   3       1286.21       1462.43       308.94 o                         
  -8   3   3     114308.14     116422.47      5424.35 o                         
  -7   3   3      19472.41      18157.20       784.64 o                         
  -6   3   3     120760.16     119515.31      3824.89 o                         
  -5   3   3       4345.75       4512.25       357.87 o                         
  -4   3   3      82602.80      85057.32      3412.50 o                         
  -3   3   3      29380.97      26231.22       942.43 o                         
  -2   3   3      29791.38      37797.15      1163.78 o                         
  -1   3   3        637.09        707.47       264.47 o                         
   0   3   3      63584.33      63808.42      1872.74 o                         
   1   3   3      76861.16      74940.79      2161.74 o                         
   2   3   3     100956.62      87915.14      2527.21 o                         
   3   3   3       9910.46      10186.85       490.59 o                         
   4   3   3     126464.23     133970.20      4262.83 o                         
   5   3   3      60276.23      61314.35      2037.47 o                         
   6   3   3     112157.37     113140.39      3639.69 o                         
   7   3   3      20436.89      20650.06       940.99 o                         
   8   3   3      22458.92      23619.05       989.06 o                         
   9   3   3     108780.87     101256.27      3361.96 o                         
  10   3   3       2395.65       2733.73       600.34 o                         
  11   3   3       2983.41       3694.50       553.26 o                         
  12   3   3      25964.12      22109.00      1287.41 o                         
  13   3   3       4792.74       5969.19      1140.34 o                         
  14   3   3      48102.85      49861.11      3058.37 o                         
  15   3   3      23812.78      23050.62      3186.47 o                         
  16   3   3      15801.24      13820.32      1299.27 o                         
  17   3   3      30486.60      29207.68      1291.76 o                         
  18   3   3       4933.54       4427.69       740.97 o                         
  19   3   3      20829.76      21050.26      1096.49 o                         
  20   3   3        157.16        426.15       489.66 o                         
  21   3   3       4327.88       3805.58       519.81 o                         
  22   3   3       1057.81        808.32       506.06 o                         
  23   3   3        160.77       -286.06       398.69 o                         
  24   3   3       3115.38       2846.79       429.02 o                         
  25   3   3       4220.93       4192.86       429.58 o                         
  26   3   3       1407.83       1885.15       470.12 o                         
  27   3   3       6115.89       6315.09       514.62 o                         
 -27   4   3       4854.65       6280.19       642.06 o                         
 -26   4   3       7952.47       8761.35       882.90 o                         
 -25   4   3       5586.95       6111.55       589.55 o                         
 -24   4   3       1140.47        554.64       514.01 o                         
 -23   4   3         82.58         81.17       512.13 o                         
 -22   4   3        405.49        829.59       597.60 o                         
 -21   4   3       1117.03        320.05       629.78 o                         
 -20   4   3      14351.29      13953.83       905.73 o                         
 -19   4   3       5279.33       5151.76       669.73 o                         
 -18   4   3      12164.80      12447.11       883.19 o                         
 -17   4   3      26707.32      28315.08      2947.31 o                         
 -16   4   3      33993.04      29958.67      2957.30 o                         
 -15   4   3      38658.80      40631.75      2292.61 o                         
 -14   4   3       8660.88       7294.76       942.76 o                         
 -13   4   3      43527.20      42693.14      2508.19 o                         
 -12   4   3        191.85        184.60       572.41 o                         
 -11   4   3       5617.86       6573.75       880.29 o                         
 -10   4   3      38006.57      37353.84      1513.62 o                         
  -9   4   3       2341.92       2382.30       360.70 o                         
  -8   4   3      35132.75      33769.69      1175.49 o                         
  -7   4   3       1636.99       2276.71       286.13 o                         
  -6   4   3      62942.48      54757.05      2191.15 o                         
  -5   4   3      72163.75      76214.05      2261.02 o                         
  -4   4   3        140.61          5.85       168.75 o                         
  -3   4   3     165858.11     166576.88      4717.94 o                         
  -2   4   3       2213.84       4002.08       277.84 o                         
  -1   4   3     158292.62     169277.45      4799.18 o                         
   0   4   3      54553.19      53763.73      1830.16 o                         
   1   4   3       9936.98       9004.11       510.12 o                         
   2   4   3      21721.90      19225.31       806.72 o                         
   3   4   3      10780.24       9884.82       540.39 o                         
   4   4   3      32210.69      32402.27      1453.92 o                         
   5   4   3      35522.00      38910.17      1450.86 o                         
   6   4   3       3668.33       3402.23       412.90 o                         
   7   4   3      68141.34      66316.52      2285.15 o                         
   8   4   3       2777.24       3196.45       492.61 o                         
   9   4   3       2365.61       2739.65       512.48 o                         
  10   4   3      13239.18      12229.86      1167.06 o                         
  11   4   3      14385.10      13819.13      1306.36 o                         
  12   4   3      24577.50      24556.15      2267.50 o                         
  13   4   3        464.34        503.11       683.77 o                         
  14   4   3      17149.73      16069.40      1455.13 o                         
  15   4   3         96.75       1061.61      1158.78 o                         
  16   4   3        908.70       -505.97       679.85 o                         
  17   4   3       9217.93       8978.14       765.34 o                         
  18   4   3         30.02       -143.45       532.55 o                         
  19   4   3       2323.06       1894.23       694.61 o                         
  20   4   3        408.60        -70.42       505.42 o                         
  21   4   3       8705.60       9794.11       687.09 o                         
  22   4   3        271.04        262.73       439.93 o                         
  23   4   3       5212.23       4655.94       521.76 o                         
  24   4   3        145.35          5.93       481.49 o                         
  25   4   3        490.63       -356.32       458.44 o                         
  26   4   3          0.29       -216.28       511.06 o                         
 -27   5   3       2604.34       3032.32       517.66 o                         
 -26   5   3         13.83        263.57       663.47 o                         
 -25   5   3       5020.99       5456.71       671.58 o                         
 -24   5   3         22.59         73.36       475.58 o                         
 -23   5   3       6060.56       6225.16       648.84 o                         
 -22   5   3       1912.33       2722.57       651.24 o                         
 -21   5   3        768.74        226.79       573.41 o                         
 -20   5   3       7084.28       7337.44       755.16 o                         
 -19   5   3       7961.67       7413.25       810.97 o                         
 -18   5   3       6126.73       5715.38       703.79 o                         
 -17   5   3        402.72        884.77       657.56 o                         
 -16   5   3       4372.36       3572.27       992.78 o                         
 -15   5   3       5831.07       8981.54      1153.10 o                         
 -14   5   3         47.63        757.39      1054.14 o                         
 -13   5   3      36927.77      38728.22      4359.47 o                         
 -12   5   3      10667.02       9909.16      1108.03 o                         
 -11   5   3      26496.23      28580.26      1922.30 o                         
 -10   5   3      37131.30      32084.07      1383.95 o                         
  -9   5   3      11094.97      11269.58       761.49 o                         
  -8   5   3      52971.93      51606.26      1918.75 o                         
  -7   5   3       1444.23       1140.85       386.70 o                         
  -6   5   3      90869.88      82759.46      2496.30 o                         
  -5   5   3      12057.22      11681.48       615.43 o                         
  -4   5   3        585.16        369.04       324.84 o                         
  -3   5   3       1065.61       1636.56       313.24 o                         
  -2   5   3      57969.53      54022.78      1724.52 o                         
  -1   5   3        417.92        291.62       301.00 o                         
   0   5   3     155905.88     153475.36      4968.83 o                         
   1   5   3      57750.97      59907.89      1850.59 o                         
   2   5   3     126885.97     123618.16      3306.49 o                         
   3   5   3      17038.50      21671.53       848.38 o                         
   4   5   3      95655.27      91381.97      2744.34 o                         
   5   5   3      44564.16      46693.11      1719.87 o                         
   6   5   3       7658.92       7956.52       568.86 o                         
   7   5   3        109.69        310.51       389.57 o                         
   8   5   3       3616.59       4432.50       626.70 o                         
   9   5   3         78.54        219.47       436.36 o                         
  10   5   3     111674.55     103832.36      4117.91 o                         
  11   5   3      13208.35      12435.59      1218.11 o                         
  12   5   3      81705.05      80227.55      3550.89 o                         
  13   5   3       2919.19       1302.81       776.55 o                         
  14   5   3      72409.27      66417.68      4201.95 o                         
  15   5   3       9442.58       7726.29      1072.04 o                         
  16   5   3      14722.31      12889.06       798.17 o                         
  17   5   3        336.94       -478.13       493.26 o                         
  18   5   3       2133.55       1852.80       561.06 o                         
  19   5   3       2512.00       2619.36       568.50 o                         
  20   5   3      12022.32      12012.64       796.03 o                         
  21   5   3        764.47        681.79       472.71 o                         
  22   5   3      24160.30      24426.80      1030.22 o                         
  23   5   3         33.93        -15.16       443.37 o                         
  24   5   3      22467.34      25029.09      1515.97 o                         
  25   5   3       2074.36       2221.06       401.00 o                         
  26   5   3       8306.44       9059.46       683.87 o                         
 -26   6   3         11.02        -68.11       506.51 o                         
 -25   6   3        494.17        763.50       446.87 o                         
 -24   6   3       6313.21       7583.66       676.09 o                         
 -23   6   3       4776.75       5273.90       594.81 o                         
 -22   6   3      10269.70       9408.22       784.88 o                         
 -21   6   3       3036.87       2867.03       593.21 o                         
 -20   6   3      44838.95      42993.64      1538.59 o                         
 -19   6   3       7877.21       8552.96       746.93 o                         
 -18   6   3      35131.31      34532.66      1419.41 o                         
 -17   6   3       5799.88       4931.78       723.33 o                         
 -16   6   3      23746.19      23324.44      1826.11 o                         
 -15   6   3       5988.70       5742.30      1658.99 o                         
 -14   6   3        260.94        438.50      1292.71 o                         
 -13   6   3         62.20       1240.19      1361.55 o                         
 -12   6   3      33900.11      35597.49      3500.20 o                         
 -11   6   3       6299.81       5501.96      2932.61 o                         
 -10   6   3     117474.77     122477.55      5954.15 o                         
  -9   6   3      36212.77      32579.70      1690.03 o                         
  -8   6   3     142187.17     133358.94      6404.19 o                         
  -7   6   3       3959.31       4074.70       508.35 o                         
  -6   6   3      62338.61      60830.04      2238.89 o                         
  -5   6   3         57.67        309.52       336.83 o                         
  -4   6   3      34428.20      35835.21      1461.81 o                         
  -3   6   3        195.75        352.24       315.74 o                         
  -2   6   3       5428.79       5230.96       469.63 o                         
  -1   6   3       2446.96       2434.68       365.89 o                         
   0   6   3     139693.45     142450.39      4195.94 o                         
   1   6   3        355.59        852.74       332.03 o                         
   2   6   3     148173.52     138873.77      3753.05 o                         
   3   6   3       8384.31       7649.76       654.16 o                         
   4   6   3      65727.93      65647.89      2730.72 o                         
   5   6   3       5717.52       6416.12       673.35 o                         
   6   6   3      33572.78      33647.13      1662.37 o                         
   7   6   3       1084.04       -568.00       626.03 o                         
   8   6   3        759.98        942.33       539.50 o                         
   9   6   3          0.54        249.00       521.31 o                         
  10   6   3      10510.98      13711.59      1704.92 o                         
  11   6   3        180.36       -536.80       675.43 o                         
  12   6   3      40010.09      36575.59      2100.05 o                         
  13   6   3          0.46        -29.06       806.10 o                         
  14   6   3      19704.70      17740.38      1133.44 o                         
  15   6   3       1680.62       1642.05       545.31 o                         
  16   6   3       6119.72       6137.11       655.47 o                         
  17   6   3          3.01        442.85       508.77 o                         
  18   6   3       2000.15       1693.12       580.43 o                         
  19   6   3        420.96        160.33       532.83 o                         
  20   6   3        114.65        -38.31       554.27 o                         
  21   6   3        859.15        334.89      1045.48 o                         
  22   6   3       1843.40       2859.44       501.51 o                         
  23   6   3         90.07       1064.78       689.35 o                         
  24   6   3       2327.81       2688.70       453.77 o                         
  25   6   3         85.61        306.61       470.04 o                         
 -25   7   3       1477.77       2154.57       678.40 o                         
 -24   7   3        168.21       -116.83       699.57 o                         
 -23   7   3        921.16        302.36       544.07 o                         
 -22   7   3        434.46         55.85       662.83 o                         
 -21   7   3        140.40        457.32       714.71 o                         
 -20   7   3         52.79       -685.77       685.77 o                         
 -19   7   3        840.40        223.43       728.78 o                         
 -18   7   3         99.33       -510.78       719.09 o                         
 -17   7   3       1466.28       1261.70      1074.66 o                         
 -16   7   3        616.85       1004.59       709.49 o                         
 -15   7   3       7243.22       8041.10       951.81 o                         
 -14   7   3       9197.15       9880.97      1014.58 o                         
 -13   7   3       8816.90       8379.71      1871.01 o                         
 -12   7   3       7138.53       5963.90      1618.66 o                         
 -11   7   3       3151.97       3224.88       852.31 o                         
 -10   7   3       5119.94       4299.69      1193.89 o                         
  -9   7   3       1096.35       1203.83       770.61 o                         
  -8   7   3       1889.51       3085.72       699.27 o                         
  -7   7   3       7783.11       6458.77       692.87 o                         
  -6   7   3      25611.31      24853.23      1243.21 o                         
  -5   7   3      31109.22      30296.07      1375.87 o                         
  -4   7   3       3600.37       4491.59       538.47 o                         
  -3   7   3      35706.54      38643.05      1622.80 o                         
  -2   7   3      37392.54      36150.00      1524.86 o                         
  -1   7   3      20278.41      20667.99       944.02 o                         
   0   7   3      76896.27      75395.84      2213.20 o                         
   1   7   3       7061.34       7937.37       577.46 o                         
   2   7   3      65193.32      66050.95      2446.75 o                         
   3   7   3      15093.61      16983.15      1217.34 o                         
   4   7   3      34289.97      36122.77      1819.42 o                         
   5   7   3      88245.89      84533.87      3505.88 o                         
   6   7   3        942.11        269.51       533.67 o                         
   7   7   3      39095.35      38448.66      2417.18 o                         
   8   7   3       9534.33      10003.75      1089.81 o                         
   9   7   3      28354.92      28988.61      1865.62 o                         
  10   7   3      56175.76      50471.95      4025.51 o                         
  11   7   3        647.77        486.69      1807.23 o                         
  12   7   3      38887.66      38955.13      2452.02 o                         
  13   7   3        883.11        663.93       604.74 o                         
  14   7   3      33247.80      34496.43      1333.41 o                         
  15   7   3       9435.32       8820.65       703.61 o                         
  16   7   3        845.23       -299.10       524.40 o                         
  17   7   3       6841.20       6202.56       633.85 o                         
  18   7   3        783.14        557.32       530.32 o                         
  19   7   3      13705.08      14467.59       908.68 o                         
  20   7   3      18415.29      16765.40       904.51 o                         
  21   7   3       2781.08       2049.95       516.71 o                         
  22   7   3      22750.25      22557.27       958.20 o                         
  23   7   3        219.18         45.46       451.68 o                         
  24   7   3      18324.92      18290.19       999.39 o                         
 -24   8   3       1837.58       2483.65      1010.56 o                         
 -23   8   3      11130.01      12604.66      1172.68 o                         
 -22   8   3       6223.01       6912.87       687.76 o                         
 -21   8   3       2345.37       2906.26       759.18 o                         
 -20   8   3      14603.41      13666.20      1096.68 o                         
 -19   8   3       1838.14       2925.91       717.24 o                         
 -18   8   3       9610.47      10592.07      1281.66 o                         
 -17   8   3      24842.77      22176.52      1443.61 o                         
 -16   8   3       3007.36       2830.17       797.14 o                         
 -15   8   3      48564.64      42481.05      2027.64 o                         
 -14   8   3       8322.79       9160.94      1003.97 o                         
 -13   8   3      47952.34      43801.29      2082.60 o                         
 -12   8   3      45422.91      41389.71      2088.31 o                         
 -11   8   3      33061.74      35388.21      1974.77 o                         
 -10   8   3      50771.16      46031.17      2329.77 o                         
  -9   8   3      13285.06      13366.60      1402.25 o                         
  -8   8   3       4888.55       8481.18      1346.79 o                         
  -7   8   3      11640.77      11492.56       980.62 o                         
  -6   8   3      20372.15      20489.43      1024.34 o                         
  -5   8   3      54235.23      48666.16      1832.16 o                         
  -4   8   3        707.70        947.78       455.04 o                         
  -3   8   3     118755.30     120452.91      3427.80 o                         
  -2   8   3       3517.88       3280.71       548.28 o                         
  -1   8   3      72175.44      68776.91      2408.12 o                         
   0   8   3      37178.65      34777.86      1683.33 o                         
   1   8   3      48772.08      44508.16      1857.53 o                         
   2   8   3      39999.58      41359.84      1640.36 o                         
   3   8   3         45.53        -90.87       455.58 o                         
   4   8   3      45679.66      44031.73      1935.46 o                         
   5   8   3      16492.12      17762.71      1136.89 o                         
   6   8   3        164.22       -332.79       586.61 o                         
   7   8   3      62518.28      60572.12      2904.28 o                         
   8   8   3       2023.18       2339.10       833.98 o                         
   9   8   3      33452.62      34201.54      2097.79 o                         
  10   8   3       5799.12       5091.78       624.93 o                         
  11   8   3      30203.51      25687.32      1080.81 o                         
  12   8   3      12216.75      11444.02       868.77 o                         
  13   8   3       1559.52       1188.12       589.83 o                         
  14   8   3      11465.52      12170.67       776.93 o                         
  15   8   3         44.12        311.21       565.15 o                         
  16   8   3       1164.97       1335.31       555.03 o                         
  17   8   3       7489.32       6987.22       654.25 o                         
  18   8   3        377.10       -151.82       594.87 o                         
  19   8   3      12616.14      13210.14       862.47 o                         
  20   8   3        336.11        123.94       476.57 o                         
  21   8   3       9792.53      10836.15       752.09 o                         
  22   8   3        258.90        -89.79       499.68 o                         
  23   8   3       4680.10       5212.96       722.87 o                         
 -23   9   3          2.46        128.85       547.61 o                         
 -22   9   3        936.51        753.32       730.98 o                         
 -21   9   3        471.52       1389.38       682.63 o                         
 -20   9   3         17.28       -631.58       631.58 o                         
 -19   9   3       1036.80        680.91       672.14 o                         
 -18   9   3       1605.39       1059.97       831.41 o                         
 -17   9   3       3480.11       5033.33       846.34 o                         
 -16   9   3       2654.11       3152.51       738.37 o                         
 -15   9   3       2849.84       1935.18       843.94 o                         
 -14   9   3       2384.21       3739.33      1230.10 o                         
 -13   9   3      10312.15      10301.65      1197.18 o                         
 -12   9   3       3333.28       3520.53       865.26 o                         
 -11   9   3       1197.27        367.79       635.57 o                         
 -10   9   3        458.17        908.14       528.36 o                         
  -9   9   3       5989.14       5733.80       613.27 o                         
  -8   9   3        383.24        383.93       560.94 o                         
  -7   9   3      42418.63      39044.29      2497.50 o                         
  -6   9   3       8659.97       7507.47       654.52 o                         
  -5   9   3      55857.68      51856.37      1734.48 o                         
  -4   9   3       4608.15       3698.10       611.43 o                         
  -3   9   3      44826.11      44832.34      1665.20 o                         
  -2   9   3       4018.36       4188.31       618.59 o                         
  -1   9   3      17387.00      17760.52       996.92 o                         
   0   9   3        898.88        717.10       520.66 o                         
   1   9   3       1238.45        640.72       517.71 o                         
   2   9   3          1.03        268.60       625.02 o                         
   3   9   3      42181.56      41675.35      1989.09 o                         
   4   9   3        534.54       1268.35       644.55 o                         
   5   9   3      89631.24      85440.78      4713.85 o                         
   6   9   3       1277.28        460.69       854.13 o                         
   7   9   3      75900.22      69416.33      1738.11 o                         
   8   9   3       4605.02       4919.64       563.08 o                         
   9   9   3      42469.96      41022.54      1266.15 o                         
  10   9   3        263.15        535.69       514.02 o                         
  11   9   3       9270.25       8936.73       636.27 o                         
  12   9   3        803.90       1367.04       578.50 o                         
  13   9   3       6862.40       6835.93       655.06 o                         
  14   9   3        133.08        613.29       565.73 o                         
  15   9   3      28666.81      28720.55      1145.13 o                         
  16   9   3       3299.03       2321.92       549.14 o                         
  17   9   3      50451.22      49434.19      1510.18 o                         
  18   9   3        823.80        516.37       443.82 o                         
  19   9   3      40203.21      40042.52      1404.65 o                         
  20   9   3          2.73       -366.00       558.51 o                         
  21   9   3       3485.01       2786.22       663.45 o                         
  22   9   3        150.39       -828.70       828.70 o                         
 -21  10   3       3974.79       4804.16      1670.96 o                         
 -20  10   3       2551.27       2815.97      1402.13 o                         
 -19  10   3        523.27      -1088.80      1473.96 o                         
 -18  10   3       2746.48       4803.33      1913.08 o                         
 -17  10   3      15749.27      15526.67      1394.84 o                         
 -16  10   3       1197.97        333.18       963.55 o                         
 -15  10   3      32393.80      30753.77      1940.70 o                         
 -14  10   3         50.01        185.12       745.57 o                         
 -13  10   3      46907.88      44331.42      2455.69 o                         
 -12  10   3        815.02        305.79       711.83 o                         
 -11  10   3       9656.13       9953.34       809.95 o                         
 -10  10   3       3717.22       4008.34       626.43 o                         
  -9  10   3        400.95       1126.84       555.52 o                         
  -8  10   3      13651.98      11204.21       801.67 o                         
  -7  10   3      12394.68      12350.79       835.44 o                         
  -6  10   3       5348.08       4677.45       545.04 o                         
  -5  10   3      27705.01      23957.01       835.63 o                         
  -4  10   3      11941.11      12026.82       646.27 o                         
  -3  10   3      44250.61      43359.65      1092.45 o                         
  -2  10   3       2698.58       2545.24       433.63 o                         
  -1  10   3      31658.51      30145.18       919.06 o                         
   0  10   3         48.52        536.71       387.03 o                         
   1  10   3      12732.88      10952.33       582.50 o                         
   2  10   3       7969.66       7410.06       530.37 o                         
   3  10   3       2553.05       2265.16       432.30 o                         
   4  10   3      21980.51      21173.30       888.00 o                         
   5  10   3      31031.00      29513.86      1047.82 o                         
   6  10   3      29409.87      27982.97      1075.89 o                         
   7  10   3      30034.60      27919.00      1148.36 o                         
   8  10   3       6744.97       6636.56       634.11 o                         
   9  10   3      26328.57      24781.42      1100.54 o                         
  10  10   3          5.70       -235.38       503.55 o                         
  11  10   3       9876.00      10663.47       892.85 o                         
  12  10   3       2705.84       1924.47       582.48 o                         
  13  10   3         22.98        227.76       563.13 o                         
  14  10   3       8527.26       9718.05       909.58 o                         
  15  10   3        563.64       -379.31       576.84 o                         
  16  10   3       6785.38       7907.77       589.95 o                         
  17  10   3       3304.10       4253.03       482.87 o                         
  18  10   3      10190.39      11529.96       778.54 o                         
  19  10   3       6612.75       7856.56       738.30 o                         
  20  10   3        495.92        999.39       735.97 o                         
 -20  11   3        103.88        217.45       572.53 o                         
 -19  11   3         73.02       -294.82       647.62 o                         
 -18  11   3        543.68        243.01       774.72 o                         
 -17  11   3         14.19         81.06       723.95 o                         
 -16  11   3       5257.60       7483.99      1407.41 o                         
 -15  11   3       1305.32       2650.39       865.36 o                         
 -14  11   3       6415.35       4808.21      1189.39 o                         
 -13  11   3       1385.54        229.19      1062.79 o                         
 -12  11   3      13673.23      13126.05       913.44 o                         
 -11  11   3       8677.36      11219.52      1204.79 o                         
 -10  11   3       7960.30       7875.75       904.05 o                         
  -9  11   3       3297.96       3201.44       709.60 o                         
  -8  11   3       7915.43       8631.55       707.55 o                         
  -7  11   3       2041.39       1554.67       874.61 o                         
  -6  11   3       6844.32       7103.60      1475.00 o                         
  -5  11   3      10032.73       9940.77       688.20 o                         
  -4  11   3      12528.53      11537.78       689.81 o                         
  -3  11   3       6234.06       5764.11       506.61 o                         
  -2  11   3      33383.45      32330.62      1035.78 o                         
  -1  11   3      14343.81      14163.98       688.62 o                         
   0  11   3      34657.15      32507.00      1093.35 o                         
   1  11   3       4264.85       4918.88       547.85 o                         
   2  11   3      20402.91      19373.01       855.60 o                         
   3  11   3       2278.96        593.52       480.45 o                         
   4  11   3         64.00         78.82       471.52 o                         
   5  11   3      19199.70      18325.71       799.54 o                         
   6  11   3       3846.01       4505.09       610.88 o                         
   7  11   3      23411.75      22643.61      1048.02 o                         
   8  11   3      22908.97      25198.30      1188.13 o                         
   9  11   3      19448.97      19925.02      1020.12 o                         
  10  11   3      18696.73      18484.63       860.19 o                         
  11  11   3       6686.89       5982.92       675.10 o                         
  12  11   3      14786.25      15657.18       930.41 o                         
  13  11   3        150.30        499.74       627.08 o                         
  14  11   3       8350.87      10330.55       773.94 o                         
  15  11   3       4312.77       4233.80       564.14 o                         
  16  11   3       1336.80       1087.75       400.16 o                         
  17  11   3       9036.70       9090.40       622.87 o                         
  18  11   3       4404.73       5424.31       846.84 o                         
 -17  12   3        251.68        386.91      1030.11 o                         
 -16  12   3       2660.21       1331.89       780.87 o                         
 -15  12   3        592.41       1181.06       649.15 o                         
 -14  12   3         64.02        439.35       705.71 o                         
 -13  12   3        277.66      -1665.77      1737.41 o                         
 -12  12   3       3065.84       1779.45       778.67 o                         
 -11  12   3        885.28         15.87       662.59 o                         
 -10  12   3      14554.00      14231.03      1047.60 o                         
  -9  12   3         41.76       -477.71       711.16 o                         
  -8  12   3      27861.81      27739.79      1354.69 o                         
  -7  12   3       2088.81       2188.06       651.26 o                         
  -6  12   3      23083.59      22788.85      1564.07 o                         
  -5  12   3        952.74        555.83       623.21 o                         
  -4  12   3      11409.31      11457.09      1138.08 o                         
  -3  12   3       1147.11       1508.75       495.03 o                         
  -2  12   3        411.16       1682.66       543.81 o                         
  -1  12   3        159.05       -281.93       532.39 o                         
   0  12   3      12357.94      12962.37       739.85 o                         
   1  12   3       4240.42       4001.07       578.71 o                         
   2  12   3      43655.54      42509.93      1406.77 o                         
   3  12   3       5026.23       5639.00       518.22 o                         
   4  12   3      29457.99      28835.63      1081.81 o                         
   5  12   3       1087.96       1506.93       545.38 o                         
   6  12   3      16319.09      16303.56      1073.50 o                         
   7  12   3        970.30        298.92       520.43 o                         
   8  12   3       2055.43       1387.90       576.85 o                         
   9  12   3       1015.55       1498.13       576.03 o                         
  10  12   3        214.31         88.13       617.01 o                         
  11  12   3       3623.68       4698.89       606.96 o                         
  12  12   3       3651.49       3391.46       698.38 o                         
  13  12   3       6025.20       7080.41       635.98 o                         
  14  12   3       7978.93       7982.48       767.13 o                         
  15  12   3       1270.09       1996.18       566.61 o                         
  16  12   3      15073.76      16172.24      1951.90 o                         
 -15  13   3        330.82       -277.14       564.47 o                         
 -14  13   3        194.06        801.80       741.73 o                         
 -13  13   3       7106.38       7549.01       845.61 o                         
 -12  13   3       1312.79       -890.61       890.61 o                         
 -11  13   3      18212.30      18327.31      1140.28 o                         
 -10  13   3       3458.19       4269.89       902.08 o                         
  -9  13   3      19264.72      21792.34      1290.51 o                         
  -8  13   3       5142.63       5407.30       782.74 o                         
  -7  13   3      12522.68      11191.27       919.93 o                         
  -6  13   3       4812.59       5983.86       835.80 o                         
  -5  13   3        777.51        -42.21       514.24 o                         
  -4  13   3       1410.90        629.32       683.69 o                         
  -3  13   3       1427.34       2221.45      1046.60 o                         
  -2  13   3       2486.35       3851.76       640.32 o                         
  -1  13   3      12422.99      12806.12       805.62 o                         
   0  13   3      14478.57      16286.97       844.57 o                         
   1  13   3      23848.14      26482.29      1024.86 o                         
   2  13   3      23869.83      25429.71       995.50 o                         
   3  13   3      15643.27      15614.68       851.51 o                         
   4  13   3      15844.32      16579.92       876.99 o                         
   5  13   3       5841.84       5338.09       577.07 o                         
   6  13   3        110.38       -487.80       487.80 o                         
   7  13   3        328.63        658.21       504.72 o                         
   8  13   3       3503.00       4885.73       758.13 o                         
   9  13   3       2097.17       2917.09       543.99 o                         
  10  13   3       7743.15       8601.78       670.61 o                         
  11  13   3       6050.72       7998.49       630.47 o                         
  12  13   3      10741.97      10880.00       755.48 o                         
  13  13   3       7052.15       7023.28       584.10 o                         
  14  13   3       9378.56       7355.33       978.11 o                         
 -11  14   3        630.74       -251.46       842.27 o                         
 -10  14   3        650.51         60.44       547.87 o                         
  -9  14   3       1052.75       1713.51       806.77 o                         
  -8  14   3       2256.23       2109.67       773.16 o                         
  -7  14   3        126.59        986.58       849.67 o                         
  -6  14   3       1892.95       1322.97       549.35 o                         
  -5  14   3        838.71       -134.92      1297.03 o                         
  -4  14   3        118.91        618.19      1338.66 o                         
  -3  14   3       3053.87       3046.44       675.70 o                         
  -2  14   3          4.96        -89.49       792.40 o                         
  -1  14   3       9871.44       9100.41       842.34 o                         
   0  14   3        808.64       1042.81       640.48 o                         
   1  14   3       8277.43       9927.38      1989.33 o                         
   2  14   3       2343.00       2381.95       564.96 o                         
   3  14   3       3434.93       4655.63       709.39 o                         
   4  14   3       3453.83       4042.15       779.33 o                         
   5  14   3        312.57       1470.02       589.03 o                         
   6  14   3        314.64       -321.12       490.47 o                         
   7  14   3       2795.01       2567.56       615.02 o                         
   8  14   3        439.01        845.87       771.73 o                         
   9  14   3       5322.62       5819.95       662.58 o                         
  10  14   3        713.62       1298.26       444.14 o                         
  -4  15   3       8544.91       8219.09      1343.57 o                         
  -3  15   3        948.05        242.33       723.04 o                         
  -2  15   3       3791.01       3380.61      1173.82 o                         
  -1  15   3        186.81       -263.01       715.59 o                         
   0  15   3         41.93        327.73       793.50 o                         
   1  15   3       2766.70       3070.06       627.36 o                         
   2  15   3       5423.95       5888.32       567.85 o                         
   3  15   3       8394.86       8571.42       654.43 o                         
 -28   0   4        735.04        360.31       638.57 o                         
 -26   0   4       4905.75       5437.54      1016.08 o                         
 -24   0   4      17994.96      18681.90      1759.44 o                         
 -22   0   4      19770.40      16339.72      1627.99 o                         
 -20   0   4      24388.30      21673.44      1724.37 o                         
 -18   0   4        642.35        625.11       728.82 o                         
 -16   0   4        624.61       -643.48       643.48 o                         
 -14   0   4      44306.26      38620.34      2246.53 o                         
 -12   0   4      45196.92      45865.05      2496.32 o                         
 -10   0   4     202360.36     194226.00      8849.29 o                         
  -8   0   4       5056.49       6335.98       846.69 o                         
  -6   0   4       1149.04       1521.74       488.98 o                         
  -4   0   4      58678.32      62972.20      4106.85 o                         
  -2   0   4      17979.35      14291.57       842.31 o                         
   0   0   4      81094.92      96885.67      4388.73 o                         
   2   0   4       1655.42       1145.00       453.12 o                         
   4   0   4     292794.34     332312.38     14697.23 o                         
   6   0   4      64509.79      59557.67      2844.62 o                         
   8   0   4      85236.30      77265.57      5198.08 o                         
  10   0   4       8222.65       5547.83       911.42 o                         
  12   0   4       1133.21       1494.37       764.01 o                         
  14   0   4       5249.32       4920.67       998.50 o                         
  16   0   4       3873.78       3062.25       977.51 o                         
  18   0   4        227.33       -347.74       706.23 o                         
  20   0   4       3275.72       3890.01       738.44 o                         
  22   0   4         25.55         46.08       864.56 o                         
  24   0   4       1481.67       1027.68       513.16 o                         
  26   0   4       1398.50       1065.35       394.88 o                         
 -28   1   4        164.24        -51.17       387.72 o                         
 -27   1   4       1044.18        478.97       468.59 o                         
 -26   1   4       4197.20       3923.39       529.17 o                         
 -25   1   4       1285.16       1748.68       624.91 o                         
 -24   1   4      13899.63      13509.32       968.86 o                         
 -23   1   4       2999.65       2474.26      1181.37 o                         
 -22   1   4      18618.14      19551.32      1293.05 o                         
 -21   1   4         17.82       -612.14       612.14 o                         
 -20   1   4       9399.38       9189.29       846.30 o                         
 -19   1   4       2750.13       1250.38       646.16 o                         
 -18   1   4         43.73         65.83       552.27 o                         
 -17   1   4        400.72       -465.18       465.18 o                         
 -16   1   4       9378.67       9786.76       807.27 o                         
 -15   1   4        732.69        936.35       470.24 o                         
 -14   1   4      25393.41      21356.29      1093.43 o                         
 -13   1   4       4204.63       4744.35       541.40 o                         
 -12   1   4      21505.61      20212.84      1049.60 o                         
 -11   1   4       2547.60       2920.88       450.94 o                         
 -10   1   4      12550.21      11427.52       726.75 o                         
  -9   1   4        814.04       1280.10       392.44 o                         
  -8   1   4        923.57        714.11       417.83 o                         
  -7   1   4      28216.78      25841.97       839.31 o                         
  -6   1   4      13860.55      13239.65       522.35 o                         
  -5   1   4      10072.90      15713.81       763.76 o                         
  -4   1   4     112079.84     115770.05      3672.39 o                         
  -3   1   4       4722.67       4695.98       396.50 o                         
  -2   1   4      59540.77      61853.45      2009.88 o                         
  -1   1   4      65347.78      69581.36      2251.99 o                         
   0   1   4      13304.81      16187.60       641.11 o                         
   1   1   4      17352.90      17165.57       691.15 o                         
   2   1   4      24028.64      21039.60       806.91 o                         
   3   1   4       2376.38       1127.62       266.50 o                         
   4   1   4       3966.38       5902.80       481.95 o                         
   5   1   4      36353.50      39328.29      1384.85 o                         
   6   1   4     115029.11     111492.07      3595.37 o                         
   7   1   4      13483.47      16645.26       753.24 o                         
   8   1   4       1060.23       1572.55       465.66 o                         
   9   1   4      18785.27      16866.11      1144.35 o                         
  10   1   4      26442.80      22602.81      1978.40 o                         
  11   1   4       4227.21       4889.37      1361.96 o                         
  12   1   4      14715.73      17651.85      1319.86 o                         
  13   1   4        453.72         45.28       534.02 o                         
  14   1   4      40252.55      38205.11      1789.90 o                         
  15   1   4        108.20        639.03       564.95 o                         
  16   1   4      26543.55      24872.15      1450.60 o                         
  17   1   4       5192.00       4124.31       968.86 o                         
  18   1   4       3708.99       4473.82       570.30 o                         
  19   1   4       7600.15       7511.31       615.63 o                         
  20   1   4         19.24        -60.71       454.66 o                         
  21   1   4       1095.67       1028.21       436.97 o                         
  22   1   4       3782.35       3164.43       497.40 o                         
  23   1   4       1841.66       1783.10       468.80 o                         
  24   1   4       7226.65       6634.63       464.76 o                         
  25   1   4         93.44        -24.58       343.18 o                         
  26   1   4       5097.47       6281.36       531.96 o                         
  27   1   4       1025.37        834.83       418.21 o                         
 -28   2   4         35.88        527.08       428.52 o                         
 -27   2   4       6463.23       7168.12       622.55 o                         
 -26   2   4         99.86        241.65       419.78 o                         
 -25   2   4       1274.54        793.98       589.57 o                         
 -24   2   4       4175.95       4029.58       585.17 o                         
 -23   2   4       1236.05       1158.84       571.75 o                         
 -22   2   4       6553.17       6902.60       698.87 o                         
 -21   2   4      10888.85       9662.65       784.47 o                         
 -20   2   4       4268.24       4579.63       876.15 o                         
 -19   2   4      24497.32      25605.18      1281.23 o                         
 -18   2   4       2451.09       2237.32       780.06 o                         
 -17   2   4      24128.92      21836.40      1389.43 o                         
 -16   2   4       5402.67       4964.91      1195.35 o                         
 -15   2   4      36738.16      34215.33      1545.21 o                         
 -14   2   4      19143.54      17965.83       947.74 o                         
 -13   2   4      13660.84      15609.41       836.88 o                         
 -12   2   4      18664.50      17785.10       855.61 o                         
 -11   2   4       1395.59        864.91       316.43 o                         
 -10   2   4       5972.08       6963.06       496.72 o                         
  -9   2   4      55400.65      52933.53      1527.04 o                         
  -8   2   4       3578.82       3117.45       332.57 o                         
  -7   2   4      24798.30      26662.76      1151.85 o                         
  -6   2   4     111034.88      99789.02      3210.14 o                         
  -5   2   4     104423.36     109008.38      3486.43 o                         
  -4   2   4     312529.69     324217.38      9064.40 o                         
  -3   2   4      33202.22      39889.73      1358.82 o                         
  -2   2   4       5431.63       7080.17       405.17 o                         
  -1   2   4       6357.09       8147.86       426.46 o                         
   0   2   4     165194.11     176852.64      5569.33 o                         
   1   2   4        223.21        320.70       335.13 o                         
   2   2   4        666.17        924.34       392.84 o                         
   3   2   4      33184.98      31855.94      1139.57 o                         
   4   2   4      14353.29      13246.06       623.97 o                         
   5   2   4      58736.63      63213.50      2112.38 o                         
   6   2   4      43351.88      44200.75      1534.25 o                         
   7   2   4      21983.76      21304.87       872.39 o                         
   8   2   4      46065.10      41977.81      1765.81 o                         
   9   2   4       9884.97      12239.80       977.13 o                         
  10   2   4      22801.74      24271.19      1482.07 o                         
  11   2   4       2751.13       4361.02       645.69 o                         
  12   2   4       2890.03       4009.92       687.81 o                         
  13   2   4       1580.11       1556.71       602.24 o                         
  14   2   4       2975.46       1465.80       596.17 o                         
  15   2   4         21.03        735.25       650.90 o                         
  16   2   4      14904.84      10745.68       966.28 o                         
  17   2   4         73.58        737.60       539.39 o                         
  18   2   4      15637.76      15741.44      1056.86 o                         
  19   2   4        288.85        902.00       496.58 o                         
  20   2   4      13753.22      15299.00       802.90 o                         
  21   2   4        476.91       -407.87       407.87 o                         
  22   2   4         71.09       -437.14       437.14 o                         
  23   2   4         73.49       -276.90       394.88 o                         
  24   2   4       1455.77       1942.02       538.41 o                         
  25   2   4         21.48        181.04       400.80 o                         
  26   2   4       5941.34       6956.62       627.65 o                         
  27   2   4         39.80       -232.24       331.85 o                         
 -28   3   4       5371.07       4902.90       550.94 o                         
 -27   3   4       6728.38       7144.42       627.06 o                         
 -26   3   4       5564.44       5891.06       722.09 o                         
 -25   3   4       5103.51       6570.08      1082.12 o                         
 -24   3   4      10182.80      10985.39       810.54 o                         
 -23   3   4        481.68        288.23       569.85 o                         
 -22   3   4       3193.98       3393.29       664.64 o                         
 -21   3   4       3921.40       2325.05       698.15 o                         
 -20   3   4        861.66       -368.56       614.95 o                         
 -19   3   4       9080.82       9772.04       827.09 o                         
 -18   3   4      22112.74      19789.20      1386.76 o                         
 -17   3   4       9629.15       7972.55       948.11 o                         
 -16   3   4      33428.43      32703.00      1668.42 o                         
 -15   3   4       3408.91       4728.41       686.17 o                         
 -14   3   4      90729.41      89646.12      3686.87 o                         
 -13   3   4        300.82        247.54       534.95 o                         
 -12   3   4      14065.32      14121.62       917.66 o                         
 -11   3   4        264.93        532.58       409.63 o                         
 -10   3   4        975.45        998.59       328.06 o                         
  -9   3   4      24065.48      23620.67       937.02 o                         
  -8   3   4      11714.79      11585.25       572.22 o                         
  -7   3   4      29187.21      29231.18      1121.36 o                         
  -6   3   4      38170.61      40145.13      1615.66 o                         
  -5   3   4      12730.42       9473.91       590.92 o                         
  -4   3   4     281041.12     274831.22      7697.76 o                         
  -3   3   4      46975.43      43417.43      1485.97 o                         
  -2   3   4      45542.39      41810.57      1435.15 o                         
  -1   3   4       6742.81       9790.09       484.31 o                         
   0   3   4      43221.95      43803.42      1725.26 o                         
   1   3   4      70382.85      64735.12      2130.34 o                         
   2   3   4       2061.67       2378.89       307.76 o                         
   3   3   4      14854.69      14000.10       615.85 o                         
   4   3   4      33111.66      32630.38      1185.49 o                         
   5   3   4       2929.86       4802.40       349.62 o                         
   6   3   4      46525.33      49952.52      1723.80 o                         
   7   3   4      20809.85      21862.49       821.38 o                         
   8   3   4      24378.56      21620.22       957.05 o                         
   9   3   4       7072.16       6062.31       508.93 o                         
  10   3   4      21644.82      19314.63      1115.40 o                         
  11   3   4      39059.34      37154.98      1754.36 o                         
  12   3   4         65.86       -124.83       508.79 o                         
  13   3   4       3005.29       2489.06       603.43 o                         
  14   3   4       5692.11       5832.86      1006.49 o                         
  15   3   4          4.43       -702.60       702.60 o                         
  16   3   4       3790.83       1714.59       918.46 o                         
  17   3   4      16872.20      16367.26       835.19 o                         
  18   3   4       2677.40       2334.99       531.74 o                         
  19   3   4       9314.19       9832.56       714.85 o                         
  20   3   4       3483.25       4086.84       836.23 o                         
  21   3   4      11587.54      12109.93       738.75 o                         
  22   3   4       1445.52        976.85       463.30 o                         
  23   3   4        900.00       1130.66       594.17 o                         
  24   3   4        342.35        346.74       364.30 o                         
  25   3   4         63.17        502.39       376.65 o                         
  26   3   4        154.64         57.52       335.99 o                         
 -28   4   4         33.10        216.91       419.80 o                         
 -27   4   4        819.81        639.75       632.73 o                         
 -26   4   4       2823.89       2271.30       756.39 o                         
 -25   4   4        442.75       -542.80       629.06 o                         
 -24   4   4       2117.53       1942.46       599.40 o                         
 -23   4   4         15.83       -510.04       510.04 o                         
 -22   4   4       3643.03       2954.08       606.72 o                         
 -21   4   4       3174.62       3734.33       674.93 o                         
 -20   4   4       5364.24       4974.85       655.90 o                         
 -19   4   4       8146.37       8567.23       773.05 o                         
 -18   4   4      22812.01      21160.57      1138.49 o                         
 -17   4   4      19638.27      16204.61      1951.00 o                         
 -16   4   4        964.43       1060.18      1339.34 o                         
 -15   4   4      17901.20      18903.27      1479.58 o                         
 -14   4   4       2524.02       3271.36       868.99 o                         
 -13   4   4       1214.89       2477.71      1065.18 o                         
 -12   4   4      13614.27      15358.52      1124.89 o                         
 -11   4   4      20217.87      20355.07      1254.22 o                         
 -10   4   4      15350.66      15790.16       924.22 o                         
  -9   4   4      55530.31      53299.95      1732.82 o                         
  -8   4   4       9144.64       9999.13       573.66 o                         
  -7   4   4      41698.21      40987.08      1236.96 o                         
  -6   4   4      55233.41      54844.65      1950.48 o                         
  -5   4   4        659.14       1130.21       212.43 o                         
  -4   4   4      14381.33      12939.70       574.27 o                         
  -3   4   4        552.06        525.15       231.77 o                         
  -2   4   4       5250.15       5949.58       379.56 o                         
  -1   4   4      32449.79      28624.95      1043.00 o                         
   0   4   4       3300.00       5714.03       624.86 o                         
   1   4   4      69373.08      74209.20      2859.31 o                         
   2   4   4      23457.47      21897.87      1081.66 o                         
   3   4   4      58244.17      58179.36      1808.34 o                         
   4   4   4      57991.57      65040.68      2236.37 o                         
   5   4   4      62387.55      66650.08      2290.42 o                         
   6   4   4      84932.43      87380.70      2940.37 o                         
   7   4   4      10304.83      10807.64       667.34 o                         
   8   4   4      23193.61      24966.63      1309.98 o                         
   9   4   4       1899.60       2075.86       482.70 o                         
  10   4   4       8058.75       7565.37       928.27 o                         
  11   4   4      49190.60      40905.64      2435.63 o                         
  12   4   4       5043.06       4458.86      1818.14 o                         
  13   4   4      31877.93      31829.63      2080.96 o                         
  14   4   4       7107.14       7917.69      1156.82 o                         
  15   4   4      15062.66      11636.14      1275.08 o                         
  16   4   4      16931.31      15097.31       870.95 o                         
  17   4   4        900.76        920.21       510.63 o                         
  18   4   4      12240.27      11689.53       688.33 o                         
  19   4   4       6844.33       7057.03       660.46 o                         
  20   4   4      14680.53      14884.77       862.84 o                         
  21   4   4      12111.42      11073.40       705.23 o                         
  22   4   4        999.58       1255.29       476.96 o                         
  23   4   4       6291.00       7057.70       510.53 o                         
  24   4   4       1034.20        550.45       335.50 o                         
  25   4   4       2683.64       3641.10       402.61 o                         
  26   4   4       4475.71       3787.12       440.87 o                         
 -27   5   4       3699.87       3314.77       750.24 o                         
 -26   5   4       1729.41       1075.50       574.75 o                         
 -25   5   4         14.57       -362.16       448.21 o                         
 -24   5   4        106.43       -431.89       431.89 o                         
 -23   5   4      11990.97      12864.84       957.60 o                         
 -22   5   4       1710.83       2574.24       508.68 o                         
 -21   5   4      36082.81      36756.25      1475.98 o                         
 -20   5   4         94.15        591.46       586.43 o                         
 -19   5   4      63975.70      61860.75      2216.52 o                         
 -18   5   4       6204.37       6686.50       740.88 o                         
 -17   5   4      41372.92      36895.53      1509.97 o                         
 -16   5   4      20467.02      21353.97      1392.36 o                         
 -15   5   4       8526.91      10641.61      1315.23 o                         
 -14   5   4      30242.96      29668.39      2497.16 o                         
 -13   5   4      21621.09      22179.04      1769.35 o                         
 -12   5   4      10848.53      10758.56      1150.46 o                         
 -11   5   4     105201.36     101655.20      3504.19 o                         
 -10   5   4        235.07        -17.95       361.88 o                         
  -9   5   4     103801.02     104092.74      3541.14 o                         
  -8   5   4       5370.33       6794.90       666.11 o                         
  -7   5   4     140252.86     132183.78      4357.45 o                         
  -6   5   4       5482.41       4844.76       436.34 o                         
  -5   5   4      40307.37      39872.04      1348.85 o                         
  -4   5   4      26766.66      28117.39      1187.28 o                         
  -3   5   4       2049.03       1906.23       471.37 o                         
  -2   5   4      24523.98      25446.60      1091.82 o                         
  -1   5   4     129282.23     126236.60      4152.87 o                         
   0   5   4       5874.76       9129.33       691.28 o                         
   1   5   4     199540.53     196054.55      6252.33 o                         
   2   5   4       1098.10       1101.22       363.93 o                         
   3   5   4      84990.95      79014.39      2417.00 o                         
   4   5   4      10017.48       9349.12       760.30 o                         
   5   5   4      53842.76      55564.88      2004.83 o                         
   6   5   4       5036.27       6261.33       698.34 o                         
   7   5   4      14947.88      14833.64       819.26 o                         
   8   5   4       8153.09       9484.60       821.94 o                         
   9   5   4      10221.33      10159.09      1213.77 o                         
  10   5   4      19957.42      19243.44      1338.05 o                         
  11   5   4      14949.71      14229.93      1228.50 o                         
  12   5   4      18185.48      18467.28      1361.40 o                         
  13   5   4      33641.00      31459.59      1778.69 o                         
  14   5   4       1199.49         10.38       863.48 o                         
  15   5   4       8742.77       7730.13       729.98 o                         
  16   5   4       5035.28       4803.53       922.93 o                         
  17   5   4       3997.77       2972.72       580.80 o                         
  18   5   4        328.71        698.88       499.03 o                         
  19   5   4        736.34        337.86       453.57 o                         
  20   5   4       1410.48        922.76       586.08 o                         
  21   5   4       2371.53       2419.15       587.91 o                         
  22   5   4       8068.33       9178.47       673.89 o                         
  23   5   4       4990.72       6113.34       580.79 o                         
  24   5   4       1366.71       1535.93       579.51 o                         
  25   5   4       2428.09       3415.70       474.35 o                         
 -26   6   4       1723.32       2163.82       601.60 o                         
 -25   6   4        759.66       1403.12      1130.76 o                         
 -24   6   4       2611.51       2195.63       602.22 o                         
 -23   6   4        844.94        892.45       438.77 o                         
 -22   6   4        117.98        463.83       800.21 o                         
 -21   6   4       3321.18       2967.19       596.92 o                         
 -20   6   4          7.53       -550.86       550.86 o                         
 -19   6   4       2769.06       3191.05       707.84 o                         
 -18   6   4         13.85        289.29       667.63 o                         
 -17   6   4       2872.58       2822.86       716.09 o                         
 -16   6   4        469.64        684.24       935.71 o                         
 -15   6   4       5740.59       9100.86      1938.33 o                         
 -14   6   4       2471.08       3940.69      1580.17 o                         
 -13   6   4      15397.66      14531.76      2453.46 o                         
 -12   6   4       3727.17       3564.85      1341.93 o                         
 -11   6   4      20701.69      17785.21      1489.93 o                         
 -10   6   4        269.37       1205.99       772.63 o                         
  -9   6   4      13496.05      12078.51       941.95 o                         
  -8   6   4         12.69        650.73       476.44 o                         
  -7   6   4       7986.89       7352.05       640.47 o                         
  -6   6   4      10904.08      10250.10       900.09 o                         
  -5   6   4      11732.25      12182.09       852.15 o                         
  -4   6   4       3714.10       4034.38       479.91 o                         
  -3   6   4      21554.43      19696.84      1012.37 o                         
  -2   6   4      20001.68      20730.70      1156.14 o                         
  -1   6   4      80227.55      82115.24      2852.68 o                         
   0   6   4      17979.81      20753.86      1034.28 o                         
   1   6   4     119524.93     118558.78      3967.19 o                         
   2   6   4       7011.11       8074.45       647.28 o                         
   3   6   4      79905.47      82259.06      3326.62 o                         
   4   6   4      10103.11       9118.14       788.59 o                         
   5   6   4      33075.38      31815.87      1582.64 o                         
   6   6   4       4571.74       4390.90      1012.36 o                         
   7   6   4      24971.89      22730.20      1302.06 o                         
   8   6   4       2336.53       2274.30       616.84 o                         
   9   6   4     103032.53     101726.33      3729.84 o                         
  10   6   4       1480.81        965.89       612.13 o                         
  11   6   4     100085.20      93482.62      4042.15 o                         
  12   6   4        250.97       -416.42       853.26 o                         
  13   6   4      37807.35      39786.32      2188.42 o                         
  14   6   4       3132.96       3525.91       614.86 o                         
  15   6   4      20105.84      17364.85       935.39 o                         
  16   6   4        126.79       -231.36       546.81 o                         
  17   6   4        175.64         53.46       506.80 o                         
  18   6   4          5.69       -128.01       495.68 o                         
  19   6   4      10207.12      10658.38       686.59 o                         
  20   6   4        117.13         35.70       632.64 o                         
  21   6   4      29403.93      27730.85      1344.44 o                         
  22   6   4       1355.73       2612.07       457.97 o                         
  23   6   4      27350.13      27771.27      1501.92 o                         
  24   6   4         69.66        239.29       318.21 o                         
  25   6   4      14492.58      13783.04      1577.05 o                         
 -25   7   4       2260.62       2121.93       689.38 o                         
 -24   7   4       8408.68       9575.47       770.49 o                         
 -23   7   4      12641.05      12859.29      1337.50 o                         
 -22   7   4       5432.68       5167.07       807.52 o                         
 -21   7   4      25121.67      22168.48      1271.87 o                         
 -20   7   4        213.08       1016.84      1122.61 o                         
 -19   7   4      36906.56      36798.40      1711.77 o                         
 -18   7   4       1139.46        534.41       755.86 o                         
 -17   7   4      16816.37      16662.25      1154.99 o                         
 -16   7   4      17258.12      18485.81      1570.21 o                         
 -15   7   4       1602.45         -0.37       750.65 o                         
 -14   7   4      27450.13      27026.21      1607.94 o                         
 -13   7   4      29902.78      27074.10      3155.55 o                         
 -12   7   4      35626.40      34963.50      3538.97 o                         
 -11   7   4      67270.28      61408.40      3405.50 o                         
 -10   7   4      16221.33      14614.99      1402.19 o                         
  -9   7   4      84669.41      83040.87      3506.14 o                         
  -8   7   4         56.95       -256.27      1065.43 o                         
  -7   7   4      67881.40      65908.87      2877.19 o                         
  -6   7   4      60942.25      59476.89      2286.26 o                         
  -5   7   4      38605.87      38250.97      1624.80 o                         
  -4   7   4      30159.37      31819.38      1435.72 o                         
  -3   7   4       5554.76       5146.55       593.89 o                         
  -2   7   4      46881.21      45266.86      1803.86 o                         
  -1   7   4      62854.72      64921.39      2402.87 o                         
   0   7   4       7277.40       6182.75       553.41 o                         
   1   7   4      89321.56      87747.30      2787.03 o                         
   2   7   4       3460.06       3360.05       639.63 o                         
   3   7   4     150889.20     154763.62      5987.54 o                         
   4   7   4       5621.61       4680.66       676.72 o                         
   5   7   4      64362.09      66545.37      2894.20 o                         
   6   7   4       5702.95       6144.52       716.63 o                         
   7   7   4       5588.21       6086.61       925.50 o                         
   8   7   4      33114.05      32715.72      2305.81 o                         
   9   7   4       8725.91      10619.16      1142.44 o                         
  10   7   4       8996.84       8462.09      1356.42 o                         
  11   7   4      28369.94      28281.96      7215.90 o                         
  12   7   4      23068.95      22528.13      1506.22 o                         
  13   7   4      22508.62      21752.48      1023.89 o                         
  14   7   4         43.94        -17.71       606.96 o                         
  15   7   4       7371.60       7276.18       670.60 o                         
  16   7   4       1693.74         34.02       555.77 o                         
  17   7   4       5316.81       4777.33       584.91 o                         
  18   7   4      13538.96      14339.61       928.60 o                         
  19   7   4       2583.07       2328.28       617.61 o                         
  20   7   4       4576.22       4685.48       897.55 o                         
  21   7   4        456.55        478.57       728.95 o                         
  22   7   4       2469.09       3570.05       497.58 o                         
  23   7   4       1640.10       1847.16       643.21 o                         
  24   7   4         19.89        211.87       538.00 o                         
 -24   8   4        247.35       -111.93       575.11 o                         
 -23   8   4        551.83        856.55       606.64 o                         
 -22   8   4       2279.65       2378.93       606.74 o                         
 -21   8   4        261.43       1340.98       630.96 o                         
 -20   8   4       6194.17       5681.40       888.66 o                         
 -19   8   4         61.61       1436.77       729.45 o                         
 -18   8   4       4231.53       4645.84       827.85 o                         
 -17   8   4        590.88        -58.54       726.04 o                         
 -16   8   4       9318.16       9437.58      1190.29 o                         
 -15   8   4       1524.12       1912.86       792.08 o                         
 -14   8   4       5721.37       5219.37       871.44 o                         
 -13   8   4       5357.21       3639.39       833.45 o                         
 -12   8   4        240.59       -530.57       714.85 o                         
 -11   8   4        867.62        290.56       613.87 o                         
 -10   8   4       6879.17       5923.76      1058.60 o                         
  -9   8   4       3202.51       1935.42       854.23 o                         
  -8   8   4      31229.46      29715.59      1737.41 o                         
  -7   8   4       5041.31       5042.88       751.93 o                         
  -6   8   4      64910.24      64323.43      2249.66 o                         
  -5   8   4       1339.33       1515.31       489.12 o                         
  -4   8   4      44930.32      42580.48      1658.56 o                         
  -3   8   4       7216.38       8607.45       724.79 o                         
  -2   8   4       8815.98       9117.91       672.42 o                         
  -1   8   4      13966.26      12719.05       784.74 o                         
   0   8   4         51.24        -33.65       629.51 o                         
   1   8   4      21129.10      22825.60      1356.64 o                         
   2   8   4      24852.80      24264.62      1268.77 o                         
   3   8   4      17322.33      18084.42      1186.65 o                         
   4   8   4      78367.20      72422.80      2975.93 o                         
   5   8   4        612.36         13.37       549.29 o                         
   6   8   4      87250.45      85334.03      3217.90 o                         
   7   8   4        290.73       -519.17       764.48 o                         
   8   8   4      38140.30      36141.04      3469.28 o                         
   9   8   4       3583.49       2894.14       983.41 o                         
  10   8   4      13443.33      12482.53       691.11 o                         
  11   8   4      26068.97      25652.10      1096.60 o                         
  12   8   4        320.27        343.05       564.27 o                         
  13   8   4      13586.08      11518.77       782.79 o                         
  14   8   4      27595.48      29413.70      1554.75 o                         
  15   8   4      10621.18      11212.07       750.06 o                         
  16   8   4      35988.29      33407.27      1262.19 o                         
  17   8   4       4150.25       3808.08       557.37 o                         
  18   8   4      43943.71      44253.93      1400.31 o                         
  19   8   4       1440.30       1127.33       429.39 o                         
  20   8   4      12399.43      11559.10       757.28 o                         
  21   8   4      11241.91      10725.74       735.85 o                         
  22   8   4        318.43        384.71       738.63 o                         
  23   8   4       7793.75       9539.88      2497.06 o                         
 -23   9   4        150.33       1488.91       840.02 o                         
 -22   9   4      13309.46      12599.78      1089.41 o                         
 -21   9   4         10.64         82.79       502.55 o                         
 -20   9   4        159.94       1071.43       723.06 o                         
 -19   9   4       1167.82       1338.62       668.63 o                         
 -18   9   4      17501.01      18849.15      1267.52 o                         
 -17   9   4        188.96        653.11       597.43 o                         
 -16   9   4      55284.11      51199.14      2043.77 o                         
 -15   9   4         69.31        560.98       975.48 o                         
 -14   9   4      80094.96      74694.56      2963.01 o                         
 -13   9   4       4657.01       4323.09      1192.67 o                         
 -12   9   4      63564.56      58489.15      2500.85 o                         
 -11   9   4       4221.16       4656.80      1050.70 o                         
 -10   9   4       6115.53       5480.91       627.52 o                         
  -9   9   4        492.69        210.83       596.04 o                         
  -8   9   4       5109.63       4073.05       773.57 o                         
  -7   9   4        638.21        240.16       629.08 o                         
  -6   9   4      82899.02      84320.82      3199.79 o                         
  -5   9   4        136.00        406.90       534.03 o                         
  -4   9   4      58426.08      52917.62      1732.51 o                         
  -3   9   4      18873.61      17873.67      1027.54 o                         
  -2   9   4      96723.09      92337.78      2813.58 o                         
  -1   9   4        417.20        161.30       493.15 o                         
   0   9   4      72986.76      68827.17      2612.05 o                         
   1   9   4       1352.95        343.29       556.36 o                         
   2   9   4       2874.38       3316.65       665.88 o                         
   3   9   4          5.29        754.05       756.09 o                         
   4   9   4       7322.51       6034.65       828.23 o                         
   5   9   4         59.17       -335.01       637.05 o                         
   6   9   4     103093.36      96619.91      2711.23 o                         
   7   9   4       3630.30       3438.77       517.63 o                         
   8   9   4      66127.79      58260.47      1557.50 o                         
   9   9   4       1044.61       1229.34       506.49 o                         
  10   9   4      43638.00      41819.78      1377.34 o                         
  11   9   4       3114.86       4333.98       778.11 o                         
  12   9   4       1252.19       2390.09       606.35 o                         
  13   9   4          1.53        111.67       696.04 o                         
  14   9   4          6.63       -221.99       553.69 o                         
  15   9   4       2789.80       3070.37       660.71 o                         
  16   9   4       2531.69       2030.26       573.36 o                         
  17   9   4       6169.51       6740.27       577.77 o                         
  18   9   4      11738.96      12443.07       671.15 o                         
  19   9   4       1272.82        179.02       510.90 o                         
  20   9   4       9190.23      10434.73       781.39 o                         
  21   9   4        125.78        215.45       670.73 o                         
 -21  10   4        438.16       2110.32       752.74 o                         
 -20  10   4        493.44        836.79       806.11 o                         
 -19  10   4        965.22       1121.83       591.53 o                         
 -18  10   4       2013.85       1598.03       792.29 o                         
 -17  10   4       2356.29       3768.29      1030.61 o                         
 -16  10   4       2507.66       2566.32      1103.30 o                         
 -15  10   4      13355.56      14029.88      1358.19 o                         
 -14  10   4       4337.24       3865.40       928.75 o                         
 -13  10   4      16233.46      12311.80      1286.40 o                         
 -12  10   4        337.96       -202.90       891.39 o                         
 -11  10   4      13271.83      14166.42      1222.71 o                         
 -10  10   4       3010.21       4123.33       621.50 o                         
  -9  10   4        470.99        388.48       518.49 o                         
  -8  10   4       8817.89       8317.46       775.28 o                         
  -7  10   4       3022.78       2919.37       600.94 o                         
  -6  10   4      21978.55      22111.64      1016.65 o                         
  -5  10   4      47573.57      45780.29      1450.62 o                         
  -4  10   4      22856.65      22417.88       808.87 o                         
  -3  10   4      10327.30      10145.59       610.43 o                         
  -2  10   4      11041.21      10625.12       580.12 o                         
  -1  10   4      34155.84      32155.16      1118.93 o                         
   0  10   4       7359.72       6515.30       573.95 o                         
   1  10   4       7424.01       6677.09       532.65 o                         
   2  10   4      18658.17      20051.34       872.50 o                         
   3  10   4       1413.42       1112.32       434.86 o                         
   4  10   4      45290.14      41262.54      1207.89 o                         
   5  10   4       8040.66       8005.33       575.55 o                         
   6  10   4      61248.31      58490.21      1750.65 o                         
   7  10   4       8885.52       9052.52       683.06 o                         
   8  10   4      33502.17      30797.71      1150.72 o                         
   9  10   4      17768.41      17629.69       852.50 o                         
  10  10   4      10431.29      10561.79       737.85 o                         
  11  10   4       7886.45       6631.86       638.02 o                         
  12  10   4         51.53        -78.42       523.57 o                         
  13  10   4       9769.75      11433.11       730.45 o                         
  14  10   4       8759.91       9340.47       712.47 o                         
  15  10   4       1134.47        506.26       492.89 o                         
  16  10   4      27058.26      29180.15      1154.86 o                         
  17  10   4        993.28       2328.37       495.90 o                         
  18  10   4      28686.58      28728.69       969.89 o                         
  19  10   4       4707.64       5145.37       640.49 o                         
  20  10   4      12373.85      10179.65      1250.27 o                         
 -20  11   4          4.93       -712.02       712.02 o                         
 -19  11   4      11336.69      10275.34      1031.77 o                         
 -18  11   4       3566.13       4812.29      1008.97 o                         
 -17  11   4       8819.48       9670.73      1402.49 o                         
 -16  11   4      12086.37      10504.82      1120.17 o                         
 -15  11   4       1688.80       1858.42       825.78 o                         
 -14  11   4      19451.79      19447.26      1923.17 o                         
 -13  11   4       1057.57       1646.14      1097.06 o                         
 -12  11   4      12819.30      13322.36      1123.97 o                         
 -11  11   4      17755.85      16835.53      1320.35 o                         
 -10  11   4        465.56       -448.73       626.70 o                         
  -9  11   4      34950.80      33273.15      1302.26 o                         
  -8  11   4       4689.73       4890.40       727.42 o                         
  -7  11   4      28656.45      26002.69      1266.73 o                         
  -6  11   4      17860.13      17790.53      1063.20 o                         
  -5  11   4      16424.37      15061.04       786.21 o                         
  -4  11   4      23525.72      22028.62       922.64 o                         
  -3  11   4       2900.27       2619.48       501.62 o                         
  -2  11   4      23618.41      23802.06       958.81 o                         
  -1  11   4       3429.65       3189.08       489.58 o                         
   0  11   4       2100.27       1306.27       481.55 o                         
   1  11   4      13445.51      12734.61       856.54 o                         
   2  11   4        670.98       1348.29       486.96 o                         
   3  11   4      68627.19      63102.51      1715.43 o                         
   4  11   4      11016.93      10522.83       705.20 o                         
   5  11   4      52945.30      49811.63      1483.34 o                         
   6  11   4      19781.82      18510.15      1033.21 o                         
   7  11   4      16515.69      16027.10      1118.78 o                         
   8  11   4       5473.45       5590.20       700.07 o                         
   9  11   4        418.66       1108.82       582.15 o                         
  10  11   4        357.70        420.06       635.29 o                         
  11  11   4       3010.54       3412.09       657.29 o                         
  12  11   4        203.25       -225.18       502.69 o                         
  13  11   4       9563.41      11315.91       768.78 o                         
  14  11   4        995.95       1072.14       578.37 o                         
  15  11   4      13189.32      13321.78       756.05 o                         
  16  11   4       1178.51        983.34       499.39 o                         
  17  11   4      13401.92      15430.12       800.26 o                         
  18  11   4       1203.62       2209.77       673.98 o                         
 -18  12   4       1946.47       1419.62       643.04 o                         
 -17  12   4       2707.15       3089.78       834.53 o                         
 -16  12   4         16.13         -7.66       586.32 o                         
 -15  12   4       8247.65       8889.83       920.09 o                         
 -14  12   4       2297.28       3304.82       791.96 o                         
 -13  12   4      12178.49      11793.02      1436.26 o                         
 -12  12   4       5706.93       5407.74      1254.57 o                         
 -11  12   4       7698.66       8677.62       841.52 o                         
 -10  12   4      13388.66      14626.27      1064.03 o                         
  -9  12   4       4218.45       4802.81      1237.03 o                         
  -8  12   4       8316.10       8210.51      1194.33 o                         
  -7  12   4         24.04        350.28       616.37 o                         
  -6  12   4       2447.10       2954.12       654.28 o                         
  -5  12   4       2137.19       2310.68       621.75 o                         
  -4  12   4       3880.10       3405.64       560.62 o                         
  -3  12   4       8699.84       7935.31       726.82 o                         
  -2  12   4      11348.05      11948.60       776.11 o                         
  -1  12   4      37642.29      36149.29      1296.34 o                         
   0  12   4      24090.64      24577.63      1007.84 o                         
   1  12   4      40224.52      41619.10      1407.61 o                         
   2  12   4       6061.01       5789.05       672.67 o                         
   3  12   4      10377.03      10769.11       627.97 o                         
   4  12   4        887.63        912.89       524.06 o                         
   5  12   4         59.49         77.64       499.28 o                         
   6  12   4       1198.48       1571.02       636.55 o                         
   7  12   4      10835.49      12664.34       961.45 o                         
   8  12   4       1861.32       1457.60       590.45 o                         
   9  12   4      22022.51      23149.59      1047.29 o                         
  10  12   4       3497.81       3285.28       757.09 o                         
  11  12   4      16716.54      16988.93      1269.20 o                         
  12  12   4       3193.23       3748.79       563.29 o                         
  13  12   4      17545.86      18377.19       852.31 o                         
  14  12   4        758.29       1506.08       585.26 o                         
  15  12   4       5561.11       5229.28       532.57 o                         
  16  12   4         12.76        427.82       457.90 o                         
 -15  13   4        424.65       1044.20      1262.76 o                         
 -14  13   4       1041.99        833.24       754.35 o                         
 -13  13   4         76.20        971.77       620.49 o                         
 -12  13   4       2034.37       2609.06      1058.86 o                         
 -11  13   4      12437.12      13369.50      1195.48 o                         
 -10  13   4       1969.82       2391.60       596.24 o                         
  -9  13   4      20655.30      19046.79      1192.77 o                         
  -8  13   4       2346.49       2241.79       741.39 o                         
  -7  13   4      18666.90      20775.11      1320.76 o                         
  -6  13   4        124.73       -518.49       552.35 o                         
  -5  13   4        548.98        393.56       502.67 o                         
  -4  13   4       1065.81        824.51       786.05 o                         
  -3  13   4         87.18       -417.22       521.31 o                         
  -2  13   4       8416.24       8921.80       726.89 o                         
  -1  13   4       5868.58       6282.71      1007.47 o                         
   0  13   4      11199.87      10750.50       648.86 o                         
   1  13   4      17247.26      17166.62       937.54 o                         
   2  13   4       9321.77       9175.11       659.21 o                         
   3  13   4      20158.79      22004.95      1029.14 o                         
   4  13   4       2035.60       3021.26       522.99 o                         
   5  13   4       6925.68       7462.93       652.31 o                         
   6  13   4         12.70        784.23       549.39 o                         
   7  13   4       1375.05       1550.20       605.54 o                         
   8  13   4       2935.85       3433.52       564.70 o                         
   9  13   4       2187.44       1782.70       469.92 o                         
  10  13   4       7760.29       8393.29       620.52 o                         
  11  13   4       3433.74       4272.84       920.57 o                         
  12  13   4      11268.06      11777.44       720.46 o                         
  13  13   4       1962.32       2015.98       443.21 o                         
 -11  14   4       1975.94       3439.03       961.20 o                         
 -10  14   4      13601.65      14974.40      1752.85 o                         
  -9  14   4       3137.32       2745.49       689.37 o                         
  -8  14   4      12081.65      13031.83       843.54 o                         
  -7  14   4       2928.97       2724.56       622.50 o                         
  -6  14   4       5994.60       6635.84       791.81 o                         
  -5  14   4       2858.54       3374.67       925.44 o                         
  -4  14   4       1227.74       2167.87       582.38 o                         
  -3  14   4       1116.60        405.29       614.39 o                         
  -2  14   4        124.74       -404.10       554.61 o                         
  -1  14   4       1295.39       1486.93       558.65 o                         
   0  14   4       8610.18       8173.68       774.43 o                         
   1  14   4       6909.59       7989.28      1139.21 o                         
   2  14   4      13431.06      13449.02      1505.46 o                         
   3  14   4       7348.65       7866.44       668.91 o                         
   4  14   4      14470.95      14634.70       995.58 o                         
   5  14   4       1622.65       1116.93       528.14 o                         
   6  14   4       6452.04       7413.47       638.76 o                         
   7  14   4         14.03       1175.21       878.62 o                         
   8  14   4        350.05        556.68       548.98 o                         
   9  14   4        436.31       1525.57       605.53 o                         
  -4  15   4       1546.22       1538.50      1085.56 o                         
  -3  15   4        648.90       1282.60       764.03 o                         
  -2  15   4       5992.06       6794.04      1322.77 o                         
  -1  15   4        228.04       -482.70       517.82 o                         
   0  15   4       6686.47       7475.26       745.72 o                         
   1  15   4         62.32        192.39       438.54 o                         
   2  15   4       4461.14       4594.49       496.28 o                         
 -29   0   5          6.84        -89.61       410.15 o                         
 -27   0   5       4240.18       4816.83       783.94 o                         
 -25   0   5       1940.50       2201.13       918.94 o                         
 -23   0   5       7834.01       7400.52      1192.08 o                         
 -21   0   5        123.98        658.80       940.59 o                         
 -19   0   5        748.00        701.55       986.40 o                         
 -17   0   5      12963.06      14340.16      1135.80 o                         
 -15   0   5       9774.21       9842.05      1217.28 o                         
 -13   0   5       2514.01       1636.50       776.94 o                         
 -11   0   5       4137.24       5277.50       712.46 o                         
  -9   0   5       8972.27      12036.32      1054.49 o                         
  -7   0   5     204369.45     197510.22      7195.57 o                         
  -5   0   5      73487.89      69738.27      4580.02 o                         
  -3   0   5      54969.45      54396.55      2561.03 o                         
  -1   0   5      16815.46      21104.91      1196.72 o                         
   1   0   5     213836.81     228717.58     10198.03 o                         
   3   0   5     214620.94     227832.45     10183.30 o                         
   5   0   5     171843.28     176879.47      7952.79 o                         
   7   0   5      86007.41      75438.28      3574.22 o                         
   9   0   5       6862.74       7463.46      1059.66 o                         
  11   0   5        669.18       1282.93       674.28 o                         
  13   0   5      93901.89      91683.32      6376.31 o                         
  15   0   5      70784.12      66335.80      3740.93 o                         
  17   0   5      25611.67      21687.96      1619.30 o                         
  19   0   5       8451.93       8790.96      1242.16 o                         
  21   0   5       1769.22       1988.40       753.73 o                         
  23   0   5      13337.52      12740.41       909.71 o                         
  25   0   5      25034.66      26683.95      1195.10 o                         
  27   0   5       7823.81       8733.58       683.81 o                         
 -29   1   5        885.25        857.44       355.37 o                         
 -28   1   5       2888.88       2031.99       419.37 o                         
 -27   1   5          0.07       -466.86       472.43 o                         
 -26   1   5       1115.39       1717.60       529.94 o                         
 -25   1   5       1376.30       1768.40       525.83 o                         
 -24   1   5       1784.77       1806.13       725.64 o                         
 -23   1   5       6231.50       5766.74       770.26 o                         
 -22   1   5       2902.08       2273.31       849.67 o                         
 -21   1   5       2071.45       3062.15       727.99 o                         
 -20   1   5        126.76       1243.28       741.63 o                         
 -19   1   5       6572.30       5250.25       814.10 o                         
 -18   1   5         72.26        198.44       604.58 o                         
 -17   1   5        695.41        998.89       568.57 o                         
 -16   1   5       2899.34       2687.75       514.17 o                         
 -15   1   5        303.28        456.19       418.48 o                         
 -14   1   5      20702.87      18924.93      1578.29 o                         
 -13   1   5      14111.44      13695.56       803.73 o                         
 -12   1   5       9769.90      13493.71       728.00 o                         
 -11   1   5      52103.50      56378.46      1837.98 o                         
 -10   1   5      36163.72      35319.20      1255.40 o                         
  -9   1   5      31411.55      32747.71      1025.57 o                         
  -8   1   5      28105.71      22609.73       907.54 o                         
  -7   1   5       5347.33       6379.36       415.38 o                         
  -6   1   5       1609.05       1219.98       461.09 o                         
  -5   1   5      62322.09      63013.70      2092.00 o                         
  -4   1   5      77819.67      81988.96      2661.88 o                         
  -3   1   5     194881.72     205614.70      6470.05 o                         
  -2   1   5        943.64       1274.06       231.60 o                         
  -1   1   5      12822.47      15913.09       671.55 o                         
   0   1   5       5311.58       4726.95       347.65 o                         
   1   1   5     110604.47     117573.02      3765.83 o                         
   2   1   5       1249.77       1134.48       281.56 o                         
   3   1   5       3477.79       5239.97       396.46 o                         
   4   1   5      31205.59      30372.48      1144.19 o                         
   5   1   5        808.93       1106.20       296.19 o                         
   6   1   5         31.47       1037.82       445.73 o                         
   7   1   5      49534.46      47022.14      1663.42 o                         
   8   1   5       2749.29       3600.12       475.52 o                         
   9   1   5       3067.45       5178.47       633.43 o                         
  10   1   5       1180.56       1462.15       591.98 o                         
  11   1   5        201.45       1004.97       483.27 o                         
  12   1   5        194.59        219.51       501.70 o                         
  13   1   5       1248.63        939.46       628.12 o                         
  14   1   5       3974.52       5763.86       744.55 o                         
  15   1   5       9592.56      10712.77      1065.97 o                         
  16   1   5        446.33        317.62       630.97 o                         
  17   1   5       6375.35       5964.14       647.86 o                         
  18   1   5         33.65         54.67       444.48 o                         
  19   1   5        817.09         77.03       458.85 o                         
  20   1   5        287.46        419.28       455.09 o                         
  21   1   5        937.94        188.34       495.42 o                         
  22   1   5        154.12       -543.62       543.62 o                         
  23   1   5       3573.72       3064.44       471.21 o                         
  24   1   5        309.55        328.42       313.19 o                         
  25   1   5       3121.79       3842.50       392.51 o                         
  26   1   5        364.70        468.35       315.86 o                         
  27   1   5       1401.67       1203.71       296.65 o                         
 -28   2   5       1179.05        506.26       507.07 o                         
 -27   2   5       4614.58       4735.93       530.19 o                         
 -26   2   5       2953.27       2993.61       652.93 o                         
 -25   2   5      10758.64      12263.32      1103.83 o                         
 -24   2   5        330.66       -108.91       612.28 o                         
 -23   2   5      18374.37      19625.14      1232.39 o                         
 -22   2   5       2246.33       2399.33       710.20 o                         
 -21   2   5       2312.48       1696.96       657.04 o                         
 -20   2   5       1087.69        287.70       669.95 o                         
 -19   2   5        826.59       1122.37       636.50 o                         
 -18   2   5       1723.41       1148.09       626.73 o                         
 -17   2   5      56140.62      52811.29      2012.45 o                         
 -16   2   5       2171.01       1957.55       645.23 o                         
 -15   2   5      49763.55      48870.12      1982.74 o                         
 -14   2   5       6006.75       6363.42       654.02 o                         
 -13   2   5      39993.95      36084.53      1571.70 o                         
 -12   2   5        933.90       1110.09       437.08 o                         
 -11   2   5       4887.46       4753.43       520.84 o                         
 -10   2   5       1920.36       2297.42       428.35 o                         
  -9   2   5         58.87         29.11       253.55 o                         
  -8   2   5       1821.85       1314.77       268.67 o                         
  -7   2   5     101475.69     100403.31      3764.83 o                         
  -6   2   5       1319.71       1027.21       225.57 o                         
  -5   2   5      87402.88      91803.62      3424.34 o                         
  -4   2   5       5447.75       4930.35       357.98 o                         
  -3   2   5     131826.23     134774.91      4285.64 o                         
  -2   2   5      51245.30      54735.33      1824.47 o                         
  -1   2   5       1135.04       1378.53       242.75 o                         
   0   2   5     160823.48     178575.27      5641.75 o                         
   1   2   5      25777.25      22266.50       878.62 o                         
   2   2   5        619.65       -150.21       211.86 o                         
   3   2   5      40909.00      39466.31      1389.54 o                         
   4   2   5      38593.49      44087.57      1549.19 o                         
   5   2   5     110752.31     117851.81      3809.19 o                         
   6   2   5      26477.79      31388.84      1186.17 o                         
   7   2   5     147842.17     147231.77      4724.37 o                         
   8   2   5      46137.41      44127.62      1878.07 o                         
   9   2   5      13698.58      13672.87      1137.39 o                         
  10   2   5      27688.54      24494.42      1520.44 o                         
  11   2   5       5197.78       4025.76      1048.93 o                         
  12   2   5       9749.31       8541.95      1724.59 o                         
  13   2   5      32330.27      29898.72      1569.02 o                         
  14   2   5         31.42        714.65       564.74 o                         
  15   2   5      30763.45      27695.14      2079.96 o                         
  16   2   5       2427.50       3112.27       680.00 o                         
  17   2   5      14285.53      13561.14       716.02 o                         
  18   2   5      28799.09      25682.22       985.40 o                         
  19   2   5       4780.38       4136.01       509.11 o                         
  20   2   5      20841.89      20082.10       894.28 o                         
  21   2   5        421.27        893.84       464.57 o                         
  22   2   5       8984.70       9014.73       578.61 o                         
  23   2   5       2828.06       3349.03       440.27 o                         
  24   2   5       1943.78       1508.09       542.11 o                         
  25   2   5       3628.35       3466.61       443.05 o                         
  26   2   5       1168.29       1786.62       353.85 o                         
 -28   3   5       2309.21       2193.42       679.18 o                         
 -27   3   5        893.53       -375.12       466.93 o                         
 -26   3   5       2588.06       3483.12       606.65 o                         
 -25   3   5        366.01       -495.93       495.93 o                         
 -24   3   5       1089.64       1880.01       644.02 o                         
 -23   3   5         59.49       -347.76       671.03 o                         
 -22   3   5          4.88       1007.31       608.08 o                         
 -21   3   5        251.28        518.14       715.23 o                         
 -20   3   5       3003.34       2730.15       616.70 o                         
 -19   3   5       3293.73       3029.46       625.44 o                         
 -18   3   5       9962.39       9970.21       865.87 o                         
 -17   3   5       9176.36      10238.94       875.67 o                         
 -16   3   5      18656.62      21346.33      2333.01 o                         
 -15   3   5       2010.27        725.46       614.76 o                         
 -14   3   5      29590.41      29776.14      1421.54 o                         
 -13   3   5       5024.03       5603.91       607.36 o                         
 -12   3   5       2411.21       2866.87       528.45 o                         
 -11   3   5         86.26        651.18       383.19 o                         
 -10   3   5       8729.53       9344.79       555.08 o                         
  -9   3   5      36105.70      36545.75      1450.16 o                         
  -8   3   5      10530.37      10847.04       524.57 o                         
  -7   3   5      35084.03      36256.18      1107.99 o                         
  -6   3   5       3259.09       4580.68       337.44 o                         
  -5   3   5      39382.71      38070.42      1350.63 o                         
  -4   3   5      50214.45      57088.13      2225.36 o                         
  -3   3   5      17126.65      18595.06       876.63 o                         
  -2   3   5       7724.70      10219.60       602.64 o                         
  -1   3   5        669.50        794.41       223.87 o                         
   0   3   5       1796.44       2635.99       280.08 o                         
   1   3   5        119.10         99.08       213.87 o                         
   2   3   5       3223.88       3974.04       446.30 o                         
   3   3   5      10788.90      11950.91       595.85 o                         
   4   3   5      12875.48      14077.03       989.34 o                         
   5   3   5      92703.86     101602.05      3313.32 o                         
   6   3   5       9141.30       9892.15       553.28 o                         
   7   3   5      37200.77      34537.42      1167.96 o                         
   8   3   5        605.84        997.17       357.56 o                         
   9   3   5       6332.14       6630.43       667.73 o                         
  10   3   5        426.60       1172.46       715.03 o                         
  11   3   5        492.67        481.23       664.63 o                         
  12   3   5       6361.41       5024.62       830.34 o                         
  13   3   5       3912.38       2636.14      1191.52 o                         
  14   3   5       3060.12       4895.05      1007.74 o                         
  15   3   5      14166.55      12728.56      1269.43 o                         
  16   3   5       2636.88       3250.46       647.14 o                         
  17   3   5      21642.76      19193.84       889.83 o                         
  18   3   5       8860.21       7600.22       611.19 o                         
  19   3   5      13702.64      12997.90       800.89 o                         
  20   3   5       7836.04       8568.14       605.51 o                         
  21   3   5       5471.35       6221.75       621.00 o                         
  22   3   5       1472.33       1845.80       687.54 o                         
  23   3   5       1239.96        820.73       397.77 o                         
  24   3   5        718.43       1231.84       356.26 o                         
  25   3   5       4408.92       4360.16       450.90 o                         
  26   3   5        731.64        380.84       300.43 o                         
 -28   4   5       5572.53       4282.69       654.36 o                         
 -27   4   5       6842.98       8559.77       906.62 o                         
 -26   4   5        876.89       1834.02       677.25 o                         
 -25   4   5       4652.95       3656.35       896.08 o                         
 -24   4   5        757.73        900.92       525.61 o                         
 -23   4   5       3449.47       4033.24       661.42 o                         
 -22   4   5      23031.98      27252.32      1251.43 o                         
 -21   4   5        856.67       1218.06       628.75 o                         
 -20   4   5      33781.34      32135.78      1325.19 o                         
 -19   4   5        198.76       -242.94       653.69 o                         
 -18   4   5      22393.98      21038.98      1092.64 o                         
 -17   4   5      17239.88      17179.04      2352.27 o                         
 -16   4   5         53.71        162.24       682.77 o                         
 -15   4   5      19249.56      18231.64      1479.03 o                         
 -14   4   5       9146.65       9724.04      1133.83 o                         
 -13   4   5      70968.55      73473.59      3153.21 o                         
 -12   4   5      60069.49      58312.92      2230.06 o                         
 -11   4   5      10535.66      12878.46      1168.68 o                         
 -10   4   5      38454.02      36956.71      1500.23 o                         
  -9   4   5      27148.14      28720.04      1136.04 o                         
  -8   4   5      97680.96      86187.77      2379.12 o                         
  -7   4   5      24339.46      22740.46       748.54 o                         
  -6   4   5        459.36        842.48       307.77 o                         
  -5   4   5      56758.55      52653.89      1515.45 o                         
  -4   4   5        328.81        163.65       234.76 o                         
  -3   4   5      83214.62      89269.27      2630.31 o                         
  -2   4   5     121702.45     124851.04      3614.96 o                         
  -1   4   5      71681.75      74929.46      2228.60 o                         
   0   4   5      95609.67     100421.18      3306.95 o                         
   1   4   5      16921.66      21176.42      1096.05 o                         
   2   4   5      84968.57      82500.52      2767.29 o                         
   3   4   5         81.55        126.97       300.55 o                         
   4   4   5      14513.66      14482.43       680.36 o                         
   5   4   5      15611.17      14146.65       769.93 o                         
   6   4   5        894.63       1308.96       369.28 o                         
   7   4   5      17250.64      20267.78       951.10 o                         
   8   4   5      30387.18      31160.37      1586.07 o                         
   9   4   5      18889.39      16220.85      1100.32 o                         
  10   4   5     100386.05      93107.90      6629.19 o                         
  11   4   5       7208.53       6415.93       950.10 o                         
  12   4   5      63473.52      60404.84      2992.12 o                         
  13   4   5       2150.56       1205.97       789.27 o                         
  14   4   5       4631.54       2542.87       974.48 o                         
  15   4   5       3315.73       4437.69      1046.22 o                         
  16   4   5          5.16       -145.91       538.52 o                         
  17   4   5       1041.30       1069.32       563.67 o                         
  18   4   5       9892.95       8916.49       638.37 o                         
  19   4   5        813.97        895.62       473.75 o                         
  20   4   5      16959.12      17720.41       815.10 o                         
  21   4   5       3335.68       3343.95       551.34 o                         
  22   4   5      10599.62      11391.94       686.52 o                         
  23   4   5       5401.16       5725.83       805.98 o                         
  24   4   5       2549.81       2262.24       452.47 o                         
  25   4   5        433.71        252.42       349.19 o                         
  26   4   5          1.72        433.66       336.05 o                         
 -27   5   5        346.28       -248.36       584.11 o                         
 -26   5   5        237.48        952.25       734.06 o                         
 -25   5   5       1371.24       1593.39       587.09 o                         
 -24   5   5        284.06         65.37       857.50 o                         
 -23   5   5         82.19         44.14       415.23 o                         
 -22   5   5       2240.35       2749.90       583.10 o                         
 -21   5   5        213.78         65.14       553.50 o                         
 -20   5   5       1697.30       1678.79       625.50 o                         
 -19   5   5       2809.68       2246.17       633.43 o                         
 -18   5   5        310.07        289.83       643.06 o                         
 -17   5   5       6760.23       6424.59       790.46 o                         
 -16   5   5       3052.01       3062.27       799.56 o                         
 -15   5   5         61.10       -623.05       623.05 o                         
 -14   5   5       1280.60         99.17       622.92 o                         
 -13   5   5        399.29        714.14       800.52 o                         
 -12   5   5      16649.48      17420.08      1071.93 o                         
 -11   5   5      10095.16      12281.78       727.26 o                         
 -10   5   5      21610.45      19039.15       891.73 o                         
  -9   5   5      22268.98      25971.98      1057.46 o                         
  -8   5   5      29989.84      28927.60      1120.14 o                         
  -7   5   5      12773.85      13917.12       809.05 o                         
  -6   5   5         25.08        458.81       392.22 o                         
  -5   5   5       2470.07       2447.12       478.07 o                         
  -4   5   5      11425.66      11407.60       731.90 o                         
  -3   5   5      14348.27      12353.72       746.75 o                         
  -2   5   5      70568.88      70853.35      2184.71 o                         
  -1   5   5       3491.75       3526.66       357.23 o                         
   0   5   5      44019.86      43909.41      1616.66 o                         
   1   5   5      12455.70      16201.34       828.24 o                         
   2   5   5      54273.29      56287.92      2001.19 o                         
   3   5   5      24106.45      25664.54      1192.38 o                         
   4   5   5      22253.39      24620.43      1102.97 o                         
   5   5   5      69109.05      78563.47      2711.32 o                         
   6   5   5       6031.84       6241.94       546.14 o                         
   7   5   5      25524.86      25891.57      1449.37 o                         
   8   5   5      26167.68      24398.33      1352.89 o                         
   9   5   5       8930.75      10260.11      1080.13 o                         
  10   5   5      36349.84      36158.04      1702.73 o                         
  11   5   5         98.06        388.57       656.71 o                         
  12   5   5      55380.20      47535.30      2214.29 o                         
  13   5   5         30.92       -592.56       719.22 o                         
  14   5   5      21523.38      20839.75      1708.14 o                         
  15   5   5        291.57        826.95       560.30 o                         
  16   5   5       2564.24       1950.76       561.79 o                         
  17   5   5       5792.53       5188.12       811.49 o                         
  18   5   5       3323.81       2175.13       502.30 o                         
  19   5   5       9776.07       9100.26       657.99 o                         
  20   5   5      16308.35      15685.26       841.10 o                         
  21   5   5       6536.69       6046.21       694.26 o                         
  22   5   5      19186.33      19713.21       917.25 o                         
  23   5   5       1094.29       1882.39       450.99 o                         
  24   5   5       9605.21       9307.77       594.17 o                         
  25   5   5        209.70        570.22       422.19 o                         
 -26   6   5         59.70       -381.03       902.72 o                         
 -25   6   5       1921.28        932.84       770.71 o                         
 -24   6   5       7933.79       8785.88       827.41 o                         
 -23   6   5       1927.98       2624.99       676.71 o                         
 -22   6   5      25476.31      26213.34      1436.54 o                         
 -21   6   5        473.13         70.58       561.04 o                         
 -20   6   5      37080.52      36501.77      1496.95 o                         
 -19   6   5         82.29       1495.42       671.76 o                         
 -18   6   5      54221.79      50469.15      1898.30 o                         
 -17   6   5         62.12       -255.66       712.70 o                         
 -16   6   5      19884.45      17989.92      1192.66 o                         
 -15   6   5        326.10       1406.28      2167.34 o                         
 -14   6   5       2999.49       4494.28      1543.04 o                         
 -13   6   5       1176.28       2868.86      1406.26 o                         
 -12   6   5      73648.37      77013.29      5917.25 o                         
 -11   6   5       1540.14       2049.02       681.55 o                         
 -10   6   5     204309.47     199126.11      9367.19 o                         
  -9   6   5         97.58       -519.74       519.74 o                         
  -8   6   5     261563.08     272547.47     12514.92 o                         
  -7   6   5         49.87        395.67       407.40 o                         
  -6   6   5      60759.34      53814.94      2045.98 o                         
  -5   6   5        653.19        955.04       391.82 o                         
  -4   6   5       1248.20       1652.06       472.02 o                         
  -3   6   5       1245.57        985.09       480.55 o                         
  -2   6   5     116652.86     119380.52      4003.62 o                         
  -1   6   5        514.81        288.32       500.51 o                         
   0   6   5     158831.62     156883.94      5165.43 o                         
   1   6   5       7112.10       9887.12      2000.91 o                         
   2   6   5     154467.56     157504.23      5204.64 o                         
   3   6   5      17600.52      18430.76      1147.60 o                         
   4   6   5     107579.09     103427.32      4101.59 o                         
   5   6   5      17282.75      16379.86      1105.73 o                         
   6   6   5      35026.36      35807.36      1486.94 o                         
   7   6   5        925.79       1232.65       573.08 o                         
   8   6   5        194.09       -319.37       780.96 o                         
   9   6   5       1543.54       1661.78       960.07 o                         
  10   6   5      27973.80      24527.54      1430.92 o                         
  11   6   5       1870.69       1504.12      1087.41 o                         
  12   6   5      21848.10      20666.73      1446.86 o                         
  13   6   5         73.25       -420.76       641.90 o                         
  14   6   5      27464.40      24556.64      1139.28 o                         
  15   6   5       5779.04       3105.35       611.58 o                         
  16   6   5       5050.33       4042.78       595.12 o                         
  17   6   5       8225.56       8328.27       671.10 o                         
  18   6   5       2184.98       1803.35       487.86 o                         
  19   6   5       1356.23       1857.57       503.20 o                         
  20   6   5       1241.41       1084.05       428.74 o                         
  21   6   5         63.12       -173.13       366.49 o                         
  22   6   5       1863.57       3139.17       533.88 o                         
  23   6   5       1080.05        873.79       550.23 o                         
  24   6   5       3121.25       3892.73       463.95 o                         
 -25   7   5          0.14       -395.42       655.02 o                         
 -24   7   5        412.69         47.43       996.75 o                         
 -23   7   5        120.23         53.25       530.62 o                         
 -22   7   5        734.93        460.11       611.12 o                         
 -21   7   5       1794.44       2240.79       662.71 o                         
 -20   7   5        107.43       -574.77       817.58 o                         
 -19   7   5       1682.38       2111.29       669.22 o                         
 -18   7   5        620.41       -818.50       818.50 o                         
 -17   7   5       6414.84       6106.80       864.52 o                         
 -16   7   5       7127.81       6261.60       929.87 o                         
 -15   7   5        250.61        164.85       850.82 o                         
 -14   7   5      11688.75      11338.21      1045.51 o                         
 -13   7   5        452.69       -338.78      1269.81 o                         
 -12   7   5      22845.81      17722.43      2550.23 o                         
 -11   7   5       5126.32       5002.96      1461.01 o                         
 -10   7   5      10169.22       8158.44      1362.16 o                         
  -9   7   5      19373.94      17009.83      1283.36 o                         
  -8   7   5      21908.11      22340.42      1438.19 o                         
  -7   7   5      14135.03      13315.48       909.78 o                         
  -6   7   5       1097.55       1261.70       672.23 o                         
  -5   7   5       8941.54       9597.70       792.10 o                         
  -4   7   5      17942.59      18374.38      1091.25 o                         
  -3   7   5       7945.25       8866.45       738.35 o                         
  -2   7   5      44203.65      46420.82      1866.27 o                         
  -1   7   5          9.37         24.93       426.09 o                         
   0   7   5     112513.57     111346.55      3829.40 o                         
   1   7   5      10309.49       9937.74       767.85 o                         
   2   7   5      75794.85      76911.77      3233.41 o                         
   3   7   5      24045.18      24513.29      1566.70 o                         
   4   7   5      45723.82      46535.79      3128.97 o                         
   5   7   5      31666.17      33347.99      2385.97 o                         
   6   7   5         83.38       -212.12       552.00 o                         
   7   7   5       8741.66       8152.02      1108.15 o                         
   8   7   5      41657.32      39161.88      2583.15 o                         
   9   7   5       4727.43       4837.77       934.15 o                         
  10   7   5      35230.97      32922.29      2181.76 o                         
  11   7   5        251.18       2167.66      1178.21 o                         
  12   7   5      71031.59      62598.32      1802.50 o                         
  13   7   5      14863.96      15505.49       928.67 o                         
  14   7   5      22747.94      21600.28      1027.91 o                         
  15   7   5      19928.43      20366.33      1044.11 o                         
  16   7   5      10967.11      11427.32       856.64 o                         
  17   7   5       7672.56       6954.01       654.71 o                         
  18   7   5        621.23        521.92       470.79 o                         
  19   7   5       4364.51       4030.42       479.81 o                         
  20   7   5      12463.65      11820.55       647.81 o                         
  21   7   5         36.34       1052.73       677.86 o                         
  22   7   5      20350.17      18240.42       813.67 o                         
  23   7   5        162.68        265.50       533.30 o                         
 -24   8   5       1419.88       1587.38       582.09 o                         
 -23   8   5      16656.88      17022.66      1550.32 o                         
 -22   8   5       7001.08       6427.82      1029.86 o                         
 -21   8   5       1961.44       3412.75      1316.87 o                         
 -20   8   5      17285.92      15452.67      1077.24 o                         
 -19   8   5       4350.59       2986.59       725.61 o                         
 -18   8   5      16769.27      13496.45      1072.10 o                         
 -17   8   5      40296.49      38989.90      2129.16 o                         
 -16   8   5         61.31         21.66       762.53 o                         
 -15   8   5      55665.72      52311.21      2694.74 o                         
 -14   8   5       3828.94       2991.48      1086.97 o                         
 -13   8   5      98382.95      86906.14      3287.76 o                         
 -12   8   5      30813.26      27889.29      2025.55 o                         
 -11   8   5      29344.41      26897.38      1368.69 o                         
 -10   8   5      18778.85      19190.82      1773.79 o                         
  -9   8   5         57.38       -248.08       690.38 o                         
  -8   8   5      29512.73      30356.82      1787.73 o                         
  -7   8   5      89118.08      85423.08      3186.65 o                         
  -6   8   5       5468.80       5033.80       672.31 o                         
  -5   8   5     128091.84     121392.67      3795.94 o                         
  -4   8   5        178.27         74.53       474.67 o                         
  -3   8   5     143289.33     136634.97      4211.99 o                         
  -2   8   5       9330.45       8469.41       714.44 o                         
  -1   8   5      98026.65      95763.88      2823.65 o                         
   0   8   5       9837.00       9684.57       671.50 o                         
   1   8   5      13894.43      15288.65      1099.34 o                         
   2   8   5      38233.43      37840.67      1751.95 o                         
   3   8   5       5242.61       5710.79       864.00 o                         
   4   8   5      17737.81      19209.73      1217.57 o                         
   5   8   5      43515.95      39113.51      2429.39 o                         
   6   8   5      10036.80       8945.43      1101.66 o                         
   7   8   5      59024.56      56295.25      2856.65 o                         
   8   8   5        842.42        439.74       808.20 o                         
   9   8   5      43242.43      36896.82      1771.61 o                         
  10   8   5       8142.72       7400.17       576.11 o                         
  11   8   5      12549.15      14299.34       801.71 o                         
  12   8   5       6822.94       6443.96       662.35 o                         
  13   8   5       2736.38       1933.28       596.79 o                         
  14   8   5        252.70        -45.51       560.93 o                         
  15   8   5       1239.52       1670.41       583.44 o                         
  16   8   5         28.98       -205.74       545.79 o                         
  17   8   5      12085.01      11955.90       740.92 o                         
  18   8   5        319.73       -496.70       496.70 o                         
  19   8   5       8273.34       8122.72       593.66 o                         
  20   8   5        262.25       -358.82       358.82 o                         
  21   8   5       3654.13       4379.98       542.75 o                         
  22   8   5         74.78       -202.22       484.22 o                         
 -23   9   5       1883.28       1936.60       712.15 o                         
 -22   9   5       1541.66        794.75       685.63 o                         
 -21   9   5       2305.27       2913.04       628.49 o                         
 -20   9   5        189.47       -496.29       970.30 o                         
 -19   9   5       6366.54       6065.56       900.01 o                         
 -18   9   5        851.24        423.38       685.12 o                         
 -17   9   5       3719.25       2943.71       783.33 o                         
 -16   9   5       5380.49       7246.12       895.34 o                         
 -15   9   5      13587.15      13733.96      1132.47 o                         
 -14   9   5       4780.70       4429.10       846.52 o                         
 -13   9   5        501.94        813.60       787.20 o                         
 -12   9   5        951.74       3491.12       842.11 o                         
 -11   9   5      12771.67      12317.71       910.58 o                         
 -10   9   5        846.37        680.96       571.28 o                         
  -9   9   5      31044.15      26573.18      1179.09 o                         
  -8   9   5       3329.57       2014.88       596.85 o                         
  -7   9   5      54120.80      53871.85      2374.10 o                         
  -6   9   5       3222.22       2165.66       623.98 o                         
  -5   9   5      38185.13      35943.22      1485.27 o                         
  -4   9   5       6947.90       5304.99       883.43 o                         
  -3   9   5      18486.98      17586.30      1357.05 o                         
  -2   9   5       2689.93       1688.99       606.46 o                         
  -1   9   5       9702.46      10767.04       809.10 o                         
   0   9   5       5158.84       4787.90       710.47 o                         
   1   9   5       6661.05       5930.45       745.78 o                         
   2   9   5       4138.61       4502.73      1320.66 o                         
   3   9   5      55407.96      53984.08      4090.87 o                         
   4   9   5       5189.48       3953.75       927.52 o                         
   5   9   5      89116.49      79523.19      3974.63 o                         
   6   9   5       8330.45       8139.12       599.50 o                         
   7   9   5      41881.95      40299.54      1259.37 o                         
   8   9   5        364.24        320.79       477.71 o                         
   9   9   5      19392.63      19309.65       903.82 o                         
  10   9   5          3.19        522.80       492.05 o                         
  11   9   5       1602.17        866.39       526.57 o                         
  12   9   5         14.92        498.36       563.04 o                         
  13   9   5       5618.17       4932.24       745.05 o                         
  14   9   5        127.61        817.67       571.93 o                         
  15   9   5      27748.25      29022.72      1142.91 o                         
  16   9   5       1050.79        410.53       558.03 o                         
  17   9   5      33191.48      34684.18      1206.26 o                         
  18   9   5        228.48       1229.26       441.14 o                         
  19   9   5      19500.22      19422.73       838.99 o                         
  20   9   5          8.57       -504.04       504.04 o                         
  21   9   5       2318.64       2466.89       794.27 o                         
 -22  10   5       1932.84       3609.25      1004.77 o                         
 -21  10   5        524.05        244.68       757.30 o                         
 -20  10   5       5195.73       4354.89       730.44 o                         
 -19  10   5       4763.00       6903.57      1935.58 o                         
 -18  10   5       4625.16       4154.67       760.71 o                         
 -17  10   5      26066.87      26049.87      2324.09 o                         
 -16  10   5       3549.27       3664.46       930.80 o                         
 -15  10   5      53237.61      52153.19      2295.40 o                         
 -14  10   5         23.45       -694.35       694.35 o                         
 -13  10   5      65993.50      61909.34      2555.11 o                         
 -12  10   5       3182.62       2678.46       736.82 o                         
 -11  10   5      15637.91      14960.71      1178.32 o                         
 -10  10   5      14874.91      13252.20       824.16 o                         
  -9  10   5       2666.85       2639.45       643.68 o                         
  -8  10   5      19796.83      19488.61       975.51 o                         
  -7  10   5      29758.57      26906.73      1150.81 o                         
  -6  10   5       5777.75       6097.41       548.87 o                         
  -5  10   5      77253.98      71423.82      1722.07 o                         
  -4  10   5       7005.90       6223.81       510.06 o                         
  -3  10   5      58729.50      51203.93      1410.47 o                         
  -2  10   5        467.40        899.20       443.46 o                         
  -1  10   5      41424.56      39765.05      1172.74 o                         
   0  10   5        578.95        182.70       444.55 o                         
   1  10   5       6762.51       6066.71       514.46 o                         
   2  10   5      18248.98      18626.95       752.50 o                         
   3  10   5       2382.22       2717.10       451.13 o                         
   4  10   5      31466.49      28456.79       937.84 o                         
   5  10   5      29050.19      27791.34       976.15 o                         
   6  10   5      17568.92      16472.66       808.97 o                         
   7  10   5      63694.48      59684.85      1677.96 o                         
   8  10   5       4077.87       3674.83       562.33 o                         
   9  10   5      13642.97      12327.24       734.71 o                         
  10  10   5        112.05        451.53       511.40 o                         
  11  10   5       5748.49       5814.79       597.71 o                         
  12  10   5       1535.79       1910.45       572.74 o                         
  13  10   5        850.81        730.97       530.52 o                         
  14  10   5       3600.40       4157.36       615.24 o                         
  15  10   5       4075.91       4404.70       577.80 o                         
  16  10   5       5289.51       6971.44       607.10 o                         
  17  10   5       4999.44       5535.55       528.33 o                         
  18  10   5       3368.07       3242.75       460.14 o                         
  19  10   5       2459.09       1387.24       526.85 o                         
  20  10   5        436.21       1972.10       930.86 o                         
 -20  11   5         23.86        462.06       697.70 o                         
 -19  11   5        195.63       -145.25       607.45 o                         
 -18  11   5       2172.55       4148.45      1188.59 o                         
 -17  11   5        592.23        631.01       853.81 o                         
 -16  11   5       8283.31       9250.61      1092.36 o                         
 -15  11   5        934.84         62.71       804.29 o                         
 -14  11   5      21256.79      22880.59      2087.10 o                         
 -13  11   5       1676.43       3027.51      1698.78 o                         
 -12  11   5      27120.22      31837.19      2085.42 o                         
 -11  11   5        201.39       -427.27      1106.23 o                         
 -10  11   5      10989.69      10619.54       837.79 o                         
  -9  11   5        124.09        406.42       499.80 o                         
  -8  11   5        398.73        659.39       602.81 o                         
  -7  11   5        144.45        195.65       582.13 o                         
  -6  11   5      16778.66      15068.17       826.60 o                         
  -5  11   5       6866.83       7455.95       610.14 o                         
  -4  11   5      29870.76      30102.06      1091.51 o                         
  -3  11   5      14589.44      14611.88       757.68 o                         
  -2  11   5      34127.29      31776.49      1200.60 o                         
  -1  11   5      11514.08      11637.87       727.28 o                         
   0  11   5      55882.14      54328.01      1653.12 o                         
   1  11   5       1574.34        787.87       489.99 o                         
   2  11   5       8386.67       7555.20       604.75 o                         
   3  11   5      12559.43      12843.84       671.67 o                         
   4  11   5        586.67        610.41       483.96 o                         
   5  11   5       8739.81       8160.82       672.17 o                         
   6  11   5       9207.23       8867.51       698.76 o                         
   7  11   5      17191.62      16044.29      1016.15 o                         
   8  11   5      20285.25      19626.88      1043.71 o                         
   9  11   5       1560.63       1198.29       542.80 o                         
  10  11   5      19840.63      19544.53       946.17 o                         
  11  11   5        523.18       1002.49       481.59 o                         
  12  11   5      11377.76      12023.78       781.35 o                         
  13  11   5         89.32        -13.66       536.35 o                         
  14  11   5       6240.45       6849.48       545.51 o                         
  15  11   5       3868.54       3765.16       508.02 o                         
  16  11   5        137.68       -466.31       466.31 o                         
  17  11   5       5095.77       4304.84       516.66 o                         
  18  11   5       2898.33       4426.90      1062.41 o                         
 -18  12   5      12624.39      13662.33      1213.62 o                         
 -17  12   5        819.22       1863.93       817.45 o                         
 -16  12   5       7395.98       9279.86      1945.78 o                         
 -15  12   5        654.37         25.29       625.05 o                         
 -14  12   5        165.85        533.97       673.21 o                         
 -13  12   5        704.97        571.64      1104.67 o                         
 -12  12   5      13683.25      17240.22      3637.18 o                         
 -11  12   5        266.86       -309.86       894.17 o                         
 -10  12   5      50592.31      52923.69      2210.39 o                         
  -9  12   5       4589.81       4158.23       832.71 o                         
  -8  12   5      36630.59      34475.09      1520.83 o                         
  -7  12   5       9680.78       9721.92       717.87 o                         
  -6  12   5      16347.94      16711.26      1026.65 o                         
  -5  12   5       2769.11       3787.52       625.18 o                         
  -4  12   5       4342.89       3915.69       648.19 o                         
  -3  12   5        106.01       -546.49       546.49 o                         
  -2  12   5        188.24        598.91       514.11 o                         
  -1  12   5       3674.19       3707.89       610.21 o                         
   0  12   5      21223.34      22474.79      1123.78 o                         
   1  12   5      13300.28      14097.03       731.26 o                         
   2  12   5      39417.49      37608.29      1220.15 o                         
   3  12   5      17259.38      19158.37       977.85 o                         
   4  12   5      39269.86      42133.03      1419.16 o                         
   5  12   5       7742.80       7742.92       635.60 o                         
   6  12   5       7653.69       6807.68       781.25 o                         
   7  12   5       1832.83       2417.08       644.28 o                         
   8  12   5         46.64       1176.41       633.70 o                         
   9  12   5        505.10       -645.60       645.60 o                         
  10  12   5       2103.27       3155.30       606.85 o                         
  11  12   5       7912.52      10472.60      1002.58 o                         
  12  12   5       3725.04       3476.34       625.25 o                         
  13  12   5       7705.07       7240.70       615.42 o                         
  14  12   5       7611.46       8380.13      1210.04 o                         
  15  12   5       5836.47       6647.03       559.94 o                         
  16  12   5       6135.06       7020.77       845.41 o                         
 -15  13   5         80.12        -52.89       789.42 o                         
 -14  13   5       4379.45       3193.29       837.92 o                         
 -13  13   5       2497.71       4036.02      1729.31 o                         
 -12  13   5       5098.24       6024.13      1042.00 o                         
 -11  13   5      13088.61      13453.70      1428.77 o                         
 -10  13   5        841.88        369.74       681.48 o                         
  -9  13   5      16090.57      17871.77      1536.96 o                         
  -8  13   5         13.58         73.72       684.47 o                         
  -7  13   5      15956.47      16679.77      1208.58 o                         
  -6  13   5        442.59        -61.35       465.57 o                         
  -5  13   5       4576.26       5821.75       677.82 o                         
  -4  13   5         71.33        423.85       579.06 o                         
  -3  13   5          8.45       -192.63       550.37 o                         
  -2  13   5       3534.47       5092.09       961.88 o                         
  -1  13   5       4873.73       5843.61       711.00 o                         
   0  13   5      14541.04      13588.53      1168.20 o                         
   1  13   5      16964.88      17651.36      1081.40 o                         
   2  13   5      11725.97      11066.03       748.34 o                         
   3  13   5      17394.51      18447.28       903.80 o                         
   4  13   5       1134.71        541.14       511.59 o                         
   5  13   5       9437.14      11000.17       953.75 o                         
   6  13   5       1158.25       1336.70       589.01 o                         
   7  13   5        191.77       -128.85       434.87 o                         
   8  13   5       4669.08       6430.72       685.07 o                         
   9  13   5        652.91        821.78       587.51 o                         
  10  13   5       7821.62       8109.15       868.56 o                         
  11  13   5       3220.50       4541.45       570.83 o                         
  12  13   5       5393.26       5427.49       509.06 o                         
  13  13   5       2159.69       1713.91       438.29 o                         
 -11  14   5       6913.50       6028.06      1084.45 o                         
 -10  14   5      12359.75      13028.99      1427.75 o                         
  -9  14   5       2993.31       3293.02       967.04 o                         
  -8  14   5       3463.79       3129.25       603.12 o                         
  -7  14   5        148.95        719.79       773.73 o                         
  -6  14   5         10.96        686.23       624.48 o                         
  -5  14   5       2816.35       1858.05       650.61 o                         
  -4  14   5       2406.89       1106.05       497.75 o                         
  -3  14   5       4201.43       4806.88       710.77 o                         
  -2  14   5       2745.03       1452.86       707.99 o                         
  -1  14   5      10190.56      10509.83       831.31 o                         
   0  14   5       8878.11       9680.51       759.24 o                         
   1  14   5       5334.28       5814.22       640.93 o                         
   2  14   5       7855.45       9678.80       837.30 o                         
   3  14   5       2786.26       3334.69       576.64 o                         
   4  14   5       2351.60       2514.38       874.74 o                         
   5  14   5        362.06       1799.41       601.15 o                         
   6  14   5        739.33       1666.92       808.43 o                         
   7  14   5       1399.37        452.97       608.67 o                         
   8  14   5       4577.41       4346.91       662.02 o                         
   9  14   5       6407.74       7109.21       691.79 o                         
  -3  15   5         81.45       1288.68      1099.68 o                         
  -2  15   5       2956.51       2978.75       856.88 o                         
  -1  15   5       1587.78       1912.89       639.84 o                         
   0  15   5        185.56        -44.60       422.02 o                         
   1  15   5       5169.48       4372.58       472.67 o                         
 -28   0   6       2940.78       2331.07       799.36 o                         
 -26   0   6        231.69          8.20       688.95 o                         
 -24   0   6       1230.38       1749.67       784.01 o                         
 -22   0   6      10637.59      10400.24      1297.26 o                         
 -20   0   6       3155.54       2405.93      1042.63 o                         
 -18   0   6      18942.60      18477.16      1801.93 o                         
 -16   0   6      15556.93      19890.80      1372.71 o                         
 -14   0   6       9857.35       9292.25       837.47 o                         
 -12   0   6      16339.78      14252.45       977.63 o                         
 -10   0   6       1652.65       2105.30       447.32 o                         
  -8   0   6      62403.00      59175.76      2813.36 o                         
  -6   0   6       9143.35      12367.18       855.31 o                         
  -4   0   6      13152.59      15798.73       995.25 o                         
  -2   0   6       2927.68       3210.07       628.63 o                         
   0   0   6      26699.94      33233.70      1780.19 o                         
   2   0   6      74255.15      74791.13      3573.45 o                         
   4   0   6       4306.33       4320.36       612.68 o                         
   6   0   6         58.92       -145.11       377.78 o                         
   8   0   6      29727.43      35411.64      2718.59 o                         
  10   0   6      51418.33      57493.21      4135.18 o                         
  12   0   6       1160.37       3017.07       887.99 o                         
  14   0   6       8257.11      11379.79      1335.48 o                         
  16   0   6        624.69      -1060.40      1280.81 o                         
  18   0   6        265.21        687.74       693.53 o                         
  20   0   6       4710.08       4639.96       972.10 o                         
  22   0   6       8378.92       6869.86       706.42 o                         
  24   0   6       6039.67       5305.81       648.64 o                         
  26   0   6       3806.10       4716.38       765.87 o                         
 -29   1   6         93.62       -580.79       580.79 o                         
 -28   1   6       1596.17       1775.55       912.44 o                         
 -27   1   6         23.57        -47.41       533.50 o                         
 -26   1   6       4633.02       5870.22       773.15 o                         
 -25   1   6          2.29       -538.23       538.23 o                         
 -24   1   6       3276.07       3314.08       698.80 o                         
 -23   1   6       1238.49        791.25       546.43 o                         
 -22   1   6       1129.58        526.79       863.90 o                         
 -21   1   6        304.48       -512.03       651.84 o                         
 -20   1   6       6524.99       5981.94       829.20 o                         
 -19   1   6       1032.42        338.82       628.21 o                         
 -18   1   6      31066.29      28765.56      1880.90 o                         
 -17   1   6       2346.67       1263.89       529.56 o                         
 -16   1   6      46398.08      42572.70      1876.74 o                         
 -15   1   6       5017.86       5842.82       716.99 o                         
 -14   1   6       6144.89       5011.21       525.03 o                         
 -13   1   6      15517.46      14608.38      1147.77 o                         
 -12   1   6         23.04       -137.43       317.34 o                         
 -11   1   6        211.23        514.34       420.18 o                         
 -10   1   6      22950.29      22095.74       934.80 o                         
  -9   1   6        132.51         49.48       236.53 o                         
  -8   1   6     123390.23     129175.59      3396.19 o                         
  -7   1   6       1383.49       1003.85       264.84 o                         
  -6   1   6     198967.98     201408.12      6374.97 o                         
  -5   1   6       2677.24       2107.57       320.51 o                         
  -4   1   6     187367.91     193874.11      6138.03 o                         
  -3   1   6      22149.89      26310.01      1011.57 o                         
  -2   1   6      68372.54      70251.63      2327.03 o                         
  -1   1   6       7288.89       9509.47       546.38 o                         
   0   1   6     112298.41     121068.41      3899.68 o                         
   1   1   6      12191.06      11282.37       617.65 o                         
   2   1   6     169408.16     192329.80      6114.70 o                         
   3   1   6       1617.62       1300.93       469.85 o                         
   4   1   6     216714.25     225313.97      7146.22 o                         
   5   1   6      20931.06      21865.35       938.39 o                         
   6   1   6     139327.34     145721.03      4704.14 o                         
   7   1   6     146449.23     156372.84      5041.44 o                         
   8   1   6      16547.17      14656.90       912.30 o                         
   9   1   6       3624.48       4442.87       724.07 o                         
  10   1   6      19413.57      20106.20      1355.30 o                         
  11   1   6      24805.82      22797.67      1492.74 o                         
  12   1   6      65349.34      61396.19      3183.04 o                         
  13   1   6        572.85        -85.12       691.10 o                         
  14   1   6      66802.86      64568.91      2580.63 o                         
  15   1   6         14.15       -579.26       579.26 o                         
  16   1   6      69113.71      66525.37      2707.41 o                         
  17   1   6       9823.87       9239.11       597.01 o                         
  18   1   6      21164.08      19858.19       841.66 o                         
  19   1   6       6920.99       6466.13       530.56 o                         
  20   1   6       1418.40       1054.90       394.90 o                         
  21   1   6      12667.65      12471.93       630.36 o                         
  22   1   6      10145.50      12236.49       682.35 o                         
  23   1   6       4322.99       5232.82       462.37 o                         
  24   1   6      23110.38      22317.79      1062.06 o                         
  25   1   6         66.47        530.80       355.20 o                         
  26   1   6      14795.27      16704.27       732.52 o                         
 -28   2   6        513.53        523.29       505.35 o                         
 -27   2   6       4841.43       5376.92       723.59 o                         
 -26   2   6       1937.70       2226.71       504.77 o                         
 -25   2   6       5787.86       6258.34       705.67 o                         
 -24   2   6        145.80       -590.06       590.06 o                         
 -23   2   6       3182.31       2451.35       625.68 o                         
 -22   2   6         99.27        153.54       932.20 o                         
 -21   2   6        555.72        261.02       667.94 o                         
 -20   2   6       2176.47       2482.94       580.90 o                         
 -19   2   6        111.76       -204.91       617.74 o                         
 -18   2   6         84.59        -17.65       765.28 o                         
 -17   2   6        568.01        465.23       611.69 o                         
 -16   2   6       1359.41       1238.14       508.67 o                         
 -15   2   6      21167.89      22775.23      1127.78 o                         
 -14   2   6       1475.12        824.43       458.88 o                         
 -13   2   6      36788.72      36609.05      1564.49 o                         
 -12   2   6       4702.11       5966.55       599.95 o                         
 -11   2   6       8487.07      11436.66       764.97 o                         
 -10   2   6      27602.37      26811.63      1056.68 o                         
  -9   2   6       3902.50       4330.62       355.14 o                         
  -8   2   6      44843.86      40309.43      1241.95 o                         
  -7   2   6       6828.37       7632.68       445.94 o                         
  -6   2   6       3948.48       4077.37       373.64 o                         
  -5   2   6        189.90        452.68       280.37 o                         
  -4   2   6       6743.00       6492.07       432.86 o                         
  -3   2   6       4763.32       4239.33       352.25 o                         
  -2   2   6       3577.16       4359.54       347.71 o                         
  -1   2   6       4016.41       5941.02       423.70 o                         
   0   2   6          9.31        471.72       236.04 o                         
   1   2   6      17323.32      19611.75       840.15 o                         
   2   2   6        147.91       -250.14       250.14 o                         
   3   2   6      47521.23      51331.89      1778.06 o                         
   4   2   6       7659.73       8055.68       502.71 o                         
   5   2   6       8114.71       9912.06       601.71 o                         
   6   2   6      36001.00      39746.16      1461.93 o                         
   7   2   6       1958.87       2137.74       413.30 o                         
   8   2   6        146.61        554.68       463.64 o                         
   9   2   6      18892.17      20398.58      1372.41 o                         
  10   2   6       1017.21       1952.13       585.73 o                         
  11   2   6       5576.43       7014.77       807.19 o                         
  12   2   6        207.46       -535.45       535.45 o                         
  13   2   6      10592.05       9814.87      1055.20 o                         
  14   2   6      16040.45      15153.75      1112.15 o                         
  15   2   6      16962.64      15416.11      1157.91 o                         
  16   2   6       4901.30       6390.10       816.19 o                         
  17   2   6       4002.06       3302.88       529.70 o                         
  18   2   6      10094.01      10178.61       607.98 o                         
  19   2   6       9991.55       9436.46       579.11 o                         
  20   2   6        169.93       -267.89       413.39 o                         
  21   2   6         56.43        736.04       397.77 o                         
  22   2   6       3033.40       2575.39       443.40 o                         
  23   2   6       1442.43       1701.20       413.90 o                         
  24   2   6       5490.27       5792.49       463.79 o                         
  25   2   6       3048.00       3874.31       440.05 o                         
  26   2   6        831.95        399.52       324.14 o                         
 -28   3   6       4114.97       3737.87       680.58 o                         
 -27   3   6        130.74       -526.61       526.61 o                         
 -26   3   6      12873.83      14373.67      1417.16 o                         
 -25   3   6        554.35       -205.88       662.76 o                         
 -24   3   6      10271.24       9131.56       938.98 o                         
 -23   3   6       3022.81       2556.56       749.71 o                         
 -22   3   6       5371.19       5050.05       691.66 o                         
 -21   3   6      11074.93       9923.62       926.53 o                         
 -20   3   6        935.54        800.23       566.74 o                         
 -19   3   6       2638.12       3672.58       797.66 o                         
 -18   3   6      14072.25      15532.98      1314.17 o                         
 -17   3   6        117.50         35.22       633.46 o                         
 -16   3   6      38223.45      35282.74      1577.23 o                         
 -15   3   6      56628.22      56738.33      2033.71 o                         
 -14   3   6      15329.51      16399.23       951.89 o                         
 -13   3   6      38394.22      37119.01      1437.01 o                         
 -12   3   6      31249.99      32310.64      1277.12 o                         
 -11   3   6      44421.51      40431.52      1448.90 o                         
 -10   3   6       7460.40       7605.77       476.59 o                         
  -9   3   6      30400.61      31340.81      1164.07 o                         
  -8   3   6        647.24        184.70       257.30 o                         
  -7   3   6        252.40        844.25       262.36 o                         
  -6   3   6     200430.77     194875.28      5559.16 o                         
  -5   3   6      59211.95      63270.05      2129.34 o                         
  -4   3   6      41813.87      40408.92      1438.62 o                         
  -3   3   6      40230.68      49052.65      1685.24 o                         
  -2   3   6      35543.90      35119.35      1344.79 o                         
  -1   3   6     262590.22     269575.84      8490.24 o                         
   0   3   6       8465.57       9237.62       541.20 o                         
   1   3   6      51352.68      56630.18      1932.19 o                         
   2   3   6          7.98        298.14       283.88 o                         
   3   3   6       6235.00       5264.44       386.88 o                         
   4   3   6       8976.76       9548.13       579.58 o                         
   5   3   6      42248.04      45983.85      1653.19 o                         
   6   3   6      87766.88      85570.80      2970.36 o                         
   7   3   6     124083.46     130467.66      3808.59 o                         
   8   3   6      45902.58      46391.60      1724.49 o                         
   9   3   6     255167.83     246858.36      9114.38 o                         
  10   3   6      12070.06      11495.07      1027.25 o                         
  11   3   6      94520.79      90468.48      4395.74 o                         
  12   3   6        265.38         17.91       522.00 o                         
  13   3   6      19927.82      17351.72      1435.53 o                         
  14   3   6      14397.19      14679.40      1977.55 o                         
  15   3   6       3679.63       1100.66       859.18 o                         
  16   3   6        886.35        561.76       521.80 o                         
  17   3   6      16884.84      17210.96       828.08 o                         
  18   3   6       1244.18       1175.49       480.86 o                         
  19   3   6      57591.95      54511.37      1537.66 o                         
  20   3   6        163.67        542.33       457.93 o                         
  21   3   6      28694.33      32001.59      1236.49 o                         
  22   3   6        597.64       1063.07       392.80 o                         
  23   3   6      13972.93      14831.85       811.74 o                         
  24   3   6         44.62       -158.49       395.22 o                         
  25   3   6         76.20        342.07       370.44 o                         
  26   3   6        156.67        372.23       340.58 o                         
 -28   4   6        278.75        255.28       776.30 o                         
 -27   4   6        800.07       1231.83       589.57 o                         
 -26   4   6          7.78       -541.32       718.70 o                         
 -25   4   6       2311.24       1029.19       613.92 o                         
 -24   4   6        599.06        393.96       850.30 o                         
 -23   4   6       1986.51       1164.40       686.95 o                         
 -22   4   6       2196.19       1855.45       620.26 o                         
 -21   4   6        708.07       -176.59       563.94 o                         
 -20   4   6      13024.24      14079.83       895.87 o                         
 -19   4   6         41.26        104.87       592.55 o                         
 -18   4   6       4829.79       3401.68       676.38 o                         
 -17   4   6       1526.01        875.63       939.21 o                         
 -16   4   6       3869.52       3987.02       772.17 o                         
 -15   4   6       6588.27       5885.46      1037.00 o                         
 -14   4   6       2700.71       3550.39       658.88 o                         
 -13   4   6       2435.05       3572.08       662.84 o                         
 -12   4   6       2578.04       2467.23       455.92 o                         
 -11   4   6          8.51        393.83       521.14 o                         
 -10   4   6       8613.85       9498.36       597.18 o                         
  -9   4   6       2690.22       3198.45       381.44 o                         
  -8   4   6      19538.76      19320.64       753.42 o                         
  -7   4   6       3733.98       4938.14       408.65 o                         
  -6   4   6      12567.05      14135.92       631.94 o                         
  -5   4   6       1601.34       2286.95       283.03 o                         
  -4   4   6      68866.43      67893.25      1894.17 o                         
  -3   4   6       7662.08       7852.88       451.67 o                         
  -2   4   6      88556.07      92980.06      2744.99 o                         
  -1   4   6       6734.64       6885.43       469.08 o                         
   0   4   6        420.39        731.72       504.99 o                         
   1   4   6       1500.05       1443.50       346.16 o                         
   2   4   6       1786.80       2693.16       379.55 o                         
   3   4   6         17.22        290.27       313.77 o                         
   4   4   6      68074.66      73544.70      2267.69 o                         
   5   4   6        645.42        863.06       436.10 o                         
   6   4   6     146056.27     155733.95      5055.44 o                         
   7   4   6       8910.23       9275.73       646.20 o                         
   8   4   6      47683.99      50288.20      2911.26 o                         
   9   4   6       9989.45      10726.53       873.59 o                         
  10   4   6       9761.31      10575.42      1137.85 o                         
  11   4   6       8609.24       7089.20      1105.42 o                         
  12   4   6        510.20         53.18       715.74 o                         
  13   4   6      15067.26      11405.97      1639.24 o                         
  14   4   6       3498.14       2791.48       904.51 o                         
  15   4   6        652.95        662.84       530.70 o                         
  16   4   6      12409.18      13054.64       773.52 o                         
  17   4   6       7005.60       6507.43       623.88 o                         
  18   4   6      19002.56      17070.02       862.20 o                         
  19   4   6       9576.28       9093.65       654.18 o                         
  20   4   6      10064.62       9566.03       749.20 o                         
  21   4   6       7416.74       7071.13       539.96 o                         
  22   4   6       4310.22       5573.77       612.01 o                         
  23   4   6       1014.24        131.67       387.86 o                         
  24   4   6         42.44       -102.68       358.40 o                         
  25   4   6         85.38       1092.96       657.95 o                         
 -27   5   6       2294.00       2423.27       770.73 o                         
 -26   5   6       2170.09        897.05       757.10 o                         
 -25   5   6       2668.35       3418.86       872.71 o                         
 -24   5   6       1504.47       1741.77       600.19 o                         
 -23   5   6      16598.83      16396.92      1391.13 o                         
 -22   5   6        109.66       -278.64       469.25 o                         
 -21   5   6      43915.64      43819.84      1599.22 o                         
 -20   5   6        196.51       1190.68       672.30 o                         
 -19   5   6      54428.36      55196.03      2015.98 o                         
 -18   5   6        249.02        118.67       661.87 o                         
 -17   5   6      17651.34      18127.82      1096.00 o                         
 -16   5   6       6010.75       5197.92      1021.81 o                         
 -15   5   6       3526.44       4298.79      1085.45 o                         
 -14   5   6      20946.09      22215.23      2298.69 o                         
 -13   5   6      50545.35      54681.32      2569.02 o                         
 -12   5   6      35075.83      35283.41      1866.70 o                         
 -11   5   6     125857.59     117605.94      3991.28 o                         
 -10   5   6      17171.27      18555.91      1032.64 o                         
  -9   5   6     164123.84     157678.34      5212.40 o                         
  -8   5   6       4952.14       4984.25       456.79 o                         
  -7   5   6      79740.52      74951.78      2348.41 o                         
  -6   5   6       9592.39      10897.77       624.32 o                         
  -5   5   6         29.51        159.80       351.69 o                         
  -4   5   6       4166.01       3592.64       481.87 o                         
  -3   5   6       8400.14       8052.45       506.67 o                         
  -2   5   6        218.12        713.44       298.25 o                         
  -1   5   6     184648.61     192148.06      5504.34 o                         
   0   5   6      20732.36      21073.28       983.53 o                         
   1   5   6      70762.59      66676.27      2326.53 o                         
   2   5   6      21308.21      24519.74      1327.63 o                         
   3   5   6      87381.78      90574.35      2764.77 o                         
   4   5   6      21699.95      23403.54      1064.15 o                         
   5   5   6       4848.50       4944.64       500.86 o                         
   6   5   6       3948.70       5782.22       591.22 o                         
   7   5   6      12458.18      12535.68       941.38 o                         
   8   5   6      17649.78      20196.08      1521.43 o                         
   9   5   6      39184.40      38728.66      1922.75 o                         
  10   5   6      10407.45      11212.17       968.17 o                         
  11   5   6      53189.00      49372.03      3679.24 o                         
  12   5   6      16405.28      16417.95      1485.95 o                         
  13   5   6      29442.15      26588.57      2004.81 o                         
  14   5   6      13920.47      12585.48       762.42 o                         
  15   5   6       5306.21       4011.64       606.14 o                         
  16   5   6       5476.17       4154.93       585.16 o                         
  17   5   6        294.16        170.95       486.35 o                         
  18   5   6       1667.61       1375.12       502.90 o                         
  19   5   6       6652.36       6007.48       677.89 o                         
  20   5   6       1467.60       1227.75       455.63 o                         
  21   5   6      10859.26      12560.04       645.98 o                         
  22   5   6       1723.21       1317.87       411.73 o                         
  23   5   6       3261.64       4037.85       456.71 o                         
  24   5   6       3354.57       3356.19       759.07 o                         
  25   5   6        214.80        678.42       338.12 o                         
 -26   6   6        152.37        325.24       663.43 o                         
 -25   6   6       3602.23       3927.76      1459.72 o                         
 -24   6   6         80.34       -810.10       810.10 o                         
 -23   6   6         90.98        348.00       687.64 o                         
 -22   6   6         27.45       -611.24       611.24 o                         
 -21   6   6        111.52        106.85       691.17 o                         
 -20   6   6        184.84       -638.97       638.97 o                         
 -19   6   6        995.87        991.02       668.35 o                         
 -18   6   6        525.54        423.51       653.44 o                         
 -17   6   6       1648.20        805.28       743.61 o                         
 -16   6   6        367.38       -319.71       837.65 o                         
 -15   6   6      12160.96      13816.84      1534.98 o                         
 -14   6   6       3708.48       2866.47      1480.03 o                         
 -13   6   6      16593.55      18872.55      2583.17 o                         
 -12   6   6       2302.66       1479.05      1825.05 o                         
 -11   6   6      32356.01      31321.85      1767.77 o                         
 -10   6   6        886.51       1382.74       572.85 o                         
  -9   6   6      12895.57      14630.18      1643.17 o                         
  -8   6   6       2628.66       3656.55       634.99 o                         
  -7   6   6       3409.10       4609.40       576.93 o                         
  -6   6   6      11031.99      11680.62       791.83 o                         
  -5   6   6       2200.76       1758.14       624.92 o                         
  -4   6   6        178.34        461.06       392.62 o                         
  -3   6   6       6502.87       6526.97       591.10 o                         
  -2   6   6      10079.90      10089.91       706.53 o                         
  -1   6   6      65854.75      65328.23      2368.94 o                         
   0   6   6       1223.99        818.14       416.68 o                         
   1   6   6      74070.00      73253.62      3030.12 o                         
   2   6   6       9138.28       9618.95       809.71 o                         
   3   6   6      64776.11      65773.61      2409.40 o                         
   4   6   6        555.05        525.37       480.99 o                         
   5   6   6       1359.05       1874.51       435.24 o                         
   6   6   6      15144.79      15643.42       923.62 o                         
   7   6   6      25895.69      25473.20      1883.86 o                         
   8   6   6      10272.62       9221.95      1095.01 o                         
   9   6   6      51688.90      51773.69      2197.29 o                         
  10   6   6       3195.84       3144.98       717.39 o                         
  11   6   6      34853.75      33921.85      1839.29 o                         
  12   6   6      10635.71       7179.88      1036.86 o                         
  13   6   6      41325.54      34761.44      1291.86 o                         
  14   6   6       1910.09       1810.43       612.69 o                         
  15   6   6       3989.67       2778.66       593.09 o                         
  16   6   6        531.13        325.27       515.43 o                         
  17   6   6        159.20       -111.05       495.21 o                         
  18   6   6       1422.59       1461.59       481.27 o                         
  19   6   6       4964.27       4573.53       552.74 o                         
  20   6   6       5041.14       5924.82       514.55 o                         
  21   6   6      14228.48      14123.61       703.94 o                         
  22   6   6       3115.99       3264.63       453.05 o                         
  23   6   6      13977.99      13519.41       697.86 o                         
  24   6   6        718.35        582.67       443.17 o                         
 -25   7   6       3529.65       3554.60       762.87 o                         
 -24   7   6       8715.54      12390.12      1819.60 o                         
 -23   7   6      17635.30      18258.78      1351.81 o                         
 -22   7   6         55.99       -690.47      1008.04 o                         
 -21   7   6      45677.17      46907.29      2113.90 o                         
 -20   7   6       2244.77       3131.80       800.18 o                         
 -19   7   6      36535.02      33452.25      1614.80 o                         
 -18   7   6      11982.14      12773.05      1055.38 o                         
 -17   7   6      21832.51      21718.42      1361.30 o                         
 -16   7   6      23032.19      20745.28      1440.57 o                         
 -15   7   6       2255.94       2463.21       808.74 o                         
 -14   7   6      43107.73      40808.70      2004.09 o                         
 -13   7   6      13689.38      13158.05      2161.58 o                         
 -12   7   6      28077.78      30635.29      3547.00 o                         
 -11   7   6      65832.09      63055.98      2877.46 o                         
 -10   7   6       2087.70        936.36       699.00 o                         
  -9   7   6      95835.00      96383.18      3995.47 o                         
  -8   7   6      42439.64      41726.03      1850.48 o                         
  -7   7   6      75066.91      71339.60      2692.62 o                         
  -6   7   6      48012.28      50050.88      2040.35 o                         
  -5   7   6       3409.88       3829.21       582.91 o                         
  -4   7   6     115003.91     111669.55      3857.49 o                         
  -3   7   6        156.65        -90.73       448.44 o                         
  -2   7   6      31568.20      32453.95      1473.97 o                         
  -1   7   6      45349.50      45047.23      2148.91 o                         
   0   7   6       7343.53       6523.64       752.41 o                         
   1   7   6      58327.21      57690.91      2250.19 o                         
   2   7   6      23743.02      21879.74      1211.37 o                         
   3   7   6      58167.43      59638.38      2762.79 o                         
   4   7   6      36383.77      38830.09      1948.90 o                         
   5   7   6      18955.90      19488.36      1210.16 o                         
   6   7   6      51805.63      52161.48      2262.60 o                         
   7   7   6       1692.91       1257.44      1404.10 o                         
   8   7   6       4100.04       6116.40      1021.34 o                         
   9   7   6       7835.78       7995.76      1074.23 o                         
  10   7   6       9865.84       7747.20      1416.15 o                         
  11   7   6      14078.15      13122.97       895.82 o                         
  12   7   6        872.25        694.51       568.03 o                         
  13   7   6       7458.24       6753.64       687.89 o                         
  14   7   6       2496.69       1581.20       636.97 o                         
  15   7   6        821.00        566.51       569.52 o                         
  16   7   6      14945.36      15195.04       841.39 o                         
  17   7   6       1106.07       1619.41       539.20 o                         
  18   7   6       5479.48       6268.10       595.88 o                         
  19   7   6         16.30        -74.74       376.46 o                         
  20   7   6       1395.32        836.48       429.76 o                         
  21   7   6         11.65        -50.62       363.40 o                         
  22   7   6         59.55       -439.18       439.18 o                         
  23   7   6        101.33        511.06       407.33 o                         
 -24   8   6       3199.94       4371.20       922.71 o                         
 -23   8   6         93.76        370.44       593.11 o                         
 -22   8   6       4923.96       5481.79       789.25 o                         
 -21   8   6        177.99        596.47       572.60 o                         
 -20   8   6       8935.92       9402.98       959.77 o                         
 -19   8   6        698.57       1368.76       733.62 o                         
 -18   8   6       8240.88       7011.48       871.27 o                         
 -17   8   6        407.42       1041.27       862.94 o                         
 -16   8   6       4323.13       5267.14       925.46 o                         
 -15   8   6         75.22       -266.43       764.42 o                         
 -14   8   6       2137.11       1949.60       805.83 o                         
 -13   8   6       9127.30       7924.96       996.70 o                         
 -12   8   6       4546.46       3970.56       863.72 o                         
 -11   8   6      13441.57      12626.16      1176.70 o                         
 -10   8   6      19583.99      19350.71      1497.05 o                         
  -9   8   6      13644.55      13366.86      2538.77 o                         
  -8   8   6      14962.17      15538.02      1582.72 o                         
  -7   8   6       2868.79       2496.18       606.22 o                         
  -6   8   6      31499.87      32705.97      1477.81 o                         
  -5   8   6        637.62        839.15       513.41 o                         
  -4   8   6      32080.05      32029.59      1398.02 o                         
  -3   8   6       1356.84       1292.88       512.98 o                         
  -2   8   6      17788.18      18547.34      1067.43 o                         
  -1   8   6        363.11        -34.09       504.66 o                         
   0   8   6       1018.44       1371.50       514.26 o                         
   1   8   6      19107.22      17775.65      1204.17 o                         
   2   8   6      29042.74      27344.20      1504.65 o                         
   3   8   6      33371.59      35170.98      1731.91 o                         
   4   8   6      46784.50      45105.54      2038.00 o                         
   5   8   6      19216.10      18608.21      1285.34 o                         
   6   8   6      40239.02      40170.20      3708.87 o                         
   7   8   6         45.90       -798.08       824.22 o                         
   8   8   6      14100.28      16202.88      1313.50 o                         
   9   8   6       8500.92       8606.37       606.71 o                         
  10   8   6       5734.53       5649.15       583.67 o                         
  11   8   6      12341.16      11432.20       899.42 o                         
  12   8   6       6032.73       6827.51       694.81 o                         
  13   8   6      24538.74      24995.76      1115.37 o                         
  14   8   6      15302.41      14641.78       870.47 o                         
  15   8   6      10856.86      11612.71       975.56 o                         
  16   8   6      15141.62      15612.21       825.26 o                         
  17   8   6       3562.20       4289.98       613.65 o                         
  18   8   6      11733.41      12935.83       884.49 o                         
  19   8   6       1479.07       1742.54       468.95 o                         
  20   8   6       4545.92       4416.38       492.40 o                         
  21   8   6       5982.79       5528.79       558.35 o                         
  22   8   6        372.10        724.91       582.39 o                         
 -23   9   6         12.28        492.82       563.34 o                         
 -22   9   6       4155.47       3528.73       886.18 o                         
 -21   9   6        253.42       -298.32       604.13 o                         
 -20   9   6        746.04       1164.92       617.09 o                         
 -19   9   6         29.76       -312.41       935.32 o                         
 -18   9   6      21271.35      20661.82      1418.90 o                         
 -17   9   6        604.37        425.77       699.89 o                         
 -16   9   6      65074.74      64663.28      2639.73 o                         
 -15   9   6        235.69        133.91       788.16 o                         
 -14   9   6      74637.96      73868.46      2933.37 o                         
 -13   9   6         23.61       -290.22       771.90 o                         
 -12   9   6      63451.80      62578.16      2590.76 o                         
 -11   9   6       5404.99       6160.89       719.05 o                         
 -10   9   6        715.18        918.79       558.51 o                         
  -9   9   6        708.26        684.21       542.67 o                         
  -8   9   6      26445.43      25336.35      1490.79 o                         
  -7   9   6       1232.16       2158.93       630.48 o                         
  -6   9   6      52224.62      50658.36      2046.29 o                         
  -5   9   6      17332.14      17600.71      1123.20 o                         
  -4   9   6      62408.28      59007.55      2869.29 o                         
  -3   9   6       2568.99       2491.90       574.37 o                         
  -2   9   6      67141.59      64566.85      2145.03 o                         
  -1   9   6       3505.51       2958.81       711.03 o                         
   0   9   6      12772.43      11570.34      1131.92 o                         
   1   9   6        622.99       1693.81       890.01 o                         
   2   9   6         38.08       -580.16       580.16 o                         
   3   9   6        117.10        -63.17       652.38 o                         
   4   9   6      28212.66      27903.03      1639.03 o                         
   5   9   6        176.50       -205.19       458.67 o                         
   6   9   6      49686.90      42355.61      1275.87 o                         
   7   9   6        175.21       -374.08       469.01 o                         
   8   9   6      58477.51      52752.75      1964.61 o                         
   9   9   6       7140.97       7272.77       632.99 o                         
  10   9   6       8863.77       8214.19       617.86 o                         
  11   9   6        318.07       -436.18       498.36 o                         
  12   9   6        775.35        859.21       563.22 o                         
  13   9   6        123.58        373.25       550.21 o                         
  14   9   6       3852.66       2670.48       925.92 o                         
  15   9   6        182.08        242.11       510.52 o                         
  16   9   6       8531.91       9520.34       630.98 o                         
  17   9   6       1102.67        654.28       447.60 o                         
  18   9   6       4862.32       6307.35       568.78 o                         
  19   9   6        447.84        575.54       440.86 o                         
  20   9   6        357.40         57.09       417.32 o                         
  21   9   6          8.69        126.50       451.33 o                         
 -22  10   6       1121.19       1128.51       679.52 o                         
 -21  10   6         16.49       -567.18       567.18 o                         
 -20  10   6        784.40       1200.34       563.61 o                         
 -19  10   6        183.97       -591.75       814.82 o                         
 -18  10   6       3450.15       3890.11       834.16 o                         
 -17  10   6       3335.51       4643.28      1187.44 o                         
 -16  10   6       2831.25       1248.77       811.43 o                         
 -15  10   6      12263.72      12604.80      1476.84 o                         
 -14  10   6       3200.99       3339.99       876.88 o                         
 -13  10   6      29131.20      29967.13      2215.29 o                         
 -12  10   6        227.47       -486.09       662.23 o                         
 -11  10   6       4637.16       3341.55       821.46 o                         
 -10  10   6       4672.78       4284.25       703.44 o                         
  -9  10   6       2718.49       3160.87       662.54 o                         
  -8  10   6      12609.42      13722.65       759.35 o                         
  -7  10   6      12780.09      13108.04       700.69 o                         
  -6  10   6       8829.19       8457.19       623.07 o                         
  -5  10   6      18747.48      18410.94       731.52 o                         
  -4  10   6       9744.78       9807.15       549.97 o                         
  -3  10   6      22689.38      21516.21       788.20 o                         
  -2  10   6       1608.75        721.40       447.78 o                         
  -1  10   6       8424.02       8698.02       564.73 o                         
   0  10   6         11.00         27.06       424.81 o                         
   1  10   6       5754.91       5775.71       518.13 o                         
   2  10   6       6092.26       5826.36       513.45 o                         
   3  10   6       1361.06       1026.95       420.24 o                         
   4  10   6      13477.97      12780.59       639.90 o                         
   5  10   6       1742.64       1707.06       498.16 o                         
   6  10   6      28574.82      26706.83      1080.43 o                         
   7  10   6       5159.13       4814.57       600.11 o                         
   8  10   6      22282.05      21056.14      1019.89 o                         
   9  10   6       4812.88       5264.33       566.74 o                         
  10  10   6       5342.95       5395.06       681.87 o                         
  11  10   6       9286.98       9764.75       660.63 o                         
  12  10   6        669.90       1189.27       551.23 o                         
  13  10   6       1082.28        575.38       597.10 o                         
  14  10   6      12438.51      12938.79       867.94 o                         
  15  10   6          0.55       -488.73       488.73 o                         
  16  10   6      16120.15      16612.55       780.89 o                         
  17  10   6       2126.81       2635.82       424.50 o                         
  18  10   6      11839.91      11201.56       630.41 o                         
  19  10   6       1217.80       1054.30       381.13 o                         
 -20  11   6        943.23       1424.27      1087.21 o                         
 -19  11   6      16949.33      18083.03      1735.65 o                         
 -18  11   6       5793.54       6703.83      1207.70 o                         
 -17  11   6      11214.94      10332.63      1058.17 o                         
 -16  11   6      12735.59      12859.92      1298.17 o                         
 -15  11   6       1560.83       2811.73      1128.72 o                         
 -14  11   6      23131.92      22767.23      3457.91 o                         
 -13  11   6       5459.42       6866.63      1054.06 o                         
 -12  11   6       8511.17       8075.84       846.26 o                         
 -11  11   6      29205.71      29846.80      1437.70 o                         
 -10  11   6       1030.10       1381.26       697.03 o                         
  -9  11   6      36881.04      35887.73      1276.16 o                         
  -8  11   6      18710.77      19167.03       987.44 o                         
  -7  11   6      24196.00      22786.47       988.08 o                         
  -6  11   6      36979.73      36080.98      1256.22 o                         
  -5  11   6       8777.18       8766.91       579.31 o                         
  -4  11   6      27043.24      26418.22      1029.96 o                         
  -3  11   6        598.07        264.24       448.94 o                         
  -2  11   6       8714.20       8493.29       632.00 o                         
  -1  11   6       3886.46       3276.67       607.40 o                         
   0  11   6         11.56        401.03       486.63 o                         
   1  11   6      16362.84      15907.48       773.85 o                         
   2  11   6      10805.19      11339.96       647.63 o                         
   3  11   6      32789.82      31808.78      1162.69 o                         
   4  11   6      13617.96      12663.49       705.13 o                         
   5  11   6      21295.22      20673.18       861.92 o                         
   6  11   6      25318.28      26090.75      1141.99 o                         
   7  11   6      10007.37      10465.16       996.41 o                         
   8  11   6       2941.34       2308.18       525.68 o                         
   9  11   6        246.46       -522.93       522.93 o                         
  10  11   6          4.31       -459.67       459.67 o                         
  11  11   6       2060.18       1192.34       611.49 o                         
  12  11   6       2674.94       2903.12       853.16 o                         
  13  11   6      11926.48      13386.00       757.29 o                         
  14  11   6       3390.33       3056.64       509.93 o                         
  15  11   6       7664.30       8427.86       570.22 o                         
  16  11   6       5117.61       6346.66       523.30 o                         
  17  11   6       3777.59       3810.52       482.31 o                         
 -18  12   6       4787.93       5392.67       919.72 o                         
 -17  12   6       3920.11       4233.37       927.18 o                         
 -16  12   6        156.38      -1055.71      1228.52 o                         
 -15  12   6      13386.38      16988.61      1886.85 o                         
 -14  12   6          5.91      -2358.26      2358.26 o                         
 -13  12   6      17264.29      15797.78      1543.95 o                         
 -12  12   6       2823.00       4534.14      1006.09 o                         
 -11  12   6       8238.60       7178.82      1404.17 o                         
 -10  12   6       6273.34       6445.79      1068.07 o                         
  -9  12   6        136.68         -0.66       985.79 o                         
  -8  12   6       7305.46       7888.40       663.55 o                         
  -7  12   6       1239.31        330.13       700.92 o                         
  -6  12   6       2922.14       2547.56       564.38 o                         
  -5  12   6       3068.28       3421.44       803.19 o                         
  -4  12   6         57.20         56.24       582.53 o                         
  -3  12   6       5319.09       4565.17       658.08 o                         
  -2  12   6       3347.29       4920.97       652.93 o                         
  -1  12   6      11995.80      12148.41      1001.29 o                         
   0  12   6       9757.55       9096.25       672.59 o                         
   1  12   6      13686.07      14155.29       905.15 o                         
   2  12   6       1840.34       2005.98       572.95 o                         
   3  12   6        591.71        682.75       521.94 o                         
   4  12   6         16.46       -106.62       441.76 o                         
   5  12   6         14.67       1630.10       521.66 o                         
   6  12   6         64.01        866.67       518.70 o                         
   7  12   6       7926.48       8733.45       733.14 o                         
   8  12   6        725.48       -278.78       748.66 o                         
   9  12   6       9283.44      10440.09       962.56 o                         
  10  12   6         62.73        787.37       778.32 o                         
  11  12   6      14158.31      16214.53       939.06 o                         
  12  12   6        741.04        497.50       590.57 o                         
  13  12   6       3390.13       3227.66       614.92 o                         
  14  12   6         37.27       -422.95       422.95 o                         
  15  12   6        423.09        315.58       425.49 o                         
 -15  13   6        514.83        453.31       778.41 o                         
 -14  13   6       1784.50       1584.31      1740.51 o                         
 -13  13   6       6827.59       5940.31       898.75 o                         
 -12  13   6       4237.64       3104.82       957.32 o                         
 -11  13   6      24736.17      26668.68      1986.07 o                         
 -10  13   6       6890.15       9862.90      1402.82 o                         
  -9  13   6      32012.14      32651.33      1838.42 o                         
  -8  13   6       3934.59       3825.41       901.61 o                         
  -7  13   6       6467.86       5582.12       558.67 o                         
  -6  13   6       1927.59       2113.48       574.86 o                         
  -5  13   6         15.30        432.81       718.99 o                         
  -4  13   6         23.23        -68.89       532.62 o                         
  -3  13   6      10472.75      12468.64       852.17 o                         
  -2  13   6       2247.42       2686.72       632.28 o                         
  -1  13   6      14049.87      14257.97       850.86 o                         
   0  13   6      14537.92      14013.18       849.28 o                         
   1  13   6      23139.71      23570.21      1525.86 o                         
   2  13   6      14210.70      15146.44       922.75 o                         
   3  13   6       6874.86       8003.76       701.57 o                         
   4  13   6       9911.16      12009.86       737.93 o                         
   5  13   6        270.86        881.47       469.50 o                         
   6  13   6        434.42        910.50       511.28 o                         
   7  13   6       2074.73       2691.94       582.61 o                         
   8  13   6       1847.06       2424.27       657.35 o                         
   9  13   6       3126.60       3969.50       633.50 o                         
  10  13   6       6964.56       7405.97       654.26 o                         
  11  13   6       8433.41      10410.72       701.47 o                         
  12  13   6      12178.34      12551.34       688.36 o                         
 -11  14   6          7.51       1462.28      1187.08 o                         
 -10  14   6      10727.72      13301.26      1861.69 o                         
  -9  14   6        108.72       2542.68      1256.83 o                         
  -8  14   6      10220.40      10220.94       914.42 o                         
  -7  14   6         80.25       1187.09       714.64 o                         
  -6  14   6       6699.90       6214.54      1401.75 o                         
  -5  14   6        239.35        208.54       692.19 o                         
  -4  14   6        614.43        695.35       501.42 o                         
  -3  14   6          2.90       -367.62       367.62 o                         
  -2  14   6       1790.87       2333.09       516.40 o                         
  -1  14   6        520.61        433.08       506.49 o                         
   0  14   6       3996.87       3954.32       497.27 o                         
   1  14   6        233.09       1010.35       732.55 o                         
   2  14   6      10223.01       9832.56       797.65 o                         
   3  14   6          3.16        708.14       558.31 o                         
   4  14   6       9533.35       9392.39       711.57 o                         
   5  14   6         17.65       -823.58       823.58 o                         
   6  14   6       4005.01       6348.53      1108.76 o                         
   7  14   6        222.63       -692.89       692.89 o                         
   8  14   6        162.81       -560.79       560.79 o                         
 -29   0   7       3615.59       2367.88       860.70 o                         
 -27   0   7       3107.16       3182.14       964.24 o                         
 -25   0   7        494.70         62.21       870.40 o                         
 -23   0   7        593.23       2833.62       973.19 o                         
 -21   0   7      13664.11      11268.65      1397.57 o                         
 -19   0   7      47030.99      42671.75      2339.05 o                         
 -17   0   7      37760.18      31639.99      2785.37 o                         
 -15   0   7       7078.05       5922.36       945.21 o                         
 -13   0   7       1916.88       1211.18       668.48 o                         
 -11   0   7      40148.12      42178.25      2347.10 o                         
  -9   0   7     171492.06     178488.00      6586.22 o                         
  -7   0   7     271193.38     268235.00     11941.54 o                         
  -5   0   7     176670.91     177268.81      7966.49 o                         
  -3   0   7      88916.89      96680.37      4460.55 o                         
  -1   0   7     257664.48     296211.38     13180.88 o                         
   1   0   7     137839.28     149216.33      6787.51 o                         
   3   0   7     316676.47     330481.25     14727.46 o                         
   5   0   7     382165.88     402542.06     17893.88 o                         
   7   0   7      54153.29      57870.85      2889.56 o                         
   9   0   7       9381.92      13677.74      1527.16 o                         
  11   0   7     100203.30      95111.86      6523.39 o                         
  13   0   7     183076.33     177255.14      8469.34 o                         
  15   0   7      92870.26      92188.56      4952.10 o                         
  17   0   7      80551.59      74565.48      2579.42 o                         
  19   0   7       4278.84       3975.41       727.62 o                         
  21   0   7       5669.36       5547.40       687.48 o                         
  23   0   7      30875.07      36045.46      1629.26 o                         
  25   0   7      25857.08      26757.00      1315.38 o                         
 -29   1   7       8849.81       9118.39       922.27 o                         
 -28   1   7        411.62       -180.74       632.13 o                         
 -27   1   7       4928.83       4234.64       769.84 o                         
 -26   1   7       1173.64       1599.42      1050.84 o                         
 -25   1   7        864.80        945.57       621.74 o                         
 -24   1   7       4355.99       5139.22       702.51 o                         
 -23   1   7       1606.65       1849.45       685.89 o                         
 -22   1   7       4206.20       3474.44       737.21 o                         
 -21   1   7       4199.89       4443.49       776.10 o                         
 -20   1   7       3572.80       2809.71       722.36 o                         
 -19   1   7      11779.43      12220.19       874.98 o                         
 -18   1   7       6104.69       5316.29       815.63 o                         
 -17   1   7      39919.06      40775.58      1869.21 o                         
 -16   1   7       5615.17       6001.19       708.35 o                         
 -15   1   7      21023.27      23653.00      1280.22 o                         
 -14   1   7      10066.48      12086.63       867.79 o                         
 -13   1   7       3212.82       3381.11       449.42 o                         
 -12   1   7      23726.65      23924.18      1037.18 o                         
 -11   1   7      10567.62      13287.83       831.80 o                         
 -10   1   7      14436.63      18115.60       983.44 o                         
  -9   1   7      55793.32      60325.55      1898.90 o                         
  -8   1   7      34458.62      33374.30      1045.87 o                         
  -7   1   7      53929.47      60061.50      2369.21 o                         
  -6   1   7        459.38        588.61       403.04 o                         
  -5   1   7      27292.39      31006.84      1174.97 o                         
  -4   1   7      24781.08      29572.92      1147.76 o                         
  -3   1   7      45236.56      44022.32      1581.49 o                         
  -2   1   7       4975.73       4678.96       403.15 o                         
  -1   1   7         35.20        471.04       396.26 o                         
   0   1   7      45444.73      46638.12      1667.01 o                         
   1   1   7        425.29        926.91       329.94 o                         
   2   1   7        978.12        933.27       329.46 o                         
   3   1   7        904.76       1278.18       333.60 o                         
   4   1   7      47176.43      51632.70      1845.09 o                         
   5   1   7         54.48        316.68       554.24 o                         
   6   1   7      16649.94      19802.87       942.72 o                         
   7   1   7      52194.65      52509.68      1881.59 o                         
   8   1   7        341.67        259.42       390.39 o                         
   9   1   7      25596.56      27327.09      3709.76 o                         
  10   1   7        479.88       1679.42       544.50 o                         
  11   1   7       1492.62       1386.97       556.96 o                         
  12   1   7       9724.42       7671.22      1359.46 o                         
  13   1   7       5560.52       4889.23       738.56 o                         
  14   1   7      12541.19      11443.64       975.06 o                         
  15   1   7      10007.76       9571.41      1253.38 o                         
  16   1   7       1948.66       2289.74       573.85 o                         
  17   1   7        104.08        169.12       435.31 o                         
  18   1   7       5943.90       5227.94       505.85 o                         
  19   1   7        649.38        354.04       408.70 o                         
  20   1   7         63.79        578.69       345.11 o                         
  21   1   7      10182.53       9580.37       559.93 o                         
  22   1   7        710.15        808.72       542.36 o                         
  23   1   7       7127.68       6996.79       521.39 o                         
  24   1   7       1490.08       2405.82       380.92 o                         
  25   1   7       2965.45       3368.79       385.74 o                         
  26   1   7        402.73       -292.92       308.35 o                         
 -29   2   7       2797.77       5200.11      1056.26 o                         
 -28   2   7       2197.46       2830.82       609.17 o                         
 -27   2   7       4113.06       4801.58       892.20 o                         
 -26   2   7       2802.84       3255.86       725.42 o                         
 -25   2   7       7105.14       8852.43      1431.42 o                         
 -24   2   7       1067.45       1333.74       660.67 o                         
 -23   2   7        118.14       -592.40       592.40 o                         
 -22   2   7        874.72        346.63       607.47 o                         
 -21   2   7       1623.86        833.23       536.52 o                         
 -20   2   7         23.96        102.45       592.59 o                         
 -19   2   7      42559.21      36515.87      1571.52 o                         
 -18   2   7       3877.70       4403.32       914.68 o                         
 -17   2   7      68155.49      73126.88      4928.61 o                         
 -16   2   7      28928.83      29691.77      1516.33 o                         
 -15   2   7      33349.23      33553.81      1396.97 o                         
 -14   2   7      72373.40      73433.70      2410.25 o                         
 -13   2   7         67.39        395.99       390.50 o                         
 -12   2   7      35075.14      35037.68      1371.06 o                         
 -11   2   7        125.62        109.81       338.76 o                         
 -10   2   7      11082.54      11274.48       634.38 o                         
  -9   2   7     129291.82     130526.38      3835.03 o                         
  -8   2   7       4687.30       7089.84       485.57 o                         
  -7   2   7      98659.27     104072.80      2810.01 o                         
  -6   2   7      90569.58      99740.33      3755.96 o                         
  -5   2   7     133808.77     140878.73      4528.76 o                         
  -4   2   7     117318.50     125730.45      4062.02 o                         
  -3   2   7       8521.20      10605.84       962.93 o                         
  -2   2   7     163537.56     173470.27      5529.10 o                         
  -1   2   7       7421.95       7575.51       653.01 o                         
   0   2   7      35972.24      39497.73      1434.62 o                         
   1   2   7     122089.19     126409.80      4091.48 o                         
   2   2   7      31384.82      33071.08      1269.74 o                         
   3   2   7     118616.01     129995.51      4281.86 o                         
   4   2   7      59755.97      66074.75      2259.28 o                         
   5   2   7      93374.46      91023.86      3036.36 o                         
   6   2   7     235732.73     254077.80      8076.92 o                         
   7   2   7      29564.57      32878.93      1305.72 o                         
   8   2   7     181706.50     178518.08      6678.74 o                         
   9   2   7       3243.59       2847.65       556.48 o                         
  10   2   7     133840.78     131458.28      8048.99 o                         
  11   2   7      39222.35      35385.10      2208.35 o                         
  12   2   7      31176.02      30748.22      3725.45 o                         
  13   2   7      46523.75      43209.53      1954.58 o                         
  14   2   7         73.32       -573.13       573.13 o                         
  15   2   7      23742.10      21827.87      1357.87 o                         
  16   2   7       4470.75       4428.56       602.54 o                         
  17   2   7      17202.87      16491.86       813.06 o                         
  18   2   7      34587.02      32656.03      1060.63 o                         
  19   2   7       1667.41       2388.37       437.14 o                         
  20   2   7      27588.29      30267.16       990.63 o                         
  21   2   7       3036.48       2138.45       434.78 o                         
  22   2   7      27025.03      30018.07       997.63 o                         
  23   2   7       7533.64       7848.07       535.81 o                         
  24   2   7       2620.32       2915.54       402.21 o                         
  25   2   7      10232.72      11224.10       547.05 o                         
  26   2   7        706.35       1089.22       341.92 o                         
 -28   3   7       1335.96       1613.65       709.57 o                         
 -27   3   7          2.49       1186.05       695.96 o                         
 -26   3   7       4946.96       5783.58       960.28 o                         
 -25   3   7        915.89        492.22       707.67 o                         
 -24   3   7      16074.58      19095.72      1356.57 o                         
 -23   3   7        163.96        333.05       587.07 o                         
 -22   3   7      12980.79      10873.46       842.78 o                         
 -21   3   7       1256.43       1609.01       591.00 o                         
 -20   3   7       5595.45       5318.63       687.31 o                         
 -19   3   7         49.08        289.69       552.27 o                         
 -18   3   7        191.02       -259.22       697.66 o                         
 -17   3   7        546.97       -144.07       748.90 o                         
 -16   3   7       7371.57       8183.07       840.20 o                         
 -15   3   7       2592.85       2586.85       727.11 o                         
 -14   3   7      23824.98      26803.35      1525.89 o                         
 -13   3   7       8182.20       8265.08       643.66 o                         
 -12   3   7      19466.77      22212.56      1032.38 o                         
 -11   3   7        281.67       -379.95       379.95 o                         
 -10   3   7      40042.30      40769.25      1647.54 o                         
  -9   3   7      28217.76      30801.10      1140.80 o                         
  -8   3   7      21635.51      20651.91       787.39 o                         
  -7   3   7      15814.29      13963.41       679.69 o                         
  -6   3   7        981.18       2340.94       300.04 o                         
  -5   3   7      12852.19      14970.52       659.78 o                         
  -4   3   7       3306.25       5243.85       385.85 o                         
  -3   3   7       2687.44       2343.84       712.35 o                         
  -2   3   7      26993.63      29999.32      1140.14 o                         
  -1   3   7       3913.56       4630.54       377.68 o                         
   0   3   7      44150.02      48304.86      1697.46 o                         
   1   3   7       5585.08       6177.00       481.02 o                         
   2   3   7      53282.49      57438.55      1981.19 o                         
   3   3   7        629.40        573.79       274.82 o                         
   4   3   7      24173.56      27076.68      1091.72 o                         
   5   3   7      82787.45      92710.75      2752.71 o                         
   6   3   7      10568.85      12080.01       672.78 o                         
   7   3   7      50860.99      52956.58      1726.82 o                         
   8   3   7        249.86        182.46       378.27 o                         
   9   3   7      16593.17      18517.75      1130.34 o                         
  10   3   7        273.14        580.19       516.08 o                         
  11   3   7       3129.41       3317.75       759.37 o                         
  12   3   7       2117.30        761.45       767.59 o                         
  13   3   7        166.57        742.80      1060.90 o                         
  14   3   7       2259.27       3098.07       884.16 o                         
  15   3   7      19829.26      18864.59      1414.69 o                         
  16   3   7      12304.58      10827.06       715.20 o                         
  17   3   7       4439.73       5373.45       593.54 o                         
  18   3   7      11080.85       8485.05       655.81 o                         
  19   3   7      13852.75      13200.33       817.87 o                         
  20   3   7       4585.59       4119.25       509.71 o                         
  21   3   7        224.82        453.55       465.36 o                         
  22   3   7          8.71        275.64       380.20 o                         
  23   3   7         14.66       -179.32       456.03 o                         
  24   3   7       2821.14       2862.38       400.50 o                         
  25   3   7       1432.56       1898.50       485.62 o                         
 -28   4   7          6.30        -33.47       559.48 o                         
 -27   4   7       6173.16       6325.65       848.04 o                         
 -26   4   7        519.02        625.23       623.42 o                         
 -25   4   7      18080.10      16137.56      1407.13 o                         
 -24   4   7      19170.21      20566.11      1369.87 o                         
 -23   4   7       7069.93       6472.90      1228.95 o                         
 -22   4   7      22572.55      21966.26      1256.48 o                         
 -21   4   7       2651.40       3003.28       681.23 o                         
 -20   4   7      38580.56      37045.14      1813.69 o                         
 -19   4   7       1679.75        607.76       674.83 o                         
 -18   4   7       4035.00       3239.73       833.99 o                         
 -17   4   7      11958.02      14958.35      2212.58 o                         
 -16   4   7       6749.46       7899.58      1134.68 o                         
 -15   4   7      18257.82      17110.04      1274.86 o                         
 -14   4   7     102363.05     107387.85      4459.04 o                         
 -13   4   7      54201.69      60590.05      2365.74 o                         
 -12   4   7      95366.20      94381.65      3341.88 o                         
 -11   4   7      40705.50      42713.01      2234.88 o                         
 -10   4   7      76833.26      74720.45      2384.15 o                         
  -9   4   7       7393.24       9065.86       593.11 o                         
  -8   4   7       8468.31       8246.33       493.26 o                         
  -7   4   7        114.79       -236.55       236.55 o                         
  -6   4   7       3654.26       6332.33       459.49 o                         
  -5   4   7      20831.13      20275.46       840.15 o                         
  -4   4   7     100629.77      98909.71      2948.13 o                         
  -3   4   7      13000.29      11928.30       673.05 o                         
  -2   4   7     123243.61     129475.05      3773.31 o                         
  -1   4   7      17332.50      22879.73       935.77 o                         
   0   4   7     203323.05     208007.88      6658.70 o                         
   1   4   7      52964.70      51255.85      1845.73 o                         
   2   4   7      36635.01      39244.33      1594.48 o                         
   3   4   7      10885.63      14313.91       954.99 o                         
   4   4   7       1751.55       1045.19       353.76 o                         
   5   4   7       2747.79       3540.68       470.74 o                         
   6   4   7      77439.67      80100.62      2759.43 o                         
   7   4   7       7529.82       5807.91       568.29 o                         
   8   4   7     158316.80     154480.55      5904.62 o                         
   9   4   7       4070.83       4672.83       685.63 o                         
  10   4   7     104329.59     101750.67      7034.48 o                         
  11   4   7       4429.31       3093.44       981.74 o                         
  12   4   7      41709.16      36976.75      2198.85 o                         
  13   4   7       4178.48       6961.60      1042.84 o                         
  14   4   7       2558.43       1757.29       891.08 o                         
  15   4   7       2611.29       2379.71       563.41 o                         
  16   4   7      12906.61      12198.20       734.99 o                         
  17   4   7        759.19        615.53       498.17 o                         
  18   4   7      25696.54      25159.53      1049.80 o                         
  19   4   7          5.76          4.94       514.93 o                         
  20   4   7      34605.48      39660.10      1304.00 o                         
  21   4   7        583.19        679.63       386.64 o                         
  22   4   7      10958.23      11949.32       635.25 o                         
  23   4   7        351.18        547.78       452.16 o                         
  24   4   7       1666.68       1816.54       574.43 o                         
  25   4   7        664.39        385.14       294.45 o                         
 -27   5   7       2781.54       2480.98       957.96 o                         
 -26   5   7          6.43        134.56      1044.79 o                         
 -25   5   7       1136.01        405.13       852.48 o                         
 -24   5   7        153.83       -650.22       710.09 o                         
 -23   5   7       1453.45       1108.26       798.48 o                         
 -22   5   7        242.32       1358.57       835.31 o                         
 -21   5   7       6157.68       5611.01       757.72 o                         
 -20   5   7       1098.54        854.68       653.28 o                         
 -19   5   7       3227.89       3875.75       720.07 o                         
 -18   5   7       1631.15        637.94       650.02 o                         
 -17   5   7       2387.97       1797.75       775.08 o                         
 -16   5   7       1649.14       2023.98       919.74 o                         
 -15   5   7      19064.06      20754.83      1911.25 o                         
 -14   5   7       1460.38       2465.89      1118.52 o                         
 -13   5   7      11372.83      13175.12      1831.97 o                         
 -12   5   7       2172.29       2744.72       777.11 o                         
 -11   5   7        145.07        149.04       406.31 o                         
 -10   5   7         42.69        570.86       427.23 o                         
  -9   5   7       1110.62       1537.09       436.61 o                         
  -8   5   7       3275.21       2553.21       461.15 o                         
  -7   5   7      20310.29      18393.15       853.51 o                         
  -6   5   7       3937.62       4798.06       502.78 o                         
  -5   5   7      12418.97      14586.72       764.24 o                         
  -4   5   7        317.27        -20.70       305.72 o                         
  -3   5   7      17983.17      16942.69       813.12 o                         
  -2   5   7       6364.41       6171.44       463.85 o                         
  -1   5   7      41205.78      40612.21      1398.57 o                         
   0   5   7      46751.53      51153.98      1871.81 o                         
   1   5   7      12721.77      15124.71      1907.89 o                         
   2   5   7       1454.58       1256.89       381.69 o                         
   3   5   7        801.94        593.09       415.38 o                         
   4   5   7        415.46        889.46       341.71 o                         
   5   5   7      76623.88      81061.93      2838.13 o                         
   6   5   7        506.44        630.05       446.75 o                         
   7   5   7      45632.75      48987.36      2207.95 o                         
   8   5   7      10403.71      11506.96       937.75 o                         
   9   5   7      19830.26      19794.53      1354.90 o                         
  10   5   7      12033.37      13488.70      1516.90 o                         
  11   5   7       8905.19       9672.25      1685.81 o                         
  12   5   7       3221.26       4427.61      1015.59 o                         
  13   5   7        256.08       1443.15       922.64 o                         
  14   5   7       7447.10       7037.58       670.67 o                         
  15   5   7        152.89       -375.51       511.34 o                         
  16   5   7        955.26        364.66       577.26 o                         
  17   5   7       4421.90       3926.39       658.06 o                         
  18   5   7        732.02       1509.96       498.74 o                         
  19   5   7       9818.06       9713.16       660.00 o                         
  20   5   7       5783.25       5868.83       763.37 o                         
  21   5   7       9775.49      10278.17       567.40 o                         
  22   5   7       2778.43       2554.11       377.22 o                         
  23   5   7       4014.65       3808.58       525.71 o                         
  24   5   7       2663.91       2456.28       439.74 o                         
 -26   6   7        387.39       -642.19       884.64 o                         
 -25   6   7         19.27        310.14      1308.44 o                         
 -24   6   7      15350.83      13465.88      1214.33 o                         
 -23   6   7       1074.96       2108.10       799.22 o                         
 -22   6   7      31795.42      35071.14      1769.71 o                         
 -21   6   7       2394.82       2503.59       772.59 o                         
 -20   6   7      41496.06      42507.55      1637.78 o                         
 -19   6   7       2424.10       2395.80       694.37 o                         
 -18   6   7      21603.74      20808.28      1900.06 o                         
 -17   6   7       5609.53       3899.45       828.33 o                         
 -16   6   7       4080.54       4082.33       904.06 o                         
 -15   6   7       1691.72       1606.98       852.76 o                         
 -14   6   7       5163.77       3125.97      1758.43 o                         
 -13   6   7        201.65       -562.56       870.46 o                         
 -12   6   7      65773.95      72925.91      4039.62 o                         
 -11   6   7      18549.46      18505.04      1375.32 o                         
 -10   6   7     137436.73     142520.53      5891.08 o                         
  -9   6   7      28188.42      30098.46      1655.80 o                         
  -8   6   7     118879.84     119574.18      4093.55 o                         
  -7   6   7      16171.53      17351.97      1041.52 o                         
  -6   6   7      10266.23      10496.06       741.02 o                         
  -5   6   7       2570.22       2853.93       472.36 o                         
  -4   6   7      10452.63      10671.29       762.01 o                         
  -3   6   7      29395.01      28932.26      1294.46 o                         
  -2   6   7      72556.16      70700.05      2556.47 o                         
  -1   6   7       9586.30       9970.36       729.55 o                         
   0   6   7      59403.59      61650.52      2637.88 o                         
   1   6   7      23887.85      23526.95      1338.07 o                         
   2   6   7      38435.96      37302.50      1804.96 o                         
   3   6   7      81276.06      81277.05      2912.10 o                         
   4   6   7       6680.22       6790.88       686.74 o                         
   5   6   7      48014.10      48028.14      1894.82 o                         
   6   6   7        512.35       -103.53       476.96 o                         
   7   6   7       5814.01       6006.99      1038.74 o                         
   8   6   7      31542.75      28802.60      1672.59 o                         
   9   6   7       9960.40      11612.89      1807.81 o                         
  10   6   7      12474.78      13867.94      1171.38 o                         
  11   6   7       5929.29       6370.08       940.32 o                         
  12   6   7      24552.79      21706.17      1303.16 o                         
  13   6   7      16823.32      14697.99       854.50 o                         
  14   6   7       4344.32       3786.67       612.22 o                         
  15   6   7      13428.04      12728.61       786.56 o                         
  16   6   7        517.19        442.04       509.60 o                         
  17   6   7       8262.67       8690.59       644.46 o                         
  18   6   7       2175.68       1956.12       482.37 o                         
  19   6   7        615.51       -162.20       439.75 o                         
  20   6   7       3238.33       2496.44       472.92 o                         
  21   6   7        165.99        301.32       380.04 o                         
  22   6   7       1715.17       2200.65       371.03 o                         
  23   6   7       2351.64       2788.74       551.93 o                         
  24   6   7         10.03         71.75       331.17 o                         
 -25   7   7        889.65       1433.89       608.08 o                         
 -24   7   7        363.53        124.24      1209.53 o                         
 -23   7   7       2093.68       2457.91       745.40 o                         
 -22   7   7       1994.77       2907.99       693.26 o                         
 -21   7   7       2427.95       2198.37       694.82 o                         
 -20   7   7        258.38        286.14       806.02 o                         
 -19   7   7       1007.66        823.79       752.19 o                         
 -18   7   7          1.45       -710.16       710.16 o                         
 -17   7   7         37.88        817.29       754.29 o                         
 -16   7   7       1612.88       1138.98       800.37 o                         
 -15   7   7         75.46         60.49       921.54 o                         
 -14   7   7       5805.31       5212.05       866.15 o                         
 -13   7   7      10371.98      10031.05      2299.06 o                         
 -12   7   7      18319.30      17807.22      1755.56 o                         
 -11   7   7       2020.82       1112.12       686.83 o                         
 -10   7   7      28267.22      27964.42      1696.22 o                         
  -9   7   7        138.21        699.72       591.20 o                         
  -8   7   7      10716.75       9915.95       866.99 o                         
  -7   7   7       1388.82        415.58       586.49 o                         
  -6   7   7       3967.74       4377.96       619.66 o                         
  -5   7   7       4279.47       5516.59       796.61 o                         
  -4   7   7       2640.66       2860.71       549.09 o                         
  -3   7   7        832.77       1258.84       473.92 o                         
  -2   7   7      12339.27      12827.46      1182.43 o                         
  -1   7   7       1119.99        327.94       586.08 o                         
   0   7   7      36802.41      39458.75      1945.56 o                         
   1   7   7       8825.96      10099.12       915.07 o                         
   2   7   7      57361.53      61073.75      2375.45 o                         
   3   7   7       5667.84       6802.84      1200.87 o                         
   4   7   7      29661.91      31702.06      2174.44 o                         
   5   7   7        833.93       1776.55       618.85 o                         
   6   7   7       2743.99       4188.17       692.78 o                         
   7   7   7        283.86       1089.15       762.39 o                         
   8   7   7       7550.35       7926.42      1070.99 o                         
   9   7   7        516.88       -626.78       755.42 o                         
  10   7   7      29001.11      29601.25      4930.44 o                         
  11   7   7       3448.80       3499.70       697.61 o                         
  12   7   7      47540.66      42089.06      1459.40 o                         
  13   7   7       8191.90       8515.11       742.84 o                         
  14   7   7      27953.04      26585.91      1277.84 o                         
  15   7   7        645.46        500.83       549.64 o                         
  16   7   7       5525.23       6385.84       847.39 o                         
  17   7   7        313.45        363.01       445.84 o                         
  18   7   7        172.82       -120.83       398.70 o                         
  19   7   7          5.23       -156.35       387.97 o                         
  20   7   7       3653.54       4061.35       441.49 o                         
  21   7   7        220.00        317.87       347.90 o                         
  22   7   7       5741.46       6176.49       547.97 o                         
  23   7   7        170.28        -90.24       421.93 o                         
 -24   8   7       3543.52       5142.48       890.91 o                         
 -23   8   7       8761.27      10534.01      1925.16 o                         
 -22   8   7       5322.09       4115.66       717.91 o                         
 -21   8   7         34.75        195.91       701.24 o                         
 -20   8   7      16500.77      15724.10      1394.39 o                         
 -19   8   7       5747.26       7023.25       836.14 o                         
 -18   8   7       7455.44       5987.91       874.87 o                         
 -17   8   7      43106.32      44361.13      1956.10 o                         
 -16   8   7       3668.50       3225.02       872.05 o                         
 -15   8   7      54892.41      54780.20      2382.81 o                         
 -14   8   7       4714.40       3602.07       850.64 o                         
 -13   8   7      53730.27      49769.87      2228.35 o                         
 -12   8   7       2443.97       2311.52       816.26 o                         
 -11   8   7       1927.99       1129.85       569.19 o                         
 -10   8   7      29759.48      29444.77      2989.22 o                         
  -9   8   7      10692.86       9467.61      1035.13 o                         
  -8   8   7      17777.70      17509.76      1973.90 o                         
  -7   8   7      38142.20      36156.16      1582.93 o                         
  -6   8   7      10267.22       9545.36      1258.30 o                         
  -5   8   7      43169.43      40217.11      1638.80 o                         
  -4   8   7       2566.69       3248.00       613.53 o                         
  -3   8   7      78007.09      76155.35      2576.86 o                         
  -2   8   7         74.13        526.57       511.55 o                         
  -1   8   7      21261.71      20703.57      1279.64 o                         
   0   8   7      25002.35      23246.43      1217.95 o                         
   1   8   7       1146.86        347.51       557.82 o                         
   2   8   7       1831.76       1426.93       711.38 o                         
   3   8   7      18031.69      18299.38      1234.31 o                         
   4   8   7      16845.79      16613.33      1309.54 o                         
   5   8   7      24943.32      25962.60      1522.82 o                         
   6   8   7        620.01        171.37       876.18 o                         
   7   8   7      28764.83      27986.35      2020.12 o                         
   8   8   7         20.17       -279.14       492.72 o                         
   9   8   7       7490.73       8151.60       601.04 o                         
  10   8   7       9045.14       8300.79       669.29 o                         
  11   8   7       1738.26       1234.04       589.08 o                         
  12   8   7         53.80        205.74       605.98 o                         
  13   8   7       7986.68       6817.96       682.95 o                         
  14   8   7        131.83       -470.65       470.65 o                         
  15   8   7       5873.19       5682.33       665.84 o                         
  16   8   7       2516.99       3112.88       567.50 o                         
  17   8   7       4680.00       6410.69       593.34 o                         
  18   8   7        651.13        782.26       459.19 o                         
  19   8   7         90.62       -278.68       402.32 o                         
  20   8   7        145.89         94.33       346.71 o                         
  21   8   7         87.72         44.11       383.68 o                         
  22   8   7        492.59       -414.43       414.43 o                         
 -23   9   7       1475.93       1430.94       898.90 o                         
 -22   9   7        740.94        383.03       556.98 o                         
 -21   9   7       1202.00       1625.37       549.73 o                         
 -20   9   7          9.34        428.51       539.15 o                         
 -19   9   7       1701.75       1220.64      1176.98 o                         
 -18   9   7       1312.15       1729.38       799.93 o                         
 -17   9   7       5057.50       4947.95       790.69 o                         
 -16   9   7       9457.95       9030.22       980.00 o                         
 -15   9   7       5721.56       4232.85       875.87 o                         
 -14   9   7       6015.37       6778.37       965.51 o                         
 -13   9   7        535.20       1057.30       775.56 o                         
 -12   9   7         40.64        -52.73       765.58 o                         
 -11   9   7       3109.75       2783.77       670.59 o                         
 -10   9   7       1840.34       1643.36       589.20 o                         
  -9   9   7       7949.17       8775.22       701.36 o                         
  -8   9   7        998.12       1445.01       552.87 o                         
  -7   9   7      10030.57      10175.76       677.48 o                         
  -6   9   7       4989.22       4198.79       718.94 o                         
  -5   9   7      12084.39      12841.48      1250.77 o                         
  -4   9   7       2908.39       2910.41       760.21 o                         
  -3   9   7       2645.78       2815.88       642.56 o                         
  -2   9   7         86.45        272.32       580.01 o                         
  -1   9   7         37.05          6.69       607.58 o                         
   0   9   7        131.53       1024.52       663.90 o                         
   1   9   7       1898.58       1224.45       693.92 o                         
   2   9   7       3670.31       3817.26       790.69 o                         
   3   9   7       3080.68       3135.17       738.83 o                         
   4   9   7      12062.04      11584.40       657.78 o                         
   5   9   7      30931.17      30607.72      1037.82 o                         
   6   9   7        788.87       1578.51       485.93 o                         
   7   9   7      32809.46      30147.20      1153.97 o                         
   8   9   7        350.70        475.31       500.09 o                         
   9   9   7      19278.91      18859.73       844.17 o                         
  10   9   7         46.22       -523.21       523.21 o                         
  11   9   7        336.83       -135.67       532.42 o                         
  12   9   7        943.24       2082.11       656.33 o                         
  13   9   7       3573.48       3830.57       629.58 o                         
  14   9   7       4573.40       4011.17       593.22 o                         
  15   9   7       9119.12       9086.58       654.97 o                         
  16   9   7        477.00       -368.38       414.47 o                         
  17   9   7       5791.73       5307.87       546.75 o                         
  18   9   7        247.04        187.90       436.15 o                         
  19   9   7       7148.25       7643.09       490.61 o                         
  20   9   7         42.32         67.87       393.55 o                         
 -22  10   7       2146.39       2695.96       763.98 o                         
 -21  10   7        697.90       1184.20       640.98 o                         
 -20  10   7       2510.20       1993.29       595.15 o                         
 -19  10   7       9806.01      10050.53       871.39 o                         
 -18  10   7       5807.05       6468.62       818.21 o                         
 -17  10   7      26414.47      25163.46      1426.45 o                         
 -16  10   7       1291.18        968.57       648.32 o                         
 -15  10   7      45356.91      43578.60      2012.81 o                         
 -14  10   7         16.98        418.30       800.72 o                         
 -13  10   7      27422.27      24928.64      1520.83 o                         
 -12  10   7       2837.94       2404.00       729.90 o                         
 -11  10   7       4469.57       3568.03       765.55 o                         
 -10  10   7       3202.45       4334.83       776.10 o                         
  -9  10   7       4910.58       5297.73       692.82 o                         
  -8  10   7       6525.77       5628.82       602.93 o                         
  -7  10   7      46551.97      44508.12      1323.90 o                         
  -6  10   7       5680.67       6057.40       558.40 o                         
  -5  10   7      77340.90      71363.34      1737.77 o                         
  -4  10   7       5231.76       5377.82       501.16 o                         
  -3  10   7      46124.54      42248.67      1224.86 o                         
  -2  10   7        771.00       -237.98       431.44 o                         
  -1  10   7      11362.48      11000.17       705.22 o                         
   0  10   7        588.86        432.65       428.96 o                         
   1  10   7       5962.07       6043.60       527.72 o                         
   2  10   7       7583.10       7279.90       595.00 o                         
   3  10   7      14674.35      14197.71       733.04 o                         
   4  10   7       6824.02       6263.62       549.98 o                         
   5  10   7      21197.67      20108.55       868.91 o                         
   6  10   7       2648.34       2325.54       516.88 o                         
   7  10   7      15817.87      15377.53       771.82 o                         
   8  10   7       3416.70       3297.40       540.50 o                         
   9  10   7       6214.70       6331.51       587.54 o                         
  10  10   7         69.00       -190.51       534.41 o                         
  11  10   7         12.08         78.59       544.84 o                         
  12  10   7       1715.60       1917.04       585.51 o                         
  13  10   7       4253.52       5571.05       613.55 o                         
  14  10   7        715.81       1084.43       435.08 o                         
  15  10   7       6785.89       6569.17       558.37 o                         
  16  10   7        513.23        535.65       444.21 o                         
  17  10   7       2622.66       2409.27       445.62 o                         
  18  10   7        890.36       1246.22       463.92 o                         
  19  10   7        149.32       -279.51       459.40 o                         
 -20  11   7          5.20       -636.04       636.04 o                         
 -19  11   7        897.89       -183.43       640.73 o                         
 -18  11   7       1778.71       3758.40       674.90 o                         
 -17  11   7         99.97        996.11       743.47 o                         
 -16  11   7       7755.55       6769.32       922.05 o                         
 -15  11   7         11.40       1071.29       990.05 o                         
 -14  11   7      15103.66      15542.69      1278.08 o
[truncated: 875,611 more chars]
