# Supplementary material for: Crystal structure of tris­(2-di­cyclo­hexyl­phosphino-2′,6′-dimeth­oxy-1,1′-biphenyl-κP)-μ-oxoethenyl­idene-triangulo-trigold(I) bis­(tri­fluoro­methane­sulfon­yl)imide
Source: Acta Crystallogr E Crystallogr Commun. 2021 Apr 16;77(Pt 5):537–41. doi: 10.1107/S2056989021003844 (PMC8100268; doi:10.1107/S2056989021003844)
Supplement: Supplementary file 3 [file e-77-00537-Isup3.cml]

<?xml version="1.0" encoding="UTF-8" ?>
<!DOCTYPE CDXML SYSTEM "http://www.cambridgesoft.com/xml/cdxml.dtd" >
<CDXML
 CreationProgram="ChemDraw 20.0.0.38"
 Name="scheme 1_rev.cdxml"
 BoundingBox="141.49 267.26 398.51 452.74"
 WindowPosition="0 0"
 WindowSize="0 0"
 FractionalWidths="yes"
 InterpretChemically="yes"
 ShowAtomQuery="yes"
 ShowAtomStereo="no"
 ShowAtomEnhancedStereo="yes"
 ShowAtomNumber="no"
 ShowResidueID="no"
 ShowBondQuery="yes"
 ShowBondRxn="yes"
 ShowBondStereo="no"
 ShowTerminalCarbonLabels="no"
 ShowNonTerminalCarbonLabels="no"
 HideImplicitHydrogens="no"
 LabelFont="21"
 LabelSize="10"
 LabelFace="96"
 CaptionFont="21"
 CaptionSize="10"
 HashSpacing="2.50"
 MarginWidth="1.60"
 LineWidth="0.60"
 BoldWidth="2"
 BondLength="14.40"
 BondSpacing="18"
 ChainAngle="120"
 LabelJustification="Auto"
 CaptionJustification="Left"
 AminoAcidTermini="HOH"
 ShowSequenceTermini="yes"
 ShowSequenceBonds="yes"
 ShowSequenceUnlinkedBranches="no"
 ResidueWrapCount="40"
 ResidueBlockCount="10"
 ResidueZigZag="yes"
 NumberResidueBlocks="no"
 PrintMargins="36 36 36 36"
 MacPrintInfo="00030000004800480000000002530307FFF8FFF8025C03100365052803FB00020000004800480000000002530307000100000064000000010001010100000001270F000100010000000000000000000000000002001901900000000000400000000000000000000100000000000000000000000000000000"
 ChemPropName=""
 ChemPropFormula="Chemical Formula: "
 ChemPropExactMass="Exact Mass: "
 ChemPropMolWt="Molecular Weight: "
 ChemPropMOverZ="m/z: "
 ChemPropAnalysis="Elemental Analysis: "
 ChemPropBoilingPt="Boiling Point: "
 ChemPropMeltingPt="Melting Point: "
 ChemPropCritTemp="Critical Temp: "
 ChemPropCritPres="Critical Pres: "
 ChemPropCritVol="Critical Vol: "
 ChemPropGibbs="Gibbs Energy: "
 ChemPropLogP="Log P: "
 ChemPropMR="MR: "
 ChemPropHenry="Henry&apos;s Law: "
 ChemPropEForm="Heat of Form: "
 ChemProptPSA="tPSA: "
 ChemPropID=""
 ChemPropFragmentLabel=""
 color="0"
 bgcolor="1"
 RxnAutonumberStart="1"
 RxnAutonumberConditions="no"
 RxnAutonumberStyle="Roman"
 RxnAutonumberFormat="(#)"
><colortable>
<color r="1" g="1" b="1"/>
<color r="0" g="0" b="0"/>
<color r="1" g="0" b="0"/>
<color r="1" g="1" b="0"/>
<color r="0" g="1" b="0"/>
<color r="0" g="1" b="1"/>
<color r="0" g="0" b="1"/>
<color r="1" g="0" b="1"/>
</colortable><fonttable>
<font id="21" charset="x-mac-roman" name="Helvetica"/>
<font id="258" charset="x-mac-roman" name="Helvetica Bold"/>
</fonttable><page
 id="1605"
 BoundingBox="0 0 720 540"
 HeaderPosition="36"
 FooterPosition="36"
 PrintTrimMarks="yes"
 HeightPages="1"
 WidthPages="1"
><fragment
 id="1311"
 BoundingBox="141.49 270.22 398.51 452.74"
 Z="430"
><n
 id="110"
 p="171 316.90"
 Z="353"
 AS="N"
/><n
 id="1312"
 p="171 331.29"
 Z="354"
 AS="N"
/><n
 id="1313"
 p="183.47 338.49"
 Z="355"
 AS="N"
/><n
 id="1314"
 p="195.94 331.29"
 Z="356"
 AS="N"
/><n
 id="1315"
 p="195.94 316.90"
 Z="357"
 AS="N"
/><n
 id="1316"
 p="183.47 309.70"
 Z="358"
 AS="N"
/><n
 id="1317"
 p="183.47 358.89"
 Z="365"
 AS="N"
/><n
 id="1318"
 p="171 366.09"
 Z="367"
 AS="N"
/><n
 id="132"
 p="171 380.49"
 Z="368"
 AS="N"
/><n
 id="134"
 p="183.47 387.69"
 Z="369"
 AS="N"
/><n
 id="1319"
 p="195.94 380.49"
 Z="370"
 AS="N"
/><n
 id="1320"
 p="195.94 366.09"
 Z="371"
 AS="N"
/><n
 id="1321"
 p="208.41 358.89"
 Z="378"
 NodeType="Fragment"
 NeedsClean="yes"
 AS="N"
><fragment
 id="1606"
><n
 id="1323"
 p="208.41 358.89"
 Z="297"
 Element="8"
 NumHydrogens="0"
 NeedsClean="yes"
><t
 p="204.52 362.58"
 BoundingBox="204.91 355.21 211.90 362.79"
 LabelJustification="Left"
><s font="21" size="10" color="0" face="96">O</s></t></n><n
 id="1324"
 p="208.41 344.54"
 Z="298"
/><n
 id="1325"
 p="195.98 366.07"
 Z="299"
 NodeType="ExternalConnectionPoint"
 ExternalConnectionNum="1"
/><b
 id="1326"
 Z="300"
 B="1323"
 E="1324"
/><b
 id="1327"
 Z="301"
 B="1325"
 E="1323"
/></fragment><t
 p="204.52 362.58"
 BoundingBox="204.91 355.21 225.75 362.79"
 LabelJustification="Left"
 LabelAlignment="Left"
><s font="21" size="10" color="0" face="96">OMe</s></t></n><n
 id="1328"
 p="158.53 358.89"
 Z="380"
 NodeType="Fragment"
 NeedsClean="yes"
 AS="N"
><fragment
 id="1607"
><n
 id="1330"
 p="158.53 358.89"
 Z="302"
 Element="8"
 NumHydrogens="0"
 NeedsClean="yes"
><t
 p="154.64 362.58"
 BoundingBox="155.03 355.21 162.02 362.79"
 Justification="Auto"
><s font="21" size="10" color="0" face="96">O</s></t></n><n
 id="1331"
 p="146.10 366.07"
 Z="303"
/><n
 id="1332"
 p="170.96 366.07"
 Z="304"
 NodeType="ExternalConnectionPoint"
 ExternalConnectionNum="1"
/><b
 id="1333"
 Z="305"
 B="1330"
 E="1331"
/><b
 id="1334"
 Z="306"
 B="1332"
 E="1330"
/></fragment><t
 p="162.42 362.58"
 BoundingBox="141.49 355.21 162.02 362.79"
 LabelJustification="Right"
 Justification="Right"
 LabelAlignment="Right"
><s font="21" size="10" color="0" face="96">OMe</s></t></n><n
 id="1335"
 p="228.47 331.29"
 Z="382"
 Warning="An atom in this label has an invalid valence."
 Element="15"
 NumHydrogens="0"
 NeedsClean="yes"
 AS="N"
><t
 p="225.13 334.88"
 BoundingBox="225.99 327.71 231.34 334.88"
 LabelJustification="Left"
 LabelAlignment="Left"
><s font="21" size="10" color="0" face="96">P</s></t></n><n
 id="154"
 p="242.87 331.29"
 Z="384"
 Element="79"
 NumHydrogens="0"
 NeedsClean="yes"
 AS="N"
><t
 p="242.87 334.88"
 BoundingBox="236.90 327.71 248.26 335.02"
 LabelJustification="Center"
 Justification="Center"
 LabelAlignment="Center"
><s font="21" size="10" color="0" face="96">Au</s></t></n><n
 id="156"
 p="221.27 318.82"
 Z="386"
 NodeType="Nickname"
 NeedsClean="yes"
 AS="N"
><fragment
 id="1608"
><n
 id="1337"
 p="221.27 318.82"
 Z="307"
/><n
 id="1338"
 p="228.45 306.40"
 Z="308"
/><n
 id="1339"
 p="221.27 293.97"
 Z="309"
/><n
 id="1340"
 p="206.92 293.97"
 Z="310"
/><n
 id="1341"
 p="199.75 306.40"
 Z="311"
/><n
 id="1342"
 p="206.92 318.82"
 Z="312"
/><n
 id="1343"
 p="228.45 331.25"
 Z="313"
 NodeType="ExternalConnectionPoint"
 ExternalConnectionNum="1"
/><b
 id="1344"
 Z="314"
 B="1341"
 E="1342"
/><b
 id="1345"
 Z="315"
 B="1340"
 E="1341"
/><b
 id="1346"
 Z="316"
 B="1339"
 E="1340"
/><b
 id="1347"
 Z="317"
 B="1338"
 E="1339"
/><b
 id="1348"
 Z="318"
 B="1337"
 E="1338"
/><b
 id="1349"
 Z="319"
 B="1337"
 E="1342"
/><b
 id="1350"
 Z="320"
 B="1343"
 E="1337"
/></fragment><t
 p="223.77 322.51"
 BoundingBox="211.99 315.14 223.65 324.65"
 LabelJustification="Right"
 Justification="Right"
 LabelAlignment="Right"
><s font="21" size="10" color="0" face="96">Cy</s></t></n><n
 id="1351"
 p="218.29 341.47"
 Z="388"
 NodeType="Nickname"
 NeedsClean="yes"
 AS="N"
><fragment
 id="1609"
><n
 id="1353"
 p="218.29 341.47"
 Z="321"
/><n
 id="1354"
 p="204.43 337.76"
 Z="322"
/><n
 id="1355"
 p="194.28 347.91"
 Z="323"
/><n
 id="1356"
 p="198 361.77"
 Z="324"
/><n
 id="1357"
 p="211.86 365.48"
 Z="325"
/><n
 id="1358"
 p="222 355.34"
 Z="326"
/><n
 id="1359"
 p="228.44 331.33"
 Z="327"
 NodeType="ExternalConnectionPoint"
 ExternalConnectionNum="1"
/><b
 id="1360"
 Z="328"
 B="1357"
 E="1358"
/><b
 id="1361"
 Z="329"
 B="1356"
 E="1357"
/><b
 id="1362"
 Z="330"
 B="1355"
 E="1356"
/><b
 id="1363"
 Z="331"
 B="1354"
 E="1355"
/><b
 id="1364"
 Z="332"
 B="1353"
 E="1354"
/><b
 id="1365"
 Z="333"
 B="1353"
 E="1358"
/><b
 id="1366"
 Z="334"
 B="1359"
 E="1353"
/></fragment><t
 p="220.79 345.16"
 BoundingBox="209.01 337.79 220.67 347.30"
 LabelJustification="Right"
 Justification="Right"
 LabelAlignment="Right"
><s font="21" size="10" color="0" face="96">Cy</s></t></n><n
 id="1367"
 p="368.70 316.90"
 Z="428"
 AS="N"
/><n
 id="1368"
 p="368.70 331.29"
 Z="429"
 AS="N"
/><n
 id="1369"
 p="356.23 338.49"
 Z="431"
 AS="N"
/><n
 id="1370"
 p="343.77 331.29"
 Z="432"
 AS="N"
/><n
 id="1371"
 p="343.77 316.90"
 Z="433"
 AS="N"
/><n
 id="1372"
 p="356.23 309.70"
 Z="434"
 AS="N"
/><n
 id="1373"
 p="356.23 358.89"
 Z="441"
 AS="N"
/><n
 id="1374"
 p="368.70 366.09"
 Z="443"
 AS="N"
/><n
 id="172"
 p="368.70 380.49"
 Z="444"
 AS="N"
/><n
 id="173"
 p="356.23 387.69"
 Z="445"
 AS="N"
/><n
 id="1375"
 p="343.77 380.49"
 Z="446"
 AS="N"
/><n
 id="1376"
 p="343.77 366.09"
 Z="447"
 AS="N"
/><n
 id="1377"
 p="331.30 358.89"
 Z="454"
 NodeType="Fragment"
 NeedsClean="yes"
 AS="N"
><fragment
 id="1610"
><n
 id="1379"
 p="331.30 358.89"
 Z="390"
 Element="8"
 NumHydrogens="0"
 NeedsClean="yes"
><t
 p="327.41 362.58"
 BoundingBox="327.80 355.21 334.79 362.79"
 Justification="Auto"
><s font="21" size="10" color="0" face="96">O</s></t></n><n
 id="1380"
 p="331.30 344.54"
 Z="391"
/><n
 id="1381"
 p="318.87 366.07"
 Z="392"
 NodeType="ExternalConnectionPoint"
 ExternalConnectionNum="1"
/><b
 id="1382"
 Z="393"
 B="1379"
 E="1380"
/><b
 id="1383"
 Z="394"
 B="1381"
 E="1379"
/></fragment><t
 p="335.19 362.58"
 BoundingBox="314.26 355.21 334.79 362.79"
 LabelJustification="Right"
 Justification="Right"
 LabelAlignment="Right"
><s font="21" size="10" color="0" face="96">OMe</s></t></n><n
 id="1384"
 p="381.17 358.89"
 Z="456"
 NodeType="Fragment"
 NeedsClean="yes"
 AS="N"
><fragment
 id="1611"
><n
 id="1386"
 p="381.17 358.89"
 Z="395"
 Element="8"
 NumHydrogens="0"
 NeedsClean="yes"
><t
 p="377.28 362.58"
 BoundingBox="377.67 355.21 384.66 362.79"
 Justification="Auto"
><s font="21" size="10" color="0" face="96">O</s></t></n><n
 id="1387"
 p="368.75 366.07"
 Z="396"
/><n
 id="1388"
 p="393.60 366.07"
 Z="397"
 NodeType="ExternalConnectionPoint"
 ExternalConnectionNum="1"
/><b
 id="1389"
 Z="398"
 B="1386"
 E="1387"
/><b
 id="1390"
 Z="399"
 B="1388"
 E="1386"
/></fragment><t
 p="377.28 362.58"
 BoundingBox="377.67 355.21 398.51 362.79"
 LabelJustification="Left"
 LabelAlignment="Left"
><s font="21" size="10" color="0" face="96">OMe</s></t></n><n
 id="1391"
 p="311.23 331.29"
 Z="458"
 Warning="An atom in this label has an invalid valence."
 Element="15"
 NumHydrogens="0"
 NeedsClean="yes"
 AS="N"
><t
 p="307.89 334.88"
 BoundingBox="308.75 327.71 314.10 334.88"
 LabelJustification="Left"
 LabelAlignment="Left"
><s font="21" size="10" color="0" face="96">P</s></t></n><n
 id="1392"
 p="296.84 331.29"
 Z="460"
 Element="79"
 NumHydrogens="0"
 NeedsClean="yes"
 AS="N"
><t
 p="299.62 334.88"
 BoundingBox="287.53 327.71 298.89 335.02"
 LabelJustification="Right"
 Justification="Right"
 LabelAlignment="Right"
><s font="21" size="10" color="0" face="96">Au</s></t></n><n
 id="1393"
 p="318.43 318.82"
 Z="462"
 NodeType="Nickname"
 NeedsClean="yes"
 AS="N"
><fragment
 id="1612"
><n
 id="1395"
 p="318.43 318.82"
 Z="400"
/><n
 id="1396"
 p="325.61 306.40"
 Z="401"
/><n
 id="1397"
 p="318.43 293.97"
 Z="402"
/><n
 id="1398"
 p="304.08 293.97"
 Z="403"
/><n
 id="1399"
 p="296.91 306.40"
 Z="404"
/><n
 id="199"
 p="304.08 318.82"
 Z="405"
/><n
 id="200"
 p="325.61 331.25"
 Z="406"
 NodeType="ExternalConnectionPoint"
 ExternalConnectionNum="1"
/><b
 id="1400"
 Z="407"
 B="1399"
 E="199"
/><b
 id="1401"
 Z="408"
 B="1398"
 E="1399"
/><b
 id="1402"
 Z="409"
 B="1397"
 E="1398"
/><b
 id="1403"
 Z="410"
 B="1396"
 E="1397"
/><b
 id="1404"
 Z="411"
 B="1395"
 E="1396"
/><b
 id="1405"
 Z="412"
 B="1395"
 E="199"
/><b
 id="1406"
 Z="413"
 B="200"
 E="1395"
/></fragment><t
 p="314.82 322.51"
 BoundingBox="315.26 315.14 326.92 324.65"
 LabelJustification="Left"
 LabelAlignment="Left"
><s font="21" size="10" color="0" face="96">Cy</s></t></n><n
 id="1407"
 p="321.42 341.47"
 Z="464"
 NodeType="Nickname"
 NeedsClean="yes"
 AS="N"
><fragment
 id="1613"
><n
 id="1409"
 p="321.42 341.47"
 Z="414"
/><n
 id="1410"
 p="307.55 337.76"
 Z="415"
/><n
 id="1411"
 p="297.41 347.91"
 Z="416"
/><n
 id="1412"
 p="301.12 361.77"
 Z="417"
/><n
 id="1413"
 p="314.98 365.48"
 Z="418"
/><n
 id="1414"
 p="325.13 355.34"
 Z="419"
/><n
 id="1415"
 p="331.56 331.33"
 Z="420"
 NodeType="ExternalConnectionPoint"
 ExternalConnectionNum="1"
/><b
 id="1416"
 Z="421"
 B="1413"
 E="1414"
/><b
 id="1417"
 Z="422"
 B="1412"
 E="1413"
/><b
 id="1418"
 Z="423"
 B="1411"
 E="1412"
/><b
 id="1419"
 Z="424"
 B="1410"
 E="1411"
/><b
 id="1420"
 Z="425"
 B="1409"
 E="1410"
/><b
 id="1421"
 Z="426"
 B="1409"
 E="1414"
/><b
 id="1422"
 Z="427"
 B="1415"
 E="1409"
/></fragment><t
 p="317.81 345.16"
 BoundingBox="318.25 337.79 329.91 347.30"
 LabelJustification="Left"
 LabelAlignment="Left"
><s font="21" size="10" color="0" face="96">Cy</s></t></n><n
 id="1423"
 p="282.82 436.37"
 Z="504"
 AS="N"
/><n
 id="1424"
 p="268.42 436.37"
 Z="505"
 AS="N"
/><n
 id="1425"
 p="261.23 423.90"
 Z="506"
 AS="N"
/><n
 id="1426"
 p="268.42 411.43"
 Z="507"
 AS="N"
/><n
 id="1427"
 p="282.82 411.43"
 Z="508"
 AS="N"
/><n
 id="1428"
 p="290.02 423.90"
 Z="509"
 AS="N"
/><n
 id="1429"
 p="240.83 423.90"
 Z="516"
 AS="N"
/><n
 id="1430"
 p="233.63 436.37"
 Z="518"
 AS="N"
/><n
 id="1431"
 p="219.23 436.37"
 Z="519"
 AS="N"
/><n
 id="1432"
 p="212.03 423.90"
 Z="520"
 AS="N"
/><n
 id="1433"
 p="219.23 411.43"
 Z="521"
 AS="N"
/><n
 id="1434"
 p="233.63 411.43"
 Z="522"
 AS="N"
/><n
 id="1435"
 p="240.83 398.96"
 Z="529"
 NodeType="Fragment"
 NeedsClean="yes"
 AS="N"
><fragment
 id="1614"
><n
 id="1437"
 p="240.83 398.96"
 Z="466"
 Element="8"
 NumHydrogens="0"
 NeedsClean="yes"
><t
 p="236.94 402.65"
 BoundingBox="237.33 395.28 244.32 402.86"
 Justification="Auto"
><s font="21" size="10" color="0" face="96">O</s></t></n><n
 id="1438"
 p="255.18 398.96"
 Z="467"
/><n
 id="1439"
 p="233.65 386.53"
 Z="468"
 NodeType="ExternalConnectionPoint"
 ExternalConnectionNum="1"
/><b
 id="1440"
 Z="469"
 B="1437"
 E="1438"
/><b
 id="1441"
 Z="470"
 B="1439"
 E="1437"
/></fragment><t
 p="236.94 402.65"
 BoundingBox="237.33 395.28 258.17 402.86"
 LabelJustification="Left"
 LabelAlignment="Left"
><s font="21" size="10" color="0" face="96">OMe</s></t></n><n
 id="1442"
 p="240.83 448.84"
 Z="531"
 NodeType="Fragment"
 NeedsClean="yes"
 AS="N"
><fragment
 id="1615"
><n
 id="1444"
 p="240.83 448.84"
 Z="471"
 Element="8"
 NumHydrogens="0"
 NeedsClean="yes"
><t
 p="236.94 452.53"
 BoundingBox="237.33 445.16 244.32 452.74"
 Justification="Auto"
><s font="21" size="10" color="0" face="96">O</s></t></n><n
 id="1445"
 p="233.65 436.41"
 Z="472"
/><n
 id="1446"
 p="233.65 461.27"
 Z="473"
 NodeType="ExternalConnectionPoint"
 ExternalConnectionNum="1"
/><b
 id="1447"
 Z="474"
 B="1444"
 E="1445"
/><b
 id="1448"
 Z="475"
 B="1446"
 E="1444"
/></fragment><t
 p="236.94 452.53"
 BoundingBox="237.33 445.16 258.17 452.74"
 LabelJustification="Left"
 LabelAlignment="Left"
><s font="21" size="10" color="0" face="96">OMe</s></t></n><n
 id="1449"
 p="268.42 378.90"
 Z="533"
 Warning="An atom in this label has an invalid valence."
 Element="15"
 NumHydrogens="0"
 NeedsClean="yes"
 AS="N"
><t
 p="265.08 382.49"
 BoundingBox="265.94 375.32 271.29 382.49"
 LabelJustification="Left"
 LabelAlignment="Left"
><s font="21" size="10" color="0" face="96">P</s></t></n><n
 id="1450"
 p="268.42 364.50"
 Z="535"
 Element="79"
 NumHydrogens="0"
 NeedsClean="yes"
 AS="N"
><t
 p="265.08 368.09"
 BoundingBox="265.23 360.92 276.59 368.23"
 LabelJustification="Left"
 LabelAlignment="Left"
><s font="21" size="10" color="0" face="96">Au</s></t></n><n
 id="1451"
 p="280.89 386.10"
 Z="537"
 NodeType="Nickname"
 NeedsClean="yes"
 AS="N"
><fragment
 id="1616"
><n
 id="1452"
 p="280.89 386.10"
 Z="476"
/><n
 id="1453"
 p="293.32 393.27"
 Z="477"
/><n
 id="1454"
 p="305.75 386.10"
 Z="478"
/><n
 id="1455"
 p="305.75 371.75"
 Z="479"
/><n
 id="1456"
 p="293.32 364.57"
 Z="480"
/><n
 id="1457"
 p="280.89 371.75"
 Z="481"
/><n
 id="1458"
 p="268.47 393.27"
 Z="482"
 NodeType="ExternalConnectionPoint"
 ExternalConnectionNum="1"
/><b
 id="1459"
 Z="483"
 B="1456"
 E="1457"
/><b
 id="1460"
 Z="484"
 B="1455"
 E="1456"
/><b
 id="1461"
 Z="485"
 B="1454"
 E="1455"
/><b
 id="1462"
 Z="486"
 B="1453"
 E="1454"
/><b
 id="1463"
 Z="487"
 B="1452"
 E="1453"
/><b
 id="1464"
 Z="488"
 B="1452"
 E="1457"
/><b
 id="1465"
 Z="489"
 B="1458"
 E="1452"
/></fragment><t
 p="277.28 389.79"
 BoundingBox="277.72 382.42 289.38 391.93"
 LabelJustification="Left"
 LabelAlignment="Left"
><s font="21" size="10" color="0" face="96">Cy</s></t></n><n
 id="1466"
 p="258.24 389.08"
 Z="539"
 NodeType="Nickname"
 NeedsClean="yes"
 AS="N"
><fragment
 id="1617"
><n
 id="1467"
 p="258.24 389.08"
 Z="490"
/><n
 id="1468"
 p="261.96 375.22"
 Z="491"
/><n
 id="1469"
 p="251.81 365.07"
 Z="492"
/><n
 id="1470"
 p="237.95 368.79"
 Z="493"
/><n
 id="1471"
 p="234.24 382.65"
 Z="494"
/><n
 id="1472"
 p="244.38 392.80"
 Z="495"
/><n
 id="1473"
 p="268.39 399.23"
 Z="496"
 NodeType="ExternalConnectionPoint"
 ExternalConnectionNum="1"
/><b
 id="1474"
 Z="497"
 B="1471"
 E="1472"
/><b
 id="1475"
 Z="498"
 B="1470"
 E="1471"
/><b
 id="1476"
 Z="499"
 B="1469"
 E="1470"
/><b
 id="1477"
 Z="500"
 B="1468"
 E="1469"
/><b
 id="1478"
 Z="501"
 B="1467"
 E="1468"
/><b
 id="1479"
 Z="502"
 B="1467"
 E="1472"
/><b
 id="1480"
 Z="503"
 B="1473"
 E="1467"
/></fragment><t
 p="260.74 392.77"
 BoundingBox="248.96 385.40 260.62 394.91"
 LabelJustification="Right"
 Justification="Right"
 LabelAlignment="Right"
><s font="21" size="10" color="0" face="96">Cy</s></t></n><n
 id="1481"
 p="268.47 302.70"
 Z="544"
 Warning="An atom in this label has an invalid valence."
 NumHydrogens="0"
 NeedsClean="yes"
 AS="N"
><t
 p="264.86 306.39"
 BoundingBox="265.30 299.02 271.66 306.57"
 LabelJustification="Left"
 LabelAlignment="Right"
><s font="21" size="10" color="0" face="96">C</s></t></n><n
 id="1482"
 p="268.47 288.30"
 Z="545"
 NumHydrogens="0"
 NeedsClean="yes"
 AS="N"
><t
 p="264.86 291.99"
 BoundingBox="265.30 284.62 271.66 292.17"
 LabelJustification="Left"
 LabelAlignment="Right"
><s font="21" size="10" color="0" face="96">C</s></t></n><n
 id="1483"
 p="268.47 273.90"
 Z="547"
 Element="8"
 NumHydrogens="0"
 NeedsClean="yes"
 AS="N"
><t
 p="264.58 277.59"
 BoundingBox="264.97 270.22 271.96 277.80"
 LabelJustification="Left"
><s font="21" size="10" color="0" face="96">O</s></t></n><b
 id="1484"
 Z="359"
 B="110"
 E="1312"
 Order="2"
 BS="N"
 BondCircularOrdering="127 0 0 1485"
/><b
 id="1485"
 Z="360"
 B="1312"
 E="1313"
 BS="N"
/><b
 id="1486"
 Z="361"
 B="1313"
 E="1314"
 Order="2"
 BS="N"
 BondCircularOrdering="1485 1488 1497 1487"
/><b
 id="1487"
 Z="362"
 B="1314"
 E="1315"
 BS="N"
/><b
 id="126"
 Z="363"
 B="1315"
 E="1316"
 Order="2"
 BS="N"
 BondCircularOrdering="1487 0 0 127"
/><b
 id="127"
 Z="364"
 B="1316"
 E="110"
 BS="N"
/><b
 id="1488"
 Z="366"
 B="1313"
 E="1317"
 BS="N"
/><b
 id="1489"
 Z="372"
 B="1317"
 E="1318"
 Order="2"
 BS="N"
 BondCircularOrdering="1494 1488 1496 1490"
/><b
 id="1490"
 Z="373"
 B="1318"
 E="132"
 BS="N"
/><b
 id="1491"
 Z="374"
 B="132"
 E="134"
 Order="2"
 BS="N"
 BondCircularOrdering="1490 0 0 1492"
/><b
 id="1492"
 Z="375"
 B="134"
 E="1319"
 BS="N"
/><b
 id="1493"
 Z="376"
 B="1319"
 E="1320"
 Order="2"
 BS="N"
 BondCircularOrdering="1492 0 1495 1494"
/><b
 id="1494"
 Z="377"
 B="1320"
 E="1317"
 BS="N"
/><b
 id="1495"
 Z="379"
 B="1320"
 E="1321"
 BS="N"
/><b
 id="1496"
 Z="381"
 B="1318"
 E="1328"
 BS="N"
/><b
 id="1497"
 Z="383"
 B="1314"
 E="1335"
 BS="N"
/><b
 id="155"
 Z="385"
 B="1335"
 E="154"
 BS="N"
/><b
 id="157"
 Z="387"
 B="1335"
 E="156"
 BS="N"
/><b
 id="1498"
 Z="389"
 B="1335"
 E="1351"
 BS="N"
/><b
 id="1499"
 Z="435"
 B="1367"
 E="1368"
 Order="2"
 BS="N"
 BondCircularOrdering="0 1504 1500 0"
/><b
 id="1500"
 Z="436"
 B="1368"
 E="1369"
 BS="N"
/><b
 id="1501"
 Z="437"
 B="1369"
 E="1370"
 Order="2"
 BS="N"
 BondCircularOrdering="1505 1500 1502 1514"
/><b
 id="1502"
 Z="438"
 B="1370"
 E="1371"
 BS="N"
/><b
 id="1503"
 Z="439"
 B="1371"
 E="1372"
 Order="2"
 BS="N"
 BondCircularOrdering="0 1502 1504 0"
/><b
 id="1504"
 Z="440"
 B="1372"
 E="1367"
 BS="N"
/><b
 id="1505"
 Z="442"
 B="1369"
 E="1373"
 BS="N"
/><b
 id="1506"
 Z="448"
 B="1373"
 E="1374"
 Order="2"
 BS="N"
 BondCircularOrdering="1505 1511 1507 1513"
/><b
 id="1507"
 Z="449"
 B="1374"
 E="172"
 BS="N"
/><b
 id="1508"
 Z="450"
 B="172"
 E="173"
 Order="2"
 BS="N"
 BondCircularOrdering="0 1507 1509 0"
/><b
 id="1509"
 Z="451"
 B="173"
 E="1375"
 BS="N"
/><b
 id="1510"
 Z="452"
 B="1375"
 E="1376"
 Order="2"
 BS="N"
 BondCircularOrdering="0 1509 1511 1512"
/><b
 id="1511"
 Z="453"
 B="1376"
 E="1373"
 BS="N"
/><b
 id="1512"
 Z="455"
 B="1376"
 E="1377"
 BS="N"
/><b
 id="1513"
 Z="457"
 B="1374"
 E="1384"
 BS="N"
/><b
 id="1514"
 Z="459"
 B="1370"
 E="1391"
 BS="N"
/><b
 id="1515"
 Z="461"
 B="1391"
 E="1392"
 BS="N"
/><b
 id="1516"
 Z="463"
 B="1391"
 E="1393"
 BS="N"
/><b
 id="1517"
 Z="465"
 B="1391"
 E="1407"
 BS="N"
/><b
 id="1518"
 Z="510"
 B="1423"
 E="1424"
 Order="2"
 BS="N"
 BondCircularOrdering="0 1523 1519 0"
/><b
 id="1519"
 Z="511"
 B="1424"
 E="1425"
 BS="N"
/><b
 id="1520"
 Z="512"
 B="1425"
 E="1426"
 Order="2"
 BS="N"
 BondCircularOrdering="1524 1519 1521 1533"
/><b
 id="1521"
 Z="513"
 B="1426"
 E="1427"
 BS="N"
/><b
 id="1522"
 Z="514"
 B="1427"
 E="1428"
 Order="2"
 BS="N"
 BondCircularOrdering="0 1521 1523 0"
/><b
 id="1523"
 Z="515"
 B="1428"
 E="1423"
 BS="N"
/><b
 id="1524"
 Z="517"
 B="1425"
 E="1429"
 BS="N"
/><b
 id="1525"
 Z="523"
 B="1429"
 E="1430"
 Order="2"
 BS="N"
 BondCircularOrdering="1524 1530 1526 1532"
/><b
 id="1526"
 Z="524"
 B="1430"
 E="1431"
 BS="N"
/><b
 id="1527"
 Z="525"
 B="1431"
 E="1432"
 Order="2"
 BS="N"
 BondCircularOrdering="0 1526 1528 0"
/><b
 id="1528"
 Z="526"
 B="1432"
 E="1433"
 BS="N"
/><b
 id="1529"
 Z="527"
 B="1433"
 E="1434"
 Order="2"
 BS="N"
 BondCircularOrdering="0 1528 1530 1531"
/><b
 id="1530"
 Z="528"
 B="1434"
 E="1429"
 BS="N"
/><b
 id="1531"
 Z="530"
 B="1434"
 E="1435"
 BS="N"
/><b
 id="1532"
 Z="532"
 B="1430"
 E="1442"
 BS="N"
/><b
 id="1533"
 Z="534"
 B="1426"
 E="1449"
 BS="N"
/><b
 id="320"
 Z="536"
 B="1449"
 E="1450"
 BS="N"
/><b
 id="321"
 Z="538"
 B="1449"
 E="1451"
 BS="N"
/><b
 id="1534"
 Z="540"
 B="1449"
 E="1466"
 BS="N"
/><b
 id="1535"
 Z="541"
 B="154"
 E="1392"
 BS="N"
 CrossingBonds="1541"
 EndAttach="1"
/><b
 id="1536"
 Z="542"
 B="154"
 E="1450"
 BS="N"
 BeginAttach="1"
/><b
 id="1537"
 Z="543"
 B="1450"
 E="1392"
 BS="N"
 BeginAttach="1"
 EndAttach="1"
/><b
 id="1538"
 Z="546"
 B="1481"
 E="1482"
 Order="2"
 BS="N"
/><b
 id="1539"
 Z="548"
 B="1482"
 E="1483"
 Order="2"
 BS="N"
/><b
 id="1540"
 Z="549"
 B="154"
 E="1481"
 BS="N"
/><b
 id="367"
 Z="550"
 B="1481"
 E="1392"
 BS="N"
 EndAttach="1"
/><b
 id="1541"
 Z="551"
 B="1481"
 E="1450"
 BS="N"
 CrossingBonds="1535"
/></fragment><fragment
 id="1542"
 BoundingBox="318.96 406.50 395.44 443.60"
 Z="553"
><n
 id="1543"
 p="344.47 427.23"
 Z="552"
 Element="16"
 NumHydrogens="0"
 NeedsClean="yes"
 AS="N"
><t
 p="341.13 430.92"
 BoundingBox="341.60 423.55 347.33 431.13"
 LabelJustification="Left"
 LabelAlignment="Left"
><s font="21" size="10" color="0" face="96">S</s></t></n><n
 id="1544"
 p="356.94 420.03"
 Z="554"
 Element="7"
 NumHydrogens="0"
 Charge="-1"
 NeedsClean="yes"
 AS="N"
><t
 p="353.33 423.62"
 BoundingBox="354.09 416.45 359.78 423.62"
 LabelJustification="Left"
 LabelAlignment="Above"
><s font="21" size="10" color="0" face="96">N</s></t></n><n
 id="1545"
 p="369.41 427.23"
 Z="556"
 Element="16"
 NumHydrogens="0"
 NeedsClean="yes"
 AS="N"
><t
 p="366.07 430.92"
 BoundingBox="366.54 423.55 372.27 431.13"
 LabelJustification="Left"
 LabelAlignment="Above"
><s font="21" size="10" color="0" face="96">S</s></t></n><n
 id="1546"
 p="381.88 420.03"
 Z="558"
 NodeType="Fragment"
 NeedsClean="yes"
 AS="N"
><fragment
 id="1618"
><n
 id="1548"
 p="381.88 420.03"
 Z="335"
/><n
 id="1549"
 p="389.05 432.46"
 Z="336"
 Element="9"
 NumHydrogens="0"
 NeedsClean="yes"
><t
 p="385.99 436.05"
 BoundingBox="386.85 428.88 391.82 436.05"
 LabelJustification="Left"
><s font="21" size="10" color="0" face="96">F</s></t></n><n
 id="1550"
 p="394.31 412.86"
 Z="337"
 Element="9"
 NumHydrogens="0"
 NeedsClean="yes"
><t
 p="391.25 416.45"
 BoundingBox="392.11 409.28 397.08 416.45"
 LabelJustification="Left"
><s font="21" size="10" color="0" face="96">F</s></t></n><n
 id="1551"
 p="374.70 407.60"
 Z="338"
 Element="9"
 NumHydrogens="0"
 NeedsClean="yes"
><t
 p="371.64 411.19"
 BoundingBox="372.50 404.02 377.47 411.19"
 LabelJustification="Left"
><s font="21" size="10" color="0" face="96">F</s></t></n><n
 id="1552"
 p="369.45 427.21"
 Z="339"
 NodeType="ExternalConnectionPoint"
 ExternalConnectionNum="1"
/><b
 id="1553"
 Z="340"
 B="1548"
 E="1549"
/><b
 id="1554"
 Z="341"
 B="1548"
 E="1550"
/><b
 id="1555"
 Z="342"
 B="1548"
 E="1551"
/><b
 id="1556"
 Z="343"
 B="1552"
 E="1548"
/></fragment><t
 p="378.27 423.72"
 BoundingBox="378.71 416.35 395.44 426.16"
 LabelJustification="Left"
 LabelAlignment="Left"
><s font="21" size="10" color="0" face="96">CF3</s></t></n><n
 id="1557"
 p="332 420.03"
 Z="560"
 NodeType="Fragment"
 NeedsClean="yes"
 AS="N"
><fragment
 id="1619"
><n
 id="1559"
 p="332 420.03"
 Z="344"
/><n
 id="1560"
 p="339.18 407.60"
 Z="345"
 Element="9"
 NumHydrogens="0"
 NeedsClean="yes"
><t
 p="336.12 411.19"
 BoundingBox="336.98 404.02 341.95 411.19"
 LabelJustification="Left"
><s font="21" size="10" color="0" face="96">F</s></t></n><n
 id="1561"
 p="319.57 412.86"
 Z="346"
 Element="9"
 NumHydrogens="0"
 NeedsClean="yes"
><t
 p="316.51 416.45"
 BoundingBox="317.37 409.28 322.34 416.45"
 LabelJustification="Left"
><s font="21" size="10" color="0" face="96">F</s></t></n><n
 id="1562"
 p="324.83 432.46"
 Z="347"
 Element="9"
 NumHydrogens="0"
 NeedsClean="yes"
><t
 p="321.77 436.05"
 BoundingBox="322.63 428.88 327.60 436.05"
 LabelJustification="Left"
><s font="21" size="10" color="0" face="96">F</s></t></n><n
 id="1563"
 p="344.43 427.21"
 Z="348"
 NodeType="ExternalConnectionPoint"
 ExternalConnectionNum="1"
/><b
 id="1564"
 Z="349"
 B="1559"
 E="1560"
/><b
 id="1565"
 Z="350"
 B="1559"
 E="1561"
/><b
 id="1566"
 Z="351"
 B="1559"
 E="1562"
/><b
 id="1567"
 Z="352"
 B="1563"
 E="1559"
/></fragment><t
 p="335.61 423.72"
 BoundingBox="318.96 416.35 335.19 426.16"
 LabelJustification="Right"
 Justification="Right"
 LabelAlignment="Right"
><s font="21" size="10" color="0" face="96">CF3</s></t></n><n
 id="1568"
 p="337.27 439.70"
 Z="562"
 Element="8"
 NumHydrogens="0"
 NeedsClean="yes"
 AS="N"
><t
 p="333.38 443.39"
 BoundingBox="333.77 436.02 340.76 443.60"
 LabelJustification="Left"
><s font="21" size="10" color="0" face="96">O</s></t></n><n
 id="1569"
 p="351.67 439.70"
 Z="564"
 Element="8"
 NumHydrogens="0"
 NeedsClean="yes"
 AS="N"
><t
 p="347.78 443.39"
 BoundingBox="348.17 436.02 355.16 443.60"
 LabelJustification="Left"
><s font="21" size="10" color="0" face="96">O</s></t></n><n
 id="1570"
 p="362.21 439.70"
 Z="566"
 Element="8"
 NumHydrogens="0"
 NeedsClean="yes"
 AS="N"
><t
 p="358.32 443.39"
 BoundingBox="358.71 436.02 365.70 443.60"
 LabelJustification="Left"
><s font="21" size="10" color="0" face="96">O</s></t></n><n
 id="1571"
 p="379.59 437.41"
 Z="568"
 Element="8"
 NumHydrogens="0"
 NeedsClean="yes"
 AS="N"
><t
 p="375.70 441.10"
 BoundingBox="376.09 433.73 383.08 441.31"
 LabelJustification="Left"
><s font="21" size="10" color="0" face="96">O</s></t></n><b
 id="1572"
 Z="555"
 B="1543"
 E="1544"
 BS="N"
/><b
 id="1573"
 Z="557"
 B="1544"
 E="1545"
 BS="N"
/><b
 id="1574"
 Z="559"
 B="1545"
 E="1546"
 BS="N"
/><b
 id="1575"
 Z="561"
 B="1543"
 E="1557"
 BS="N"
/><b
 id="1576"
 Z="563"
 B="1543"
 E="1568"
 Order="2"
 BS="N"
/><b
 id="1577"
 Z="565"
 B="1543"
 E="1569"
 Order="2"
 BS="N"
/><b
 id="1578"
 Z="567"
 B="1545"
 E="1570"
 Order="2"
 BS="N"
/><b
 id="1579"
 Z="569"
 B="1545"
 E="1571"
 Order="2"
 BS="N"
/><graphic
 id="1580"
 BoundingBox="356.94 410.43 349.44 410.43"
 Z="570"
 GraphicType="Symbol"
 SymbolType="CircleMinus"
><represent attribute="Charge" object="1544"/></graphic></fragment><fragment
 id="1581"
 BoundingBox="358.47 267.26 398.10 297.63"
 Z="572"
><n
 id="1582"
 p="358.47 270.23"
 Z="571"
 AS="N"
/><n
 id="1583"
 p="383.87 270.23"
 Z="573"
 Charge="1"
 AS="N"
/><n
 id="1584"
 p="383.87 297.63"
 Z="575"
 AS="N"
/><b
 id="1585"
 Z="574"
 B="1582"
 E="1583"
 BS="N"
/><b
 id="1586"
 Z="576"
 B="1583"
 E="1584"
 BS="N"
/><graphic
 id="1587"
 BoundingBox="392.80 272.56 392.80 295.06"
 Z="577"
 Warning="Chemical symbol is not associated with an atom."
 GraphicType="Symbol"
 SymbolType="Plus"
><represent attribute="Charge" object="1583"/></graphic></fragment><t
 id="843"
 p="191.02 403.96"
 BoundingBox="191.28 396.85 196.18 404.14"
 Z="578"
 Warning="Chemical Interpretation is not possible for this label"
 LineHeight="auto"
><s font="258" size="10" color="0" face="1">3</s></t></page></CDXML>
